# Supplementary material for: Proteomic and Biological Analysis of the Effects of Metformin Senomorphics on the Mesenchymal Stromal Cells
Source: Front Bioeng Biotechnol. 2021 Oct 5;9:730813. doi: 10.3389/fbioe.2021.730813 (PMC8524175; doi:10.3389/fbioe.2021.730813)
Supplement: Supplementary file 1 [file Table2.XLSX]

## Sheet: A - Venn whole cell proteome
Names	total	elements
3 mM 6 mM 9 mM CTRL	838
		RAB2A
		FSTL1
		ACTN4
		RPS11
		ITGA5
		ECHS1
		HSPB1
		PFKP
		DDT
		H3C12
		DECR1
		SLC25A3
		RPS18
		TMSB10
		HSD17B10
		G3BP1
		LMAN1
		ESYT1
		RAB1B
		DDB1
		TLN1
		SOD2
		GOT1
		RPL7A
		HOOK3
		LIMS2
		TIGAR
		PAPSS2
		NASP
		ACSL3
		UTRN
		CNN1
		GRPEL1
		LMNB2
		IMPDH2
		CLTA
		KPNA2
		COL1A1
		PDCD5
		PDIA3
		ACBD3
		KPNA3
		RHOC
		GARS1
		CAVIN3
		GFPT2
		FAM98A
		TRA2B
		RAD23B
		MYL12A
		ALDH18A1
		UFM1
		TPI1
		DSTN
		ALDH2
		HSPD1
		EIF1
		RPS28
		ADH5
		FABP5
		TUBB
		YWHAQ
		COPS4
		RPLP1
		SCP2
		PSMD3
		H15
		ERLIN2
		TOMM34
		NPM1
		PCK2
		H4C13
		FUS
		PSMD11
		CELF1
		UQCRC1
		SNX6
		CCT8
		SPTBN1
		EIF3M
		SRP72
		NUCB1
		PBDC1
		LDHB
		CAPN1
		MAPRE1
		BTF3
		EZR
		DYNC1H1
		PRDX4
		RPL32
		TARS1
		GNG12
		ATP5PD
		HSPA8
		DHX15
		HP1BP3
		ARPC3
		TMED9
		GSTP1
		ALDH1L2
		NOP58
		FKBP4
		SF3A3
		C11orf68
		PSMD5
		RSU1
		RPL4
		TPMT
		RTCB
		ALYREF
		UBE2N
		PSMF1
		YWHAZ
		H3C1
		IFI16
		GOT2
		LSM3
		SSRP1
		CCT4
		ETFA
		MTHFD1
		NENF
		SCAMP3
		YWHAH
		CSRP1
		CTSB
		WARS1
		C1QBP
		DDX39A
		GANAB
		HNRNPA0
		PGAM1
		PCBP1
		DLST
		TCP1
		CNDP2
		ITGB1
		SCRN1
		PARK7
		RPN1
		PSMC4
		PGM1
		DNAJB4
		THY1
		EIF2S1
		PLIN3
		H3C6
		RANBP1
		LAMTOR5
		TALDO1
		EHD2
		MAP1A
		CBS
		ATP6V1A
		ATP5PO
		PPID
		FIS1
		NT5E
		BAG3
		PSMD2
		AP2B1
		PSMD12
		SMS
		RBM3
		SCFD1
		UBE2K
		RCN1
		TMEM263
		MDH2
		ABRACL
		ITGA2
		VAT1
		APEX1
		TUFM
		TXNDC12
		NAA15
		ATP6V1E1
		SAR1A
		TOMM22
		ACAA2
		S100A16
		PLS3
		TIMP1
		RUVBL2
		RPLP2
		RPL27
		VCP
		SRSF3
		SH3GL1
		EIF3H
		ATG3
		NDUFV2
		CLIC1
		PSMA5
		NNMT
		H12
		STAT1
		STMN1
		BLVRB
		METAP1
		SSR4
		TP53I3
		BANF1
		CCDC47
		SLC25A24
		PPP1CA
		DNAJB11
		FKBP8
		CCT7
		UCHL3
		YBX1
		AK1
		FH
		COPB2
		FAM3C
		DCTN4
		PSMD9
		HNRNPH1
		NUTF2
		KPNA4
		GLO1
		SERPINB8
		RPLP0
		U2AF2
		YWHAG
		IGF2BP2
		EIF5B
		NIBAN2
		LMNB1
		SRP14
		DUSP3
		RPS6
		CTNNA1
		MAPK1
		PDLIM1
		G3BP2
		PYGB
		HNRNPA2B1
		RPS10
		CLIC4
		PPP1R14B
		LRP1
		NME1NME2
		RBM14
		COPE
		DYNC1LI1
		SDF4
		EIF3A
		EFHD2
		NDRG1
		PIP4K2A
		ARHGAP1
		GBE1
		EEF1D
		SOD1
		PACS1
		FSCN1
		CAPN2
		CBR3
		SNX9
		RMDN1
		RPS3A
		LGALS3
		CFL2
		PDLIM4
		TAX1BP3
		TMEM43
		SGTA
		SSB
		FKBP3
		RTRAF
		TNKS1BP1
		EHD4
		H3C2
		RPL3
		THBS1
		FARSA
		MTAP
		TUBA1C
		AKR1B1
		STIP1
		PPP1CB
		MYDGF
		HSP90AB1
		CCT3
		SLC3A2
		HSPE1
		NCL
		PSMD10
		ARPC1B
		COPS3
		GCN1
		KRT18
		DARS1
		TOMM70
		TRIM28
		DDX21
		H4C4
		HADHB
		ERLIN1
		ADIRF
		METAP2
		H3C15
		GLRX
		RHOG
		VASN
		MTPN
		CDC37
		TMED10
		ARFGAP3
		KRT7
		KRT19
		ENO1
		P4HA1
		DDX1
		RNH1
		SH3BGRL3
		PSMC5
		CBX3
		H3C7
		VASP
		LOX
		LAMB2
		RPS27L
		ACP1
		MYL9
		EHD1
		CAT
		NONO
		TPM2
		ARPC5L
		IGBP1
		STAM2
		PITRM1
		CSTB
		PTRH2
		LSM2
		SRM
		LAP3
		PPIC
		PPM1G
		RPL11
		NMT1
		TUBB4B
		HADHA
		IDH1
		RPL8
		XRCC5
		RAB1A
		USO1
		GNB1
		IGF2R
		UBE2V1
		COLGALT1
		EIF3E
		H3C3
		DDX39B
		RPL31
		TGFB1I1
		RAB10
		RPS25
		EIF3I
		SUCLG2
		YARS1
		PHB
		ACTN1
		ELOB
		HSDL2
		AKR1A1
		ANXA7
		GAPDH
		ZC3H15
		RSL1D1
		PSME2
		ARCN1
		TPR
		GLB1
		MT2A
		ACTG1
		HINT1
		RPL38
		RPS16
		AP2A2
		RPS9
		SRRM2
		APRT
		PEBP1
		AAK1
		RPL14
		COL1A2
		TMOD3
		EEA1
		CTTN
		H4C1
		CCT6A
		SF3B3
		NUDT21
		CAPZB
		SHMT2
		COMT
		PDLIM5
		UQCRC2
		LTA4H
		PNP
		HDLBP
		CKAP4
		ACTR2
		PGK1
		OAT
		RCN3
		KARS1
		ATOX1
		MAP4
		ACTR3
		TBCB
		CNPY2
		RPL10A
		HSPB6
		EIF6
		SEC24D
		ANXA1
		NUBP2
		PACSIN2
		DSP
		EIF3B
		MSN
		DNAJB1
		FASN
		PRDX6
		SFPQ
		RARS1
		FARSB
		PSMA3
		H3C10
		TGM2
		BASP1
		LAMP1
		PSMA1
		ACTL6A
		H4C8
		PDLIM7
		RPL29
		FUBP3
		RAC2
		RPS23
		SNRNP70
		ACAT1
		AARS1
		UCHL1
		H416
		TAGLN2
		CHMP5
		P3H1
		PAFAH1B1
		PSMC2
		OSTF1
		FBLIM1
		CAPZA2
		SRPRA
		LGALS1
		SLC25A5
		WDR1
		YWHAE
		PRPF19
		RPL12
		DDAH1
		CRYAB
		COPA
		PARVA
		COPG1
		KIF5B
		CCT2
		TWF1
		MYH9
		HSD17B4
		IDH2
		XRCC6
		QARS1
		H3C14
		GPI
		COPZ1
		CAMK2D
		RPS4X
		SND1
		BCAP31
		RPS27A
		RPS3
		GDI1
		APMAP
		PDXK
		PTGES3
		CS
		IGFBP7
		PRDX1
		FLNC
		SNRPF
		NECAP2
		CAVIN1
		CNN3
		HSPA4
		RHOA
		LPXN
		RPS13
		MYL6
		RPSA
		AHCY
		RPL22L1
		RAB21
		RPS8
		TUBA1B
		PSMC6
		VAPA
		NEK7
		PFN2
		TMPO
		SH3BGRL
		ARPC5
		RPS2
		IARS1
		SNRPE
		SERPINB2
		ANXA6
		EIF2S3
		COL6A2
		RPL7
		H14
		SUB1
		UBE2M
		H4C2
		H3C4
		ZYX
		RAB23
		FKBP10
		H4C5
		LARP1
		MAP2K2
		FHL2
		CALR
		VIM
		SNRPD1
		NAA50
		PCNA
		ABCE1
		RBBP4
		TWF2
		PRKAR1A
		LDHA
		RPL22
		CAPG
		ARSB
		MYH10
		RPS26
		RUVBL1
		DNAJA1
		ALDH1B1
		CAP1
		DDAH2
		NAP1L4
		MRC2
		CDC42
		UACA
		LRPPRC
		RRS1
		ACO1
		SNX2
		PYCR1
		GRHPR
		SEMA7A
		ATP5F1A
		SUMF2
		TXNL1
		H3C11
		PPIB
		ESD
		RRBP1
		MAT2B
		ALDH7A1
		PRDX5
		EIF3F
		PPIA
		VDAC1
		TXNDC5
		PTX3
		EEF1B2
		DKC1
		GART
		SEC22B
		H3C8
		TFRC
		RPL6
		TES
		EPRS1
		PFDN5
		FBN1
		GNB2
		RPL30
		PLOD3
		DRG1
		SRP19
		HARS1
		DYNLRB1
		ALDOA
		ATL3
		LASP1
		HNRNPH3
		PSMC1
		LAMC1
		S100A11
		SRP9
		HEBP2
		HMGB2
		ANXA5
		H4C11
		PSME1
		EEF1A1
		PSMD14
		ETF1
		MVP
		LRRC47
		YWHAB
		NARS1
		DHX9
		PDIA5
		SUCLG1
		SEC23A
		NSUN2
		PSMA2
		PSMA4
		H4C9
		TAGLN
		ARPC2
		ENG
		PRKCSH
		NAPA
		RPL26
		GLUD1
		EEF2
		PRDX3
		ADSS2
		IKBIP
		CARM1
		COTL1
		DAB2
		TUBB2A
		RPL36
		MARCKS
		TTLL12
		SERPINH1
		RACK1
		ATP6V1B2
		NSF
		CAPZA1
		ERP29
		GLRX3
		DNAJA2
		PGRMC1
		PSAP
		TPM4
		TIMM9
		UGDH
		COX6B1
		S100A4
		H3C13
		RPS20
		LAMB1
		SDCBP
		NPEPPS
		NUCB2
		RPL21
		H4C12
		RAP1B
		EIF5
		CAPRIN1
		PEA15
		HNRNPF
		NQO1
		HSPA9
		LSM5
		EIF4A1
		RPS15A
		UBA6
		H4C6
		HNRNPDL
		SERPINB1
		PSAT1
		ITPA
		IQGAP1
		HSPA5
		EMD
		SERPINB6
		CMPK1
		TUBB6
		XPO1
		RALA
		GNPNAT1
		CAD
		RPS12
		ACAT2
		PFDN6
		PPP2R1A
		HNRNPM
		SRSF1
		COPS8
		AIMP1
		CPNE3
		ERO1A
		SF3B1
		IPO7
		CAV1
		H4C15
		HPRT1
		MAPK3
		BAG2
		PSMA7
		CTSL
		PLEC
		ATP5PB
		SLC25A6
		PAFAH1B2
		ASNS
		RPL18
		HSP90B1
		PC
		PAPSS1
		DBN1
		RPL27A
		RPS19
		DUT
		LRRC59
		ANPEP
		AP3S1
		SNX3
		EIF3L
		STOML2
		GOLIM4
		ERP44
		GDI2
		ARL3
		PA2G4
		COX5B
		S100A10
		PRDX2
		RPL13
		SARS1
		ACTB
		RPL23
		H4C14
		SERPINE1
		UBQLN1
		MAP1B
		TIMM44
		COPB1
		RBMX
		H13
		OXSR1
		RPL13A
		DLD
		PAICS
		NIT2
		ATP5F1B
		CRK
		SNX1
		PKM
		RPS7
		HSPA1B
		CACYBP
		GPD2
		CDV3
		GSTO1
		IARS2
		MCM6
		PABPC1
		POFUT1
		SNRPD3
		HSD17B12
		FAM114A1
		CCT5
		H4C3
		YBX3
		PSMD7
		EIF2S2
		MIF
		PFN1
		ST13
		NUDT5
		CCDC22
		P4HB
		PGLS
		COL6A1
		HDGF
		PSMB1
		SPARC
		TXN
		UBE2V2
		ACTA2
		GMPS
		FKBP9
		LMNA
		HNRNPH2
		KPNB1
		KHDRBS1
		DCTN2
		BCAT1
		OLA1
		TMSB4X
		PMM2
		PPA1
		KPNA6
		SSBP1
		PDIA4
		SERBP1
		UAP1
		RPS14
		ATIC
		VTA1
		TXNDC17
		TRIM25
		ANP32B
		PGD
		NANS
		P3H3
		FKBP1A
		EIF3G
		PRKCA
		MAT2A
		BOLA2B
		S100A13
		PAK2
		ANXA11
		EEF1G
		WASF2
		VARS1
		PFDN2
		RANGAP1
		RAB7A
		CBR1
3 mM 6 mM CTRL	179	PLPBP
		GNL3
		DAZAP1
		TTC37
		ACTR10
		ROCK2
		RBM17
		SCUBE3
		USP14
		QDPR
		FAM98B
		HNRNPR
		GCLM
		ADI1
		ALCAM
		MAN2B1
		GLG1
		IMMT
		MGST1
		RPRD1B
		PDAP1
		CCDC6
		RDX
		DNAJC9
		FAM114A2
		SNRPC
		GNS
		B2M
		NUP133
		IPO5
		PHPT1
		SUPT16H
		RPL24
		BGN
		SFXN3
		PABPN1
		GSR
		PDCD6
		VPS35
		EIF2AK2
		HEBP1
		GFPT1
		HMOX1
		PFAS
		CRABP2
		NAMPT
		TLN2
		PRMT5
		PSMB7
		EFL1
		MMP14
		SF3A1
		CAPNS1
		VPS4B
		SLC25A4
		APPL2
		PCNP
		RPL15
		MXRA7
		RAB3GAP2
		GBP1
		RPL34
		PRPF8
		RPL28
		ARFIP1
		NUDC
		NRDC
		MTDH
		MTHFD1L
		TCEA1
		PLXNB2
		NSFL1C
		IDH3G
		OTUB1
		RAB11FIP5
		NPM3
		EIF4H
		RBM39
		SNX12
		HIBADH
		PSPC1
		CLTB
		GPX1
		NME1
		FLII
		HGS
		FKBP2
		SYAP1
		RAP1GDS1
		DBNL
		LPP
		RAE1
		AIFM1
		RAC1
		HSPB8
		SQOR
		AP1G1
		SDHB
		FKBP7
		ECPAS
		STAM
		SQSTM1
		MDH1
		SKP1
		PCYT1A
		CYFIP1
		MYO1C
		RBM4
		CKB
		DCLK1
		RAB14
		DYNC1LI2
		MEAK7
		ENAH
		TOM1L2
		GRSF1
		SSR3
		DNAJC7
		CORO1B
		OXCT1
		DDX42
		MTHFD2
		LIMA1
		SH3KBP1
		UQCRB
		STX7
		TMEM214
		CTSD
		GREM1
		TXLNA
		AIMP2
		TFG
		ATP5PF
		LSM7
		FERMT2
		PHF5A
		RBM12
		PRPF4
		UROD
		MGLL
		SERPINE2
		LOXL2
		SUMO2
		SNRPA1
		ENDOD1
		AP3M1
		RECK
		SNRPN
		HDAC2
		TXNDC9
		ADSL
		DST
		RAB13
		AKT1S1
		UBA2
		RBMS3
		PSMD1
		OGA
		SETD7
		TIMM13
		CIRBP
		SPCS2
		CNP
		SF3B4
		GIPC1
		COL5A1
		MAP4K4
		CTSZ
		CLNS1A
		REXO2
		RANBP2
		CRKL
		CUTA
		GOLGA4
		VDAC2
		IGF2BP1
		PTGIS
		TOP1
		SNRPD2
3 mM 9 mM CTRL	53	CNBP
		RPL19
		GYS1
		RPS5
		CAND1
		PICALM
		AP3B1
		PFKL
		TPT1
		SEC13
		EIF3D
		FAM120A
		GPS1
		HNRNPD
		SFXN1
		PFDN1
		COPG2
		PPP2R2A
		RBBP7
		RNPEP
		YTHDF2
		TARDBP
		SBDS
		GLS
		RPL35A
		MESD
		COX5A
		DDOST
		LARS1
		SRI
		TRMT112
		LETM1
		H33B
		ILK
		STOM
		TOM1
		S100A6
		DDX46
		GOPC
		C12orf57
		RAN
		ELOC
		PARP1
		RPS15
		AHSA1
		LAMTOR1
		ACAA1
		MACROH2A1
		FAH
		EIF3C
		UGP2
		PNN
		RAB8A
6 mM 9 mM CTRL	39	PUF60
		PTP4A2
		UBXN4
		ACO2
		H2AC21
		PHGDH
		RPS29
		RMDN3
		PDCD6IP
		GLOD4
		DDX50
		NAP1L1
		SRSF7
		TMX3
		PSMG1
		SRP54
		TRA2A
		PSMD4
		ATP5F1C
		MARS1
		CPNE1
		CTSA
		HNRNPU
		ATP5F1D
		STRAP
		OPTN
		NOP56
		HIBCH
		NLN
		TBCA
		FADD
		CALU
		VAMP3
		CAP2
		ARHGDIA
		HNRNPA3
		HNRNPL
		PEPD
		DNAJC13
3 mM 6 mM 9 mM	62	RPL35
		GSS
		TIAL1
		H2BC21
		UBQLN2
		RPL10
		MTCO2
		TOR1AIP1
		KRT8
		ADD1
		CCAR2
		ACOT9
		PPP4R1
		VPS29
		BUB3
		CNN2
		LMO7
		TNPO1
		ABCF1
		DYNLL1
		CTPS1
		CRIP2
		DNM2
		ELAVL1
		USP5
		RPN2
		PSMA6
		HSPB7
		MAP7D1
		PLOD1
		MATR3
		GNAI2
		RALY
		CSDE1
		SRP68
		AP2M1
		AP2A1
		VBP1
		COPS2
		SUGT1
		BZW1
		EDF1
		VDAC3
		CSE1L
		SUN2
		ILF3
		RAB31
		EPB41L2
		GSTK1
		PPME1
		CLINT1
		FGF2
		ETHE1
		ADK
		PSMB5
		SCAMP1
		TMX1
		HSPH1
		MLEC
		HERC4
		ATP1B3
		ALDH9A1
3 mM CTRL	243	DPY30
		PDHA1
		TKT
		CYCS
		PRKRA
		CHORDC1
		PIR
		LONP1
		HMGN1
		SHC1
		SMC3
		ALDOC
		CCDC124
		GRB2
		POLR2B
		NDUFA8
		HYOU1
		ELAC2
		ASS1
		SEC23IP
		LSM4
		PTMS
		NDUFA2
		DOHH
		LSM12
		UFL1
		AGPS
		GMFB
		AHCYL1
		AHNAK
		PRPF3
		PAFAH1B3
		PHB2
		EHBP1L1
		MRTO4
		HAGH
		PAWR
		COL5A2
		HSPA2
		RAB5A
		ACADVL
		CBX1
		GLIPR2
		EIF5A
		GALNT2
		PARP4
		SAFB2
		ANP32A
		ITIH3
		SPATS2L
		ARPC1A
		RUFY1
		ARSA
		SNW1
		PES1
		CC2D1B
		MYO1E
		TRIP6
		STK24
		CARHSP1
		STK10
		PPP1R13L
		WDR61
		EIF4E
		ACADM
		PPP5C
		COMMD1
		MPHOSPH10
		MCM7
		NDUFV1
		P3H2
		UFD1
		FAHD2A
		RPL18A
		UBE2O
		UBL5
		SYNCRIP
		DNAJC8
		RTCA
		ACSL1
		ARPC4
		RPL9
		TST
		NUMB
		PPP2CA
		LUC7L3
		L3HYPDH
		ALDH1A3
		PURB
		PDIA6
		SRA1
		CPOX
		GORASP2
		NDUFA12
		AKAP8
		KLC2
		FNDC3B
		LMCD1
		PCBP2
		LARP4
		PFDN4
		SDF2L1
		TOLLIP
		DEK
		SORBS3
		COMMD9
		RBM25
		POLR2E
		MAP2K3
		FKBP11
		CSNK2A1
		RANBP9
		ITGB5
		ACSL4
		NDUFA5
		NUFIP2
		MTA2
		RAP1A
		HOMER3
		SMARCC1
		PTRHD1
		GALK1
		TPP2
		GPX7
		TIMP3
		VPS26A
		NUP93
		NAPG
		SEPTIN6
		APEH
		H2AC18
		RAPH1
		SWAP70
		NDUFS8
		EIF2B3
		EDC3
		ACOX1
		GOLPH3
		COPZ2
		SPTAN1
		CZIB
		DCTN3
		SMC1A
		CIAO2B
		RBMS2
		DNAJC3
		GOLGA1
		FTL
		ASPH
		ZC3HAV1
		CDC37L1
		DYNLL2
		CSK
		LUC7L
		CNRIP1
		PSMB2
		H10
		SPR
		CD2AP
		UBA3
		POGLUT3
		GFM1
		SELENOM
		MTREX
		ERLEC1
		MCRIP1
		FTSJ3
		NMT2
		GNL1
		H2AC19
		NUP50
		ATP5ME
		AIP
		CPPED1
		PBK
		PLAA
		SNTB2
		CHMP4B
		IVD
		UFC1
		LSS
		RANBP3
		BTF3L4
		PGM2
		COL3A1
		PTMA
		CHCHD3
		MOV10
		HSPA13
		DPP3
		NIFK
		ARHGAP18
		TOMM6
		GMPPB
		LGMN
		XPNPEP1
		SEC24C
		CYB5R1
		STX12
		PTGR1
		DDX6
		VPS28
		FEN1
		PPIF
		RIPK1
		NOB1
		NEXN
		SRPRB
		ATP6V1G1
		DR1
		NUP54
		DOCK5
		STAT2
		ILVBL
		SRSF9
		DRAP1
		CUL2
		ZFR
		FLOT1
		LSM1
		CDC42BPB
		NDUFS5
		CISD1
		NES
		TBC1D2
		MAP2K1
		KYAT3
		CERCAM
		AKR1C3
		KCTD12
		DCTD
		CDC5L
		SNRNP40
		NDUFA10
		MAGED2
		PDHB
		HSPG2
		SUCLA2
		IDH3B
		STXBP3
		NDRG3
		SPART
		DNAJC10
6 mM CTRL	49	PMPCA
		COPS7A
		PMM1
		EIF1AX
		EXOC2
		COG3
		OSBP
		FAU
		CORO1C
		RIC8A
		NACA
		PPIH
		NHLRC2
		DOK1
		VPS37A
		MINPP1
		SART1
		EIF4EBP1
		MCM2
		KCMF1
		BZW2
		TAF15
		TSFM
		LACTB
		MYO1B
		MACF1
		SPTLC1
		DPYSL2
		DDX19B
		ALDH4A1
		SNU13
		MPI
		SGTB
		PDCD10
		HNRNPC
		PPP1R2
		LMAN2
		MRPL3
		ACAD9
		MBNL1
		IAH1
		LRRFIP2
		KLC1
		UBXN6
		CLIP1
		EIF4G2
		DCTN5
		FDPS
		RPS27
9 mM CTRL	18	QKI
		GNB4
		PXN
		ATXN2
		NTPCR
		ERH
		STK39
		PRPF31
		MYBBP1A
		TSNAX
		OCIAD1
		P3H4
		NIPSNAP3A
		DENR
		NIT1
		COMMD3
		FBL
		TRAP1
3 mM 6 mM	47	OGDH
		LUC7L2
		BRK1
		RAB5B
		RPS21
		ATP1A1
		SEC63
		ENO2
		SEPHS1
		CTNNB1
		SF3B2
		ABHD14B
		SNAP29
		RAB6A
		CFL1
		PDXDC1
		RPL37A
		RPL23A
		DNM1L
		IDE
		SDHA
		SAFB
		JPT1
		RAB3GAP1
		USP10
		EFTUD2
		MCM3
		TRPV2
		UQCRFS1
		STING1
		NAA10
		CD9
		MCTS1
		MOXD1
		RPL5
		RAB3B
		ABI1
		EDC4
		PSMD13
		TOR1AIP2
		RGS10
		YAP1
		COX4I1
		PPP1R18
		ANXA4
		LRPAP1
		MACROH2A2
3 mM 9 mM	37	ATP13A1
		UBA1
		HNRNPUL2
		ACOT2
		DCTN1
		ACLY
		UPF1
		MRPL13
		NPLOC4
		SARNP
		CALD1
		SNRNP200
		GYG1
		PYCR2
		HMGB1
		TPD52L2
		PRKAR2A
		RAI14
		TMTC3
		INF2
		ITGAV
		TPM1
		TNS1
		TUBB3
		PRRC1
		ECI2
		SEC31A
		DDX19A
		RTN4
		PML
		SCARB2
		GRN
		AP3D1
		VCL
		TJP2
		ATP2A2
		ATP2B1
6 mM 9 mM	13	BLOC1S2
		POLDIP3
		ETFB
		EXOC7
		RAB18
		ARL1
		ILF2
		ACTR1A
		PPP1CC
		DDRGK1
		HNRNPAB
		CHD4
		KHSRP
CTRL	331	AACS
		ELMO2
		VPS4A
		NUP155
		CSTF1
		IGF2BP3
		PNPT1
		THRAP3
		IPO9
		ANP32E
		MRPL1
		TEAD1
		PCOLCE
		NAT10
		BAZ1B
		COPS9
		GTPBP1
		PPIL4
		NCOR2
		SERPINB9
		ALG2
		POLE3
		BOP1
		ATAD1
		PREP
		SRSF11
		NFKB2
		OTUD6B
		DDX18
		SAMM50
		CDC42EP3
		BDH2
		MAK16
		CHMP7
		RABEP2
		AAMDC
		GGA1
		ATP6V1C1
		GAA
		ARFRP1
		MTMR6
		FTH1
		JUND
		RILPL1
		COG4
		SMG8
		RABGEF1
		EIF2B2
		PLRG1
		TRIM56
		HNRNPK
		IMPACT
		GFUS
		NOTCH2
		EXOSC3
		DNAJC1
		IK
		NUDCD2
		GPX4
		CHMP3
		CEBPZ
		PTPN14
		POFUT2
		MAP2K4
		PSMB8
		MRPL11
		SF3B5
		MYG1
		MAVS
		RAVER1
		AGA
		TRIP10
		SETD3
		RPL9P9
		TIMM8A
		COMMD8
		ARMT1
		IQGAP3
		PLBD2
		UBASH3B
		PYCR3
		PPIL3
		RPE
		EXOC4
		NXN
		WDR70
		BPNT1
		CHMP2A
		ACOT13
		SDSL
		RAD23A
		MT1E
		GOLGB1
		RNF126
		NAE1
		DNPEP
		ALDH16A1
		PSMD6
		SEC61G
		RPRD1A
		EIF3J
		H2AX
		ASMTL
		WASH2P
		MRPS31
		SYNE1
		RHOT2
		PMPCB
		CLPX
		POP1
		MRPL27
		RPA3
		RABEPK
		CYB5R2
		TIPRL
		SGSH
		UBE2Z
		FECH
		RNPS1
		BICD2
		hCG_2043426
		PPA2
		GET3
		IMPA1
		ZC3H4
		CIAPIN1
		PREPL
		PRKACA
		MICAL1
		ZNRD2
		HDGFL2
		ARHGAP35
		NUP205
		TOMM40
		TPRKB
		ADNP
		TFCP2
		MRPL23
		CNOT3
		TXN2
		MPRIP
		ACTBL2
		UBAP2
		LIN7C
		WDR13
		RPL9P8
		COMMD6
		CDC42EP1
		AKAP11
		WDR3
		GSTM2
		CTTNBP2NL
		MTCH2
		CDA
		ME1
		MYO1D
		TBC1D23
		PRCC
		RBM28
		ATP5IF1
		TP53RK
		HSBP1
		TYMP
		VPS45
		BTAF1
		TRADD
		EIF2D
		PSPH
		WASL
		ATP6V0D1
		HMGB3
		RECQL
		CTNNBL1
		ECHDC1
		FHL3
		NUP214
		AK3
		RPL36A
		CRYZL1
		PTPN12
		ARHGEF12
		SCYL1
		UAP1L1
		SCOC
		SMAD3
		RPL9P7
		HMOX2
		DDX27
		RFTN1
		MRPL19
		RPL7L1
		UBE2I
		THOC2
		UBQLN4
		PELO
		MRPL12
		BPNT2
		DYNLT1
		SYNC
		MRPL28
		STIM1
		NIPSNAP1
		B4GALT1
		FKBP14
		HYI
		ERAP1
		VPS36
		RCC2
		ECM1
		ZW10
		CC2D1A
		RNF20
		PITPNA
		PRPF4B
		NRBP1
		PEAK1
		MYPN
		CCN2
		SNX4
		SELENOF
		SF3A2
		DBT
		PPP2CB
		MPP1
		NDUFA4
		HEXB
		DCAF7
		MCAM
		GOLGA5
		AATF
		SMAD4
		MGMT
		DIMT1
		PYM1
		MAP4K5
		SKIV2L
		SEH1L
		FAF2
		ADA
		MKRN2
		PTBP1
		EIF4G1
		UBE4A
		FXR1
		SEL1L
		ACSS2
		THOC3
		WASHC4
		PGP
		KRT14
		NUP98
		GON7
		EIF1B
		NUDT9
		CSTF2
		CUL5
		CLIC3
		DNMT1
		ADAMTS1
		PRKG1
		FAM136A
		TIMM10
		DNMBP
		FHOD1
		GTPBP4
		SPTLC2
		IFIT5
		HPCAL1
		ENY2
		LIMCH1
		RWDD1
		NPEPL1
		H6PD
		EEF1E1
		GLUL
		DIAPH1
		HK2
		RRM2
		AKAP9
		TSG101
		MMUT
		UBAP2L
		TRIM32
		SDF2
		GLRX5
		ERCC6
		ABHD11
		ARHGEF1
		PPAT
		THUMPD1
		YLPM1
		IRGQ
		PPP2R5D
		SMN1
		WDR5
		UBA5
		LLPH
		PPFIA1
		RNASET2
		CETN2
		TKFC
		CHERP
		PPM1F
		TSR1
		RNASEKC17orf49
		SEPTIN8
		PEX19
		POLR2C
		NNT
		RAD21
		PSMC3
		UBP1
		CBX5
		TTC9C
		ATP6V1D
		LAMA4
		PTGS1
		DLAT
		NUP43
		EPS15L1
		ATG16L1
		STK38
		HNRNPUL2BSCL2
		TOMM7
		TGFBI
		NUP62
		PNPO
		TMF1
		ARMCX2
		PDE12
		CTSC
3 mM	210	NDUFS6
		U2SURP
		DDX5
		CACNA2D1
		USP47
		NDUFS1
		MSRB3
		OSBPL8
		PCYT2
		ATXN10
		SLK
		LUZP1
		KRT1
		PALLD
		ANLN
		PPIL1
		BUD31
		PIN1
		CRELD2
		NDUFS4
		SF3B6
		XRN2
		PRPS2
		PRRC2B
		DPYD
		ABCF2
		MRPL15
		LZTFL1
		ANKLE2
		OPA1
		ECE1
		USP4
		PSMD8
		SET
		SPAG9
		OSBPL3
		TM9SF4
		EPS15
		ANO10
		CLIP2
		PLEKHO2
		SCCPDH
		GIGYF2
		SRRT
		RPL17
		SLC9A3R2
		RCC1
		RALB
		IRF2BPL
		SRRM1
		ADGRE5
		ASL
		SASH1
		CNPY3
		HLAA
		POSTN
		FXR2
		SNX5
		AFAP1
		GLT8D1
		APOOL
		AP1B1
		TCERG1
		GSPT1
		WDR44
		STAU1
		FKBP15
		ADAR
		NDUFA7
		GPX8
		REPS1
		TM9SF2
		CYB5R3
		XRN1
		DDX17
		GOSR2
		AKR1C1
		GTF2I
		LAMP2
		AK5
		GUK1
		HARS2
		UBFD1
		RNF114
		GAK
		AMPD2
		SEC61B
		H11
		MAP1S
		LYRM7
[truncated: 188 more rows]

## Sheet: B - Venn  secretome
Names	total	elements
3 mM 6 mM 9 mM CTRL	244	SEC23A
		RCN3
		FSTL1
		ACTN4
		ACTB
		MMP2
		PSMA2
		MAP4
		ACTR3
		LTBP2
		ENO1
		H4C9
		H4C14
		P4HA1
		TAGLN
		TKT
		HSPB1
		PRKCSH
		COL3A1
		SERPINE1
		COL4A1
		VCAN
		HSPB6
		PDAP1
		MAP1B
		G3BP1
		HNRNPH1
		COL4A2
		CCN2
		LUM
		YWHAH
		ANXA1
		C1R
		TLN1
		EEF2
		CSRP1
		WARS1
		COL6A2
		FBLN1
		RBMX
		RPLP0
		LOX
		PGAM1
		LAMB2
		OAF
		CD248
		H4C2
		DPYSL2
		SERPINH1
		PARK7
		MSN
		H4C5
		ATP5F1B
		COL5A2
		PSMB2
		PKM
		CAPZA1
		PCOLCE
		ERP29
		VIM
		HSPA1B
		SERPINF1
		NONO
		LGALS3BP
		PRDX6
		TPM4
		HNRNPA3
		SFPQ
		EXT2
		PSMA3
		LDHA
		INHBA
		BASP1
		SERPINE2
		QSOX1
		MFGE8
		H4C8
		PABPC1
		LAMB1
		COL6A3
		LOXL2
		ISLR
		PYGB
		HNRNPA2B1
		CLIC4
		SNRPD3
		COL1A1
		PDIA3
		H4C12
		TUBB4B
		NME1NME2
		H4C3
		CAP1
		UCHL1
		H416
		GARS1
		EIF5A
		SDF4
		FBN2
		ITGBL1
		MIF
		PFN1
		HNRNPK
		TIMP2
		MYL12A
		FSCN1
		P4HB
		LGALS1
		TPI1
		COL6A1
		DSTN
		H4C6
		SEMA7A
		WDR1
		DDX39B
		ACLY
		NACA
		HNRNPDL
		HSPD1
		LGALS3
		PSMB1
		CFL2
		SPARC
		RPS28
		RPL12
		IQGAP1
		CLEC11A
		PSMA6
		HSPA5
		TUBB
		CFL1
		LAMA4
		PPIB
		DCN
		RBM3
		RRBP1
		IGFBP4
		PRDX5
		PPIA
		LMNA
		TXNDC5
		ACTN1
		PTX3
		RPS12
		EMILIN1
		PXDN
		MYH9
		H15
		RCN1
		DCTN2
		GAPDH
		CTHRC1
		MDH2
		NPM1
		FUS
		H4C13
		EEF1B2
		ACAN
		FBLN2
		VAT1
		APEX1
		RELN
		SND1
		PDIA4
		GREM1
		B4GALT1
		SERBP1
		THBS1
		NUCB1
		H4C15
		LDHB
		PCOLCE2
		PENK
		AEBP1
		PSMA7
		PLS3
		FBN1
		BMP1
		TIMP1
		TGFBI
		PLOD3
		ACTG1
		RPLP2
		IGFBP7
		PRDX1
		THBS2
		EZR
		HSP90AB1
		PRSS23
		VCP
		FLNC
		BGN
		RPS16
		HSPE1
		HSPG2
		TARS1
		HSP90B1
		NCL
		MFAP5
		CAVIN1
		LASP1
		CST3
		ARPC1B
		COL1A2
		NID2
		CNN3
		HSPA4
		FKBP1A
		CLIC1
		H4C1
		PSMA5
		HSPA8
		MMP1
		S100A11
		LAMC1
		CLTC
		IGFBP5
		GSTP1
		PSG4
		H4C4
		APP
		COL12A1
		PDLIM5
		H4C11
		ECM1
		EEF1G
		EEF1A1
		GDI2
		AHNAK
		RPS8
		TUBA1B
		VASN
		RSU1
		RPL4
		DKK1
		EFEMP1
		LOXL1
		HMGB1
		PRDX2
		YWHAZ
		PGK1
		SPOCK1
		SNRPD2
3 mM 6 mM CTRL	41	FERMT2
		ANXA2
		CCT4
		C1S
		AP2A1
		CLSTN1
		NID1
		RPL7
		HNRNPA0
		EXT1
		TCP1
		RACK1
		FKBP10
		FHL2
		SNRPD1
		UBA1
		RPS6
		PDLIM7
		MMP14
		PSG5
		RAD23B
		MRC2
		EEF1D
		IGFBP6
		ALB
		CCT8
		COMP
		RPL24
		CCT3
		HNRNPA1
		EEA1
		PICALM
		HTRA1
		ARPC3
		KHSRP
		MYL6
		RPSA
		CRTAP
		ARPC4TTLL3
		RPS21
		PLOD1
3 mM 9 mM CTRL	7	PSMA4
		VCL
		GSN
		SPTBN1
		LTBP1
		ALDOA
		HNRNPC
6 mM 9 mM CTRL	16	FH
		CNN2
		PSMA1
		ARSB
		SCUBE3
		FLNB
		IGFBP3
		COL5A1
		CCT2
		TNXB
		HNRNPAB
		CDH2
		STIP1
		ADAMTSL1
		GPC1
		HSPH1
3 mM 6 mM 9 mM	3	YBX1
		CYCS
		NUCB2
3 mM CTRL	17	RPS2
		RDX
		P4HA2
		RPL7A
		ILF2
		CAPRIN1
		PDLIM4
		CRYAB
		RPLP1
		GPI
		RPL6
		HMGA1
		PSMB5
		CCT6A
		SRPX
		HBA2
		KRT7
6 mM CTRL	25	SUB1
		GANAB
		RPS5
		OLFML3
		KRT1
		PPIC
		AHSG
		TAGLN2
		SEPTIN11
		TBCA
		CAPZA2
		SSB
		COL2A1
		XRCC6
		TINAGL1
		EFEMP2
		EPRS1
		H2AX
		RPL30
		ITIH2
		HARS1
		SPTAN1
		CAPZB
		STMN1
		AFP
9 mM CTRL	16	HNRNPD
		ZYX
		AGRN
		TIMP3
		LGMN
		PLIN3
		RPL5
		STC2
		PAMR1
		CXCL12
		TXNRD1
		PLOD2
		FLNA
		RPL14
		PTBP1
		FUBP1
3 mM 6 mM	7	ARHGDIA
		TGM2
		PGD
		H2BC15
		PSME1
		PPP1CA
		RPL13
3 mM 9 mM	2	RPL18
		H12
6 mM 9 mM	7	RPS18
		PAM
		PDLIM1
		GALNT2
		ENPP2
		PSMB4
		LOXL3
CTRL	83	RPL10
		ARPC2
		SEPTIN7
		H3C12
		SERPINB2
		JPT1
		COL5A3
		LAMA2
		FAU
		MOXD1
		KRT9
		H3C7
		SULF1
		PDIA6
		H13
		FST
		H3C4
		NIBAN2
		ELN
		NRP1
		CDV3
		SET
		EIF2S3B
		TWF2
		H3C10
		H2BU1
		S100A4
		CIRBP
		H2BC13
		MYH10
		EIF4H
		RPL21
		H3C6
		CLTA
		ADAMTS1
		CCT5
		XRCC5
		PLAT
		SF3A1
		P3H1
		PCBP2
		HK1
		VTN
		HEXB
		CRLF1
		ABI3BP
		AP2B1
		H3C3
		EDF1
		EIF1
		PSAT1
		HLAC
		CALU
		H3C11
		TUBB6
		RPL17
		COPG1
		TNFRSF11B
		COL18A1
		PSME2
		ARCN1
		S100A6
		H3C8
		H3C2
		GALNT5
		RPS27A
		PDXK
		APLP2
		ACTC1
		DYNC1I2
		PPP1CB
		CXCL1
		CTTN
		DBN1
		SF3B3
		ADAMTS2
		COL8A1
		XYLT1
		CDC37
		TFPI
		NARS1
		CORO1B
		H3C1
3 mM	14	TMSB10
		TNC
		TPM2
		HNRNPF
		MDH1
		CALD1
		IPO5
		MAPRE1
		PRDX4
		STAT1
		TRIM28
		MVP
		PSMC6
		CCT7
6 mM	12	CNDP2
		VEGFC
		UGDH
		A2M
		MAP1A
		TRA2B
		SEPTIN9
		C3
		CCDC80
		KPNB1
		SYNCRIP
		ILF3
9 mM	4	YWHAG
		CNN1
		YWHAE
		EIF4B

## Sheet: C - Venn whole cell proteome GO
Names	total	elements
WC CTRL WC 3mM WC 6mM WC 9mM	169	immune system process (GO:0002376)
		mRNA splicing, via spliceosome (GO:0000398)
		regulation of cellular macromolecule biosynthetic process (GO:2000112)
		regulation of anatomical structure size (GO:0090066)
		nuclear transport (GO:0051169)
		regulation of actin polymerization or depolymerization (GO:0008064)
		regulation of actin filament polymerization (GO:0030833)
		cellular protein metabolic process (GO:0044267)
		G protein-coupled receptor signaling pathway (GO:0007186)
		macromolecule localization (GO:0033036)
		establishment of localization in cell (GO:0051649)
		amide biosynthetic process (GO:0043604)
		purine nucleotide biosynthetic process (GO:0006164)
		ubiquitin-dependent protein catabolic process (GO:0006511)
		cellular process (GO:0009987)
		cytoplasmic translation (GO:0002181)
		ribose phosphate metabolic process (GO:0019693)
		regulation of actin filament-based process (GO:0032970)
		cellular protein localization (GO:0034613)
		nitrogen compound transport (GO:0071705)
		protein-containing complex assembly (GO:0065003)
		organic substance transport (GO:0071702)
		RNA splicing (GO:0008380)
		regulation of protein polymerization (GO:0032271)
		purine ribonucleotide metabolic process (GO:0009150)
		organonitrogen compound metabolic process (GO:1901564)
		cellular component organization or biogenesis (GO:0071840)
		translation (GO:0006412)
		carbohydrate derivative metabolic process (GO:1901135)
		translational initiation (GO:0006413)
		purine-containing compound biosynthetic process (GO:0072522)
		protein folding (GO:0006457)
		nitrogen compound metabolic process (GO:0006807)
		regulation of RNA biosynthetic process (GO:2001141)
		regulation of cellular component size (GO:0032535)
		mRNA metabolic process (GO:0016071)
		nucleic acid-templated transcription (GO:0097659)
		interspecies interaction between organisms (GO:0044419)
		catabolic process (GO:0009056)
		biological regulation (GO:0065007)
		response to biotic stimulus (GO:0009607)
		supramolecular fiber organization (GO:0097435)
		proteolysis involved in cellular protein catabolic process (GO:0051603)
		intracellular protein transport (GO:0006886)
		cellular macromolecule catabolic process (GO:0044265)
		biological_process (GO:0008150)
		signal transduction (GO:0007165)
		cell communication (GO:0007154)
		regulation of supramolecular fiber organization (GO:1902903)
		cellular localization (GO:0051641)
		regulation of cellular process (GO:0050794)
		Unclassified (UNCLASSIFIED)
		organonitrogen compound catabolic process (GO:1901565)
		actin polymerization or depolymerization (GO:0008154)
		organonitrogen compound biosynthetic process (GO:1901566)
		peptide transport (GO:0015833)
		cellular amino acid metabolic process (GO:0006520)
		purine nucleotide metabolic process (GO:0006163)
		ribonucleoprotein complex biogenesis (GO:0022613)
		protein localization (GO:0008104)
		actin filament-based process (GO:0030029)
		primary metabolic process (GO:0044238)
		protein metabolic process (GO:0019538)
		carboxylic acid metabolic process (GO:0019752)
		cellular nitrogen compound metabolic process (GO:0034641)
		establishment of protein localization to organelle (GO:0072594)
		modification-dependent macromolecule catabolic process (GO:0043632)
		ribosomal large subunit biogenesis (GO:0042273)
		establishment of protein localization (GO:0045184)
		cellular response to stimulus (GO:0051716)
		purine ribonucleotide biosynthetic process (GO:0009152)
		RNA splicing, via transesterification reactions (GO:0000375)
		regulation of cellular metabolic process (GO:0031323)
		transcription by RNA polymerase II (GO:0006366)
		positive regulation of cellular component biogenesis (GO:0044089)
		nucleoside phosphate metabolic process (GO:0006753)
		RNA splicing, via transesterification reactions with bulged adenosine as nucleophile (GO:0000377)
		actin cytoskeleton organization (GO:0030036)
		organelle organization (GO:0006996)
		metabolic process (GO:0008152)
		peptide metabolic process (GO:0006518)
		regulation of nitrogen compound metabolic process (GO:0051171)
		positive regulation of cytoskeleton organization (GO:0051495)
		ribonucleotide biosynthetic process (GO:0009260)
		nucleotide metabolic process (GO:0009117)
		immune response (GO:0006955)
		translational elongation (GO:0006414)
		organic acid metabolic process (GO:0006082)
		peptide biosynthetic process (GO:0043043)
		regulation of response to stimulus (GO:0048583)
		actin filament polymerization (GO:0030041)
		cellular amide metabolic process (GO:0043603)
		regulation of transcription, DNA-templated (GO:0006355)
		response to external biotic stimulus (GO:0043207)
		RNA processing (GO:0006396)
		response to other organism (GO:0051707)
		ribosome biogenesis (GO:0042254)
		mRNA processing (GO:0006397)
		regulation of cellular component biogenesis (GO:0044087)
		regulation of organelle organization (GO:0033043)
		protein-containing complex subunit organization (GO:0043933)
		response to external stimulus (GO:0009605)
		positive regulation of supramolecular fiber organization (GO:1902905)
		small molecule metabolic process (GO:0044281)
		ribonucleoprotein complex subunit organization (GO:0071826)
		RNA biosynthetic process (GO:0032774)
		ncRNA metabolic process (GO:0034660)
		cellular component biogenesis (GO:0044085)
		protein polymerization (GO:0051258)
		cellular catabolic process (GO:0044248)
		cellular component assembly (GO:0022607)
		multicellular organismal process (GO:0032501)
		regulation of actin cytoskeleton organization (GO:0032956)
		cell surface receptor signaling pathway (GO:0007166)
		regulation of actin filament organization (GO:0110053)
		macromolecule catabolic process (GO:0009057)
		cellular component organization (GO:0016043)
		regulation of cellular biosynthetic process (GO:0031326)
		ATP metabolic process (GO:0046034)
		nucleotide biosynthetic process (GO:0009165)
		regulation of protein-containing complex assembly (GO:0043254)
		modification-dependent protein catabolic process (GO:0019941)
		organic substance catabolic process (GO:1901575)
		response to stimulus (GO:0050896)
		positive regulation of protein-containing complex assembly (GO:0031334)
		cellular protein-containing complex assembly (GO:0034622)
		ribonucleoprotein complex assembly (GO:0022618)
		protein catabolic process (GO:0030163)
		regulation of cellular component organization (GO:0051128)
		regulation of cytoskeleton organization (GO:0051493)
		positive regulation of cellular component organization (GO:0051130)
		regulation of metabolic process (GO:0019222)
		oxidation-reduction process (GO:0055114)
		cytoskeleton organization (GO:0007010)
		transcription, DNA-templated (GO:0006351)
		regulation of macromolecule biosynthetic process (GO:0010556)
		Golgi vesicle transport (GO:0048193)
		regulation of biological process (GO:0050789)
		purine-containing compound metabolic process (GO:0072521)
		nucleocytoplasmic transport (GO:0006913)
		amide transport (GO:0042886)
		ribose phosphate biosynthetic process (GO:0046390)
		regulation of nucleic acid-templated transcription (GO:1903506)
		cellular protein complex disassembly (GO:0043624)
		regulation of nucleobase-containing compound metabolic process (GO:0019219)
		actin filament organization (GO:0007015)
		defense response (GO:0006952)
		intracellular transport (GO:0046907)
		regulation of RNA metabolic process (GO:0051252)
		cellular protein catabolic process (GO:0044257)
		regulation of biosynthetic process (GO:0009889)
		generation of precursor metabolites and energy (GO:0006091)
		regulation of RNA splicing (GO:0043484)
		cellular metabolic process (GO:0044237)
		cellular macromolecule localization (GO:0070727)
		regulation of actin filament length (GO:0030832)
		nucleobase-containing small molecule metabolic process (GO:0055086)
		regulation of immune system process (GO:0002682)
		endoplasmic reticulum to Golgi vesicle-mediated transport (GO:0006888)
		regulation of primary metabolic process (GO:0080090)
		organic substance metabolic process (GO:0071704)
		nucleoside phosphate biosynthetic process (GO:1901293)
		protein transport (GO:0015031)
		organophosphate metabolic process (GO:0019637)
		signaling (GO:0023052)
		regulation of transcription by RNA polymerase II (GO:0006357)
		ribonucleotide metabolic process (GO:0009259)
		oxoacid metabolic process (GO:0043436)
		response to oxidative stress (GO:0006979)
WC CTRL WC 3mM WC 6mM	19	protein localization to organelle (GO:0033365)
		positive regulation of immune system process (GO:0002684)
		immune effector process (GO:0002252)
		defense response to bacterium (GO:0042742)
		organophosphate biosynthetic process (GO:0090407)
		positive regulation of response to stimulus (GO:0048584)
		proteolysis (GO:0006508)
		chaperone-mediated protein folding (GO:0061077)
		positive regulation of actin filament polymerization (GO:0030838)
		immune response-regulating cell surface receptor signaling pathway (GO:0002768)
		nucleobase-containing compound biosynthetic process (GO:0034654)
		tricarboxylic acid cycle (GO:0006099)
		system process (GO:0003008)
		immune response-regulating signaling pathway (GO:0002764)
		response to bacterium (GO:0009617)
		aerobic respiration (GO:0009060)
		adaptive immune response (GO:0002250)
		lymphocyte activation (GO:0046649)
		Arp2/3 complex-mediated actin nucleation (GO:0034314)
WC CTRL WC 3mM WC 9mM	2	monocarboxylic acid metabolic process (GO:0032787)
		alpha-amino acid metabolic process (GO:1901605)
WC CTRL WC 6mM WC 9mM	1	ribosomal small subunit biogenesis (GO:0042274)
WC 3mM WC 6mM WC 9mM	15	purine nucleoside triphosphate biosynthetic process (GO:0009145)
		nucleoside diphosphate phosphorylation (GO:0006165)
		purine ribonucleoside triphosphate metabolic process (GO:0009205)
		nucleotide phosphorylation (GO:0046939)
		nucleoside triphosphate biosynthetic process (GO:0009142)
		purine nucleoside triphosphate metabolic process (GO:0009144)
		cellular component disassembly (GO:0022411)
		actin filament depolymerization (GO:0030042)
		regulation of macromolecule metabolic process (GO:0060255)
		protein depolymerization (GO:0051261)
		purine ribonucleoside triphosphate biosynthetic process (GO:0009206)
		nucleoside triphosphate metabolic process (GO:0009141)
		protein-containing complex disassembly (GO:0032984)
		ribonucleoside triphosphate metabolic process (GO:0009199)
		ribonucleoside triphosphate biosynthetic process (GO:0009201)
WC CTRL WC 3mM	26	cellular amino acid biosynthetic process (GO:0008652)
		protein import into nucleus (GO:0006606)
		organic cyclic compound biosynthetic process (GO:1901362)
		aromatic compound biosynthetic process (GO:0019438)
		B cell receptor signaling pathway (GO:0050853)
		immune response-activating cell surface receptor signaling pathway (GO:0002429)
		immune response-activating signal transduction (GO:0002757)
		regulation of immune response (GO:0050776)
		regulation of cell activation (GO:0050865)
		adaptive immune response based on somatic recombination of immune receptors built from immunoglobulin superfamily domains (GO:0002460)
		intra-Golgi vesicle-mediated transport (GO:0006891)
		positive regulation of cell activation (GO:0050867)
		cellular respiration (GO:0045333)
		regulation of mRNA metabolic process (GO:1903311)
		cell recognition (GO:0008037)
		regulation of leukocyte activation (GO:0002694)
		positive regulation of lymphocyte activation (GO:0051251)
		antigen receptor-mediated signaling pathway (GO:0050851)
		import into nucleus (GO:0051170)
		positive regulation of leukocyte activation (GO:0002696)
		energy derivation by oxidation of organic compounds (GO:0015980)
		leukocyte activation (GO:0045321)
		heterocycle biosynthetic process (GO:0018130)
		regulation of lymphocyte activation (GO:0051249)
		production of molecular mediator of immune response (GO:0002440)
		defense response to other organism (GO:0098542)
WC CTRL WC 6mM	6	regulation of mRNA processing (GO:0050684)
		regulation of mRNA splicing, via spliceosome (GO:0048024)
		protein targeting to ER (GO:0045047)
		reproduction (GO:0000003)
		establishment of protein localization to endoplasmic reticulum (GO:0072599)
		reproductive process (GO:0022414)
WC CTRL WC 9mM	3	carbohydrate catabolic process (GO:0016052)
		tRNA metabolic process (GO:0006399)
		small molecule catabolic process (GO:0044282)
WC 3mM WC 6mM	11	carbohydrate derivative biosynthetic process (GO:1901137)
		transport (GO:0006810)
		vesicle-mediated transport (GO:0016192)
		energy coupled proton transport, down electrochemical gradient (GO:0015985)
		ATP synthesis coupled proton transport (GO:0015986)
		proton transmembrane transport (GO:1902600)
		ATP biosynthetic process (GO:0006754)
		localization (GO:0051179)
		organelle assembly (GO:0070925)
		regulation of gene expression (GO:0010468)
		establishment of localization (GO:0051234)
WC 3mM WC 9mM	7	ADP metabolic process (GO:0046031)
		glycolytic process (GO:0006096)
		nucleoside diphosphate metabolic process (GO:0009132)
		purine ribonucleoside diphosphate metabolic process (GO:0009179)
		purine nucleoside diphosphate metabolic process (GO:0009135)
		ribonucleoside diphosphate metabolic process (GO:0009185)
		ATP generation from ADP (GO:0006757)
WC CTRL	28	rRNA metabolic process (GO:0016072)
		alternative mRNA splicing, via spliceosome (GO:0000380)
		macromolecule metabolic process (GO:0043170)
		nuclear export (GO:0051168)
		maturation of LSU-rRNA (GO:0000470)
		positive regulation of immune response (GO:0050778)
		nucleobase-containing compound transport (GO:0015931)
		RNA localization (GO:0006403)
		ribonucleoprotein complex localization (GO:0071166)
		second-messenger-mediated signaling (GO:0019932)
		innate immune response (GO:0045087)
		aromatic compound catabolic process (GO:0019439)
		RNA transport (GO:0050658)
		proteasomal protein catabolic process (GO:0010498)
		establishment of RNA localization (GO:0051236)
		rRNA processing (GO:0006364)
		ncRNA processing (GO:0034470)
		RNA export from nucleus (GO:0006405)
		ribonucleoprotein complex export from nucleus (GO:0071426)
		regulation of alternative mRNA splicing, via spliceosome (GO:0000381)
		nucleic acid transport (GO:0050657)
		metal ion transport (GO:0030001)
		protein import (GO:0017038)
		cell activation (GO:0001775)
		organic cyclic compound catabolic process (GO:1901361)
		activation of immune response (GO:0002253)
		protein localization to nucleus (GO:0034504)
		endosomal transport (GO:0016197)
WC 3mM	8	leukocyte mediated immunity (GO:0002443)
		small molecule biosynthetic process (GO:0044283)
		lymphocyte mediated immunity (GO:0002449)
		cell-cell signaling (GO:0007267)
		organelle localization (GO:0051640)
		Golgi vesicle budding (GO:0048194)
		'de novo' protein folding (GO:0006458)
		sulfur compound metabolic process (GO:0006790)
WC 6mM	4	protein localization to endoplasmic reticulum (GO:0070972)
		negative regulation of organelle organization (GO:0010639)
		ribosomal large subunit assembly (GO:0000027)
		positive regulation of protein polymerization (GO:0032273)
WC 9mM	5	organic acid catabolic process (GO:0016054)
		carbohydrate metabolic process (GO:0005975)
		monocarboxylic acid catabolic process (GO:0072329)
		carboxylic acid catabolic process (GO:0046395)
		cytoplasmic translational initiation (GO:0002183)

## Sheet: D - Venn secretome GO
Names	total	elements
SEC CTRL SEC 3mM SEC 6mM SEC 9mM	101	chaperone-mediated protein folding (GO:0061077)
		mRNA splicing, via spliceosome (GO:0000398)
		ADP metabolic process (GO:0046031)
		regulation of cellular macromolecule biosynthetic process (GO:2000112)
		organic cyclic compound biosynthetic process (GO:1901362)
		protein depolymerization (GO:0051261)
		translational elongation (GO:0006414)
		regulation of peptidase activity (GO:0052547)
		purine ribonucleoside diphosphate metabolic process (GO:0009179)
		cellular response to chemical stress (GO:0062197)
		cellular protein metabolic process (GO:0044267)
		cell motility (GO:0048870)
		glycolytic process (GO:0006096)
		peptide biosynthetic process (GO:0043043)
		regulation of transcription, DNA-templated (GO:0006355)
		cellular amide metabolic process (GO:0043603)
		RNA processing (GO:0006396)
		localization of cell (GO:0051674)
		amide biosynthetic process (GO:0043604)
		protein-containing complex disassembly (GO:0032984)
		ribosome biogenesis (GO:0042254)
		mRNA processing (GO:0006397)
		ubiquitin-dependent protein catabolic process (GO:0006511)
		regulation of organelle organization (GO:0033043)
		extracellular matrix organization (GO:0030198)
		cellular process (GO:0009987)
		protein-containing complex subunit organization (GO:0043933)
		aromatic compound biosynthetic process (GO:0019438)
		ribonucleoprotein complex subunit organization (GO:0071826)
		RNA biosynthetic process (GO:0032774)
		extracellular structure organization (GO:0043062)
		tissue development (GO:0009888)
		cellular component biogenesis (GO:0044085)
		'de novo' protein folding (GO:0006458)
		nucleoside diphosphate phosphorylation (GO:0006165)
		nucleoside diphosphate metabolic process (GO:0009132)
		RNA splicing (GO:0008380)
		organonitrogen compound metabolic process (GO:1901564)
		carbohydrate catabolic process (GO:0016052)
		negative regulation of hydrolase activity (GO:0051346)
		cellular component organization or biogenesis (GO:0071840)
		translation (GO:0006412)
		cellular component organization (GO:0016043)
		macromolecule catabolic process (GO:0009057)
		regulation of cellular biosynthetic process (GO:0031326)
		ATP metabolic process (GO:0046034)
		modification-dependent protein catabolic process (GO:0019941)
		organic substance catabolic process (GO:1901575)
		nucleobase-containing compound biosynthetic process (GO:0034654)
		protein folding (GO:0006457)
		nucleotide phosphorylation (GO:0046939)
		ribonucleoprotein complex assembly (GO:0022618)
		regulation of RNA biosynthetic process (GO:2001141)
		protein catabolic process (GO:0030163)
		regulation of cellular component organization (GO:0051128)
		nucleic acid-templated transcription (GO:0097659)
		regulation of cytoskeleton organization (GO:0051493)
		catabolic process (GO:0009056)
		oxidation-reduction process (GO:0055114)
		supramolecular fiber organization (GO:0097435)
		proteolysis involved in cellular protein catabolic process (GO:0051603)
		cytoskeleton organization (GO:0007010)
		heterocycle biosynthetic process (GO:0018130)
		transcription, DNA-templated (GO:0006351)
		proteasome-mediated ubiquitin-dependent protein catabolic process (GO:0043161)
		biological_process (GO:0008150)
		regulation of macromolecule biosynthetic process (GO:0010556)
		purine nucleoside diphosphate metabolic process (GO:0009135)
		negative regulation of endopeptidase activity (GO:0010951)
		regulation of supramolecular fiber organization (GO:1902903)
		regulation of nucleic acid-templated transcription (GO:1903506)
		Unclassified (UNCLASSIFIED)
		negative regulation of peptidase activity (GO:0010466)
		cellular protein complex disassembly (GO:0043624)
		organonitrogen compound catabolic process (GO:1901565)
		actin polymerization or depolymerization (GO:0008154)
		actin filament organization (GO:0007015)
		ribonucleoside diphosphate metabolic process (GO:0009185)
		ribonucleoprotein complex biogenesis (GO:0022613)
		cellular protein catabolic process (GO:0044257)
		regulation of biosynthetic process (GO:0009889)
		regulation of endopeptidase activity (GO:0052548)
		generation of precursor metabolites and energy (GO:0006091)
		ATP generation from ADP (GO:0006757)
		regulation of RNA splicing (GO:0043484)
		actin filament-based process (GO:0030029)
		protein metabolic process (GO:0019538)
		cellular component disassembly (GO:0022411)
		ribosomal large subunit biogenesis (GO:0042273)
		actin filament depolymerization (GO:0030042)
		modification-dependent macromolecule catabolic process (GO:0043632)
		RNA splicing, via transesterification reactions (GO:0000375)
		transcription by RNA polymerase II (GO:0006366)
		proteasomal protein catabolic process (GO:0010498)
		RNA splicing, via transesterification reactions with bulged adenosine as nucleophile (GO:0000377)
		actin cytoskeleton organization (GO:0030036)
		proteolysis (GO:0006508)
		regulation of transcription by RNA polymerase II (GO:0006357)
		peptide metabolic process (GO:0006518)
		cellular response to oxidative stress (GO:0034599)
		response to oxidative stress (GO:0006979)
SEC CTRL SEC 3mM SEC 6mM	21	positive regulation of cytoskeleton organization (GO:0051495)
		regulation of anatomical structure size (GO:0090066)
		regulation of actin polymerization or depolymerization (GO:0008064)
		regulation of actin filament polymerization (GO:0030833)
		G protein-coupled receptor signaling pathway (GO:0007186)
		actin filament polymerization (GO:0030041)
		positive regulation of supramolecular fiber organization (GO:1902905)
		regulation of actin filament-based process (GO:0032970)
		cell-substrate adhesion (GO:0031589)
		protein-containing complex assembly (GO:0065003)
		regulation of protein polymerization (GO:0032271)
		cellular component assembly (GO:0022607)
		regulation of actin cytoskeleton organization (GO:0032956)
		regulation of actin filament organization (GO:0110053)
		cellular protein-containing complex assembly (GO:0034622)
		regulation of cellular component size (GO:0032535)
		positive regulation of cellular component organization (GO:0051130)
		zymogen activation (GO:0031638)
		regulation of actin filament length (GO:0030832)
		ribosomal small subunit biogenesis (GO:0042274)
		positive regulation of organelle organization (GO:0010638)
SEC CTRL SEC 3mM SEC 9mM	1	ribose phosphate metabolic process (GO:0019693)
SEC CTRL SEC 6mM SEC 9mM	4	anatomical structure morphogenesis (GO:0009653)
		negative regulation of proteolysis (GO:0045861)
		regulation of proteolysis (GO:0030162)
		enzyme linked receptor protein signaling pathway (GO:0007167)
SEC 3mM SEC 6mM SEC 9mM	1	cellular catabolic process (GO:0044248)
SEC CTRL SEC 3mM	4	ribosomal large subunit assembly (GO:0000027)
		organonitrogen compound biosynthetic process (GO:1901566)
		carbohydrate metabolic process (GO:0005975)
		carboxylic acid metabolic process (GO:0019752)
SEC CTRL SEC 6mM	10	immune response (GO:0006955)
		protein polymerization (GO:0051258)
		multicellular organism development (GO:0007275)
		intracellular signal transduction (GO:0035556)
		regulation of protein-containing complex assembly (GO:0043254)
		cellular macromolecule catabolic process (GO:0044265)
		regulation of nucleobase-containing compound metabolic process (GO:0019219)
		anatomical structure development (GO:0048856)
		collagen fibril organization (GO:0030199)
		regulation of RNA metabolic process (GO:0051252)
SEC CTRL SEC 9mM	7	animal organ morphogenesis (GO:0009887)
		locomotion (GO:0040011)
		negative regulation of catalytic activity (GO:0043086)
		membrane protein ectodomain proteolysis (GO:0006509)
		animal organ development (GO:0048513)
		negative regulation of protein catabolic process (GO:0042177)
		regulation of mRNA splicing, via spliceosome (GO:0048024)
SEC 3mM SEC 6mM	3	maturation of SSU-rRNA (GO:0030490)
		cellular carbohydrate catabolic process (GO:0044275)
		spliceosomal snRNP assembly (GO:0000387)
SEC 3mM SEC 9mM	6	nucleotide metabolic process (GO:0009117)
		purine ribonucleotide metabolic process (GO:0009150)
		purine nucleotide metabolic process (GO:0006163)
		nucleobase-containing small molecule metabolic process (GO:0055086)
		nucleoside phosphate metabolic process (GO:0006753)
		ribonucleotide metabolic process (GO:0009259)
SEC CTRL	21	immune system process (GO:0002376)
		regulation of cellular component biogenesis (GO:0044087)
		positive regulation of growth (GO:0045927)
		positive regulation of cell growth (GO:0030307)
		positive regulation of actin filament polymerization (GO:0030838)
		regulation of cellular response to growth factor stimulus (GO:0090287)
		negative regulation of cellular response to growth factor stimulus (GO:0090288)
		positive regulation of nervous system development (GO:0051962)
		interspecies interaction between organisms (GO:0044419)
		cell morphogenesis (GO:0000902)
		negative regulation of actin filament polymerization (GO:0030837)
		positive regulation of neuron projection development (GO:0010976)
		response to ionizing radiation (GO:0010212)
		protein processing (GO:0016485)
		negative regulation of cellular component organization (GO:0051129)
		lipid metabolic process (GO:0006629)
		regulation of mRNA processing (GO:0050684)
		defense response to other organism (GO:0098542)
		positive regulation of cellular component biogenesis (GO:0044089)
		Arp2/3 complex-mediated actin nucleation (GO:0034314)
		organelle organization (GO:0006996)
SEC 3mM	4	monocarboxylic acid metabolic process (GO:0032787)
		glucose 6-phosphate metabolic process (GO:0051156)
		purine-containing compound metabolic process (GO:0072521)
		oxoacid metabolic process (GO:0043436)
SEC 6mM	6	circulatory system development (GO:0072359)
		blood vessel development (GO:0001568)
		regulation of vasculature development (GO:1901342)
		regulation of angiogenesis (GO:0045765)
		blood vessel morphogenesis (GO:0048514)
		vasculature development (GO:0001944)
SEC 9mM	1	membrane protein proteolysis (GO:0033619)
