# Supplementary material for: Proteomic and Biological Analysis of the Effects of Metformin Senomorphics on the Mesenchymal Stromal Cells
Source: Front Bioeng Biotechnol. 2021 Oct 5;9:730813. doi: 10.3389/fbioe.2021.730813 (PMC8524175; doi:10.3389/fbioe.2021.730813)
Supplement: Supplementary file 2 [file Table4.XLS]

## Sheet: CTRL whole cell proteome
© 2000-2021 QIAGEN. All rights reserved.
Upstream Regulator	Expr Other	Molecule Type	Predicted Activation State	Activation z-score	Flags	p-value of overlap	Target Molecules in Dataset	Mechanistic Network
KDM3A		transcription regulator	Activated	3.245	bias	0.000406	ACTA2,ALCAM,CCN2,FLNC,HMOX1,LOXL2,MCAM,PCNA,PLOD2,SERPINE1,TAGLN
MRTFB		transcription regulator	Activated	4.467	bias	9.91e-05	ACTA2,ACTB,ACTG1,ADAMTS1,CALD1,CCN2,CDC42EP3,CNN1,COL3A1,COL5A2,DAB2,DDAH1,DNAJB4,FLNA,ITGA5,ITGB1,LIMCH1,LMNA,MYH10,MYH9,MYL9,SERPINB2,SERPINE1,SYNPO2,TAGLN,THBS1,TPM1,TST,VCL	246 (7)
CREB3L2		transcription regulator	Activated	2.219	bias	0.00263	COPB1,HSPA5,SEC23A,SEC24C,USO1
TEAD1	1	transcription regulator	Activated	2.111	bias	0.0306	ACTA2,CALD1,CCN2,COL3A1,COL5A2,CS,LIMCH1,PURB,TAGLN,THBS1,TPM1
WBP2		transcription regulator	Activated	2.168		0.217	CORO1C,DCLK1,DYNLRB1,FARSB,FHL1,GPS1,HMGB2,HSD17B10,IGBP1,OGA,PDAP1,PRKACA,SFXN3,TAGLN
HSF1		transcription regulator	Activated	2.437	bias	8.95e-15	AHSA1,ATP5PF,B2M,BAG3,CBX3,CCN2,CCT2,CCT3,CCT4,CCT5,CCT6A,CCT7,CCT8,COL6A2,CRYAB,DNAJA1,DNAJB1,DNMT1,FASN,FKBP4,FXR1,HERC4,HMOX1,HNRNPA3,HSBP1,HSP90AB1,HSPA1A/HSPA1B,HSPA4,HSPA8,HSPB1,HSPD1,HSPE1,ITGB5,LAMA4,LDHA,LSM2,MAT2A,MCM2,MCM6,MCM7,NASP,NCOR2,PGK1,PRKDC,RANBP1,RANGAP1,RPL22,SERPINH1,SHC1,SMC1A,SMC3,SPR,SPTAN1,SSBP1,ST13,STIP1,TCP1,TRA2B	826 (15)
E2F1		transcription regulator	Activated	3.324	bias	1.21e-13	ACTR3,CALD1,CALR,CAV1,CBX5,CCT2,CCT4,CD2AP,CKB,CLIC1,COPS8,COX5A,CRABP2,CRKL,CRYAB,CSE1L,CTSB,DDAH2,DDX1,DDX39B,DNMT1,DUT,EIF2AK2,EIF3I,ERH,FEN1,FHL1,FKBP3,H2AC18/H2AC19,HADHA,HMGB2,HMGN1,HNRNPD,HNRNPK,HNRNPR,HSP90B1,HSPA8,HSPD1,HSPE1,ILK,KRAS,KRT14,LACTB,LTA4H,MCM2,MCM6,MCM7,MDH1,MTHFD1,NCL,NUDC,OGA,PA2G4,PAWR,PCNA,PDCD5,PHB,PMPCB,PPM1G,PRKDC,PSAT1,PSMD2,QKI,RAB1A,RAN,RANBP1,RBBP4,RPA3,RPS16,RRM…	743 (13)
SRF		transcription regulator	Activated	4.131	bias	3.59e-06	ACTA2,ACTB,ACTG1,CALD1,CAP1,CAPRIN1,CCN2,CNN1,CSRP1,CTNNBL1,DSTN,EIF6,EZR,FERMT2,FHL1,FHL2,FLNA,GLRX3,GSN,HMOX1,HSPG2,ITGB1,LMCD1,LRP1,MAP4K4,MGST1,MTMR6,MYH9,MYL9,MYO1B,MYO1E,NPM1,PAFAH1B1,PDCD10,PDLIM7,PGM1,PPIA,PTGR1,PTMS,RNH1,SCYL1,SERPINB2,SMTN,SND1,SNX2,TAGLN,TGFB1I1,TLN1,TMOD3,TST,TUBB4B,VCL,WDR1,ZYX	697 (15)
SMAD2		transcription regulator	Activated	2.518	bias	0.00175	ACTA2,BGN,CCN2,COL1A2,FN1,HMOX1,ITGB1,PTX3,RAC1,SERPINE1,SMAD3,SMAD4,THBS1,TIMP3,TPM1,TPM2,TPM3,VIM	862 (22)
MRTFA		transcription regulator	Activated	3.427		3.79e-05	ACTA2,ACTB,ACTG1,ARPC1B,ARPC4,CCN2,CDC42EP3,CNN1,COMT,CRK,CTTN,DDAH1,DNAJB4,FLNA,ITGA5,ITGB1,LMNA,MYH10,MYH9,MYL9,PFN1,PFN2,RAC1,SERPINB2,SERPINE1,STAT1,SYNPO2,TAGLN,THBS1,TST,VCL,WASL	319 (9)
EPAS1		transcription regulator	Activated	4.371	bias	0.00333	ALDOC,CAT,CAV1,CCN2,CKB,EIF5A,ENO1,FASN,FHL1,FN1,GBE1,GLB1,GLS,GPX1,HSPA4,HSPA5,ITGAV,LDHA,LOX,LOXL2,MIF,MMP14,NAMPT,NDRG1,NT5E,PLOD2,PRKCA,SERPINE1,SF3A3,SOD1,SOD2,TPP2,UGP2	790 (19)
NRF1		transcription regulator	Activated	3.466	bias	3.49e-07	ATP1A1,COX5A,COX5B,COX6B1,CYCS,FTH1,GCLM,HMOX1,HPCAL1,NQO1,PSMB7,PSMC1,PSMC4,PSMC6,PSMD14,PSMD3,PSMD6,TJP1,VDAC1,VIM
JUNB		transcription regulator	Activated	3.06	bias	0.000752	ACAT2,CAV1,COL1A1,COL1A2,COMT,DARS1,EEF2,FASN,FN1,FTH1,HK2,HMOX1,IFI16,ITGAV,MYL12A,NAMPT,NFKB2,PPP2R2A,SERPINB2,SERPINE1,SPTAN1,SWAP70,TIMP1,TIMP3,YWHAG	823 (15)
STAT4		transcription regulator	Activated	5.857	bias	3.1e-05	ADSS2,AHNAK,ALDOC,AP2A2,ARFGAP3,ASPH,BSG,COPG1,DDAH2,ERO1A,FSCN1,GBE1,GLG1,H2AC18/H2AC19,HEXB,KRT18,LRP1,LRRFIP1,LUC7L,NDRG1,NXN,P4HA2,PFN2,PGP,PLOD2,PPP1R13L,PRDX6,RCN3,S100A4,SERPINB1,SERPINE1,SF3B1,STAT1,TAF15,TIMP1,TPP2,VDAC1	584 (7)
ETV4		transcription regulator	Activated	2.189	bias	0.0241	ACTA2,B4GALT1,CAV1,FN1,MMP14,PLEC,VIM
HIF1A		transcription regulator	Activated	5.768	bias	3.46e-09	ACO1,ACTA2,ADAMTS1,ALDOA,ALDOC,ARPC2,ASNS,ATP2A2,ATP5PF,BGN,CAV1,CAVIN1,CCN2,CTSD,EIF4E,EIF4G1,EIF5A,ENG,ENO1,ERO1A,FHL1,FHL2,FHL3,FN1,FSCN1,GAPDH,GBE1,GPI,H2AX,HK2,HMOX1,HSPA4,HSPA5,HSPB1,HUWE1,ITGA5,ITGAV,ITGB5,KRT14,KRT18,KRT19,LDHA,LGALS1,LIMS1,LOX,LOXL2,MGMT,MIF,NAE1,NDRG1,NPM1,NT5E,NUDCD2,P4HA1,P4HA2,PDHA1,PFKL,PGK1,PKM,PLOD2,PPIA,PRKCA,PTGIS,QKI,SERPINE1,SOD2,SSBP1,TFRC,THBS1,TIMP1,TP53RK,…	714 (15)
SPZ1		transcription regulator	Activated	2.374	bias	0.00538	FN1,MAPK1,MAPK3,MKI67,PCNA,VIM
IRF2		transcription regulator	Activated	2.183	bias	0.00108	ARCN1,B2M,CLIC1,DST,EIF2AK2,ERAP1,EXOSC3,GBP1,HK2,IDH1,MYH9,NAMPT,PSMB8,PSME1,PSME2,PTGR1,RNF20,RRBP1,SETD3,SUPT16H,TPM1,TXNRD1
SP1		transcription regulator	Activated	6.083	bias	1.71e-07	ACSL1,ACTA2,ADA,ADAMTS1,ADD3,ADH5,ASNS,ASS1,ATP2A2,ATP5F1B,BAG2,C1QBP,CAD,CAT,CAV1,CBS/CBSL,CCN2,CIRBP,CKB,COL1A1,COL1A2,CRABP2,CRYAB,CSNK2A1,CTSD,DIAPH1,EIF2AK2,ENG,EZR,FASN,FLNA,FN1,GNAI2,GPX4,HADHA,HADHB,HDAC2,HINT1,HK2,HMOX1,HSPA5,ITGA2,ITGAV,ITGB5,KRT18,KRT19,MAT2A,MAT2B,MMP14,NDRG1,NES,PARP1,PCYT1A,PGK1,PKM,PLAA,PRKCA,PRKG1,PRKRA,PTGS1,RANBP1,RECK,SERPINE1,SERPINE2,SF1,SH3GL1,SLC25A4,SLC25A…	887 (20)
FLI1		transcription regulator	Activated	2.056	bias	0.000374	AIP,CCN2,COL1A1,COL1A2,DDX21,DNMT1,HSPA8,LDHA,LOX,NPM1,RACK1,RPL18,SNU13,TCP1
TEAD3		transcription regulator	Activated	2.333	bias	0.0233	ACTA2,CALD1,CCN2,COL3A1,COL5A2,LIMCH1,TAGLN,THBS1,TPM1
TWIST1		transcription regulator	Activated	2.749	bias	0.0306	ACTA2,ADAMTS1,ALCAM,COL1A1,COL6A1,DPYSL3,FN1,GSN,ITGB5,LMNA,MRC2,NT5E,PCOLCE,RHOA,RHOC,S100A4,TGFBI,TIMP3,VIM,YBX1,ZYX
XBP1		transcription regulator	Activated	7.776	bias	4.14e-28	ALG2,ARCN1,ARFGAP3,ATP2A2,CALR,CAT,COG3,COPB1,COPB2,COPE,COPG1,COPZ1,CRK,DDOST,DNAJB11,DNAJC1,DNAJC10,DNAJC3,ERLEC1,ERP29,ERP44,FASN,FKBP10,FKBP11,FKBP14,FKBP2,FKBP7,FN1,GMPPB,GOLGA3,GOLGA4,GOLGB1,GOLPH3,GOPC,GORASP2,HMOX1,HSP90B1,HSPA13,HSPA5,HYOU1,LMAN1,LMAN2,NUCB2,P3H1,P4HB,PCYT1A,PDIA3,PDIA4,PDIA5,PDIA6,PPIB,RCN3,RPN1,S100A6,SDF2L1,SEC16A,SEC22B,SEC23A,SEC24C,SEC24D,SEC61G,SELENOM,SMC3,SOD1,S…	395 (12)
SREBF1		transcription regulator	Activated	4.793	bias	3.15e-07	AACS,AARS1,ACSL1,ACSL4,ACSS2,ALDOA,ALDOC,ATOX1,CAP2,CAPZB,CHMP2A,COL6A1,CSRP1,CYCS,DARS1,FABP5,FASN,FDPS,FN1,G6PD,GLB1,GRSF1,GSR,HK2,HMOX1,HSPA13,HSPA1A/HSPA1B,HSPA5,IDH1,IMMT,LGALS3,LSS,OAT,P4HA2,PCK2,PCYT1A,PLS3,PMPCA,PPAT,RNASET2,RPLP0,RPS27,S100A13,SERPINE1,SORBS3,SUCLG1	816 (19)
ARNT		transcription regulator	Activated	3.945	bias	4.51e-10	ALDH7A1,ALDOA,ALDOC,ATP5PO,CAV1,COX6B1,CTSD,EIF6,ENG,ENO1,ERO1A,G6PD,GAPDH,GPI,HK2,ITGAV,LDHA,LOXL2,MPP1,MYL6,MYO1C,NQO1,PCK2,PGK1,PGM2,PPP2CB,RANBP1,RANGAP1,SERPINE1,TFRC,TP53RK,TPI1,VIM	770 (16)
CEBPB		transcription regulator	Activated	7.362	bias	2.17e-06	ACTA2,AKR1C3,ASNS,CBX5,CDC42EP3,CIRBP,COL1A1,COL1A2,COL5A2,CSE1L,CTSC,DAB2,DDX39A,DEK,DHX9,DNMT1,DUT,DYNLT1,EIF2S1,FHL1,FHL2,FN1,FTL,GLIPR2,GSPT1,H2AX,HMGB2,HNRNPD,HSD17B4,HSPA8,HSPD1,HSPE1,IDH3B,KPNA2,KRT18,LAMC1,LGMN,LMNB1,MCM2,MCM6,MCM7,MKI67,NASP,NOP56,NUDT21,NUP205,PA2G4,PAICS,PCNA,PEA15,PHF5A,PRDX4,PRMT1,PSMA3,PTGS1,RAC2,RAD21,RAN,RANBP1,RBBP7,RPA3,RRM2,SERPINB2,SERPINE1,SMC1A,SMC3,SMC4,SOD…	832 (20)
ZEB1		transcription regulator	Activated	2.662		0.000452	CCN2,COL1A1,COL1A2,COL3A1,EHD1,FN1,KRT18,KRT19,LOX,LOXL2,MAP1B,RPL30,S100A10,SERPINE1,TGFBI,THBS1,UBQLN1,VIM	713 (11)
TFEB		transcription regulator	Activated	3.811	bias	8.25e-06	ARSA,ARSB,ATP6V1A,ATP6V1B2,ATP6V1C1,CTSA,CTSB,CTSD,GNS,LAMP1,PSAP,SGSH,SQSTM1,VPS26A,VPS35
PPARGC1B		transcription regulator	Activated	3.237	bias	0.000588	ACADM,ACADVL,ATP5F1B,ATP5PO,CKB,COX5A,CS,CYCS,ENO1,ERO1A,FASN,FDPS,HK2,LSS,NDUFV2	757 (12)
PPARGC1A		transcription regulator	Activated	3.503	bias	1.81e-08	ACADM,ACADVL,ACAT1,ACOX1,ADAMTS1,AK1,ATP5F1A,ATP5F1B,ATP5PD,ATP5PO,CAT,CCN2,CDC42EP1,COL1A2,COL6A2,COX5A,COX5B,CS,CTSA,CTSC,CYCS,DLAT,DR1,FASN,FDPS,FH,GOT2,GPX1,HK2,HMOX1,IGFBP7,IMPA1,KYAT3,LAMA4,LAMB1,LDHA,LDHB,MCM6,MDH2,ME1,MRPS31,NDUFS8,NDUFV1,NDUFV2,OXCT1,PACSIN2,PCK2,PDHA1,PDIA5,PGAM1,PRDX3,PRDX5,SDHB,SERPINE2,SERPINH1,SOD1,SOD2,THY1,TIGAR,TIMP1,TIMP3,TXN2,UQCRC2	765 (16)
NCOA3		transcription regulator	Activated	3.12	bias	0.0277	CCN2,FASN,HK2,HMOX1,ILK,LDHA,MAPK1,MCM7,PCNA,PGK1,PSMA2,TAGLN,TKT
FOXM1		transcription regulator	Activated	3.262	bias	0.000795	ACTA2,ANXA1,CAT,CAV1,FN1,GLB1,IPO7,ITGA5,ITGAV,ITGB1,LAMA4,LDHA,LOX,MKI67,NES,NFKB2,PCNA,PGK1,PRDX2,SOD2,SQSTM1,STMN1,TJP1,VIM	891 (20)
ATF6		transcription regulator	Activated	3.28	bias	0.000528	ACOX1,ATP2A2,CALR,DNAJB11,DNAJC3,FDPS,HSP90B1,HSPA5,LMAN1,NUCB2,PDIA4,PRDX2,RAN,SPARC	731 (12)
NFE2L2		transcription regulator	Activated	9.766	bias	6.99e-28	ACTG1,AKR1A1,ALDOA,ATP1A1,CAT,CBR1,CCN2,CCT3,CCT7,CHORDC1,COL1A1,COL3A1,CS,CTSD,DCTN3,DDX39B,DDX50,DNAJB11,DNAJC3,DSTN,EIF2S1,EIF3C,EIF3E,EIF3G,EIF4G2,ERP29,ESD,FN1,FTH1,FTL,G6PD,GBE1,GCLM,GLS,GLUD1,GNAI2,GOT1,GPX1,GPX4,GSPT1,GSR,GSTO1,GSTP1,HMOX1,HPRT1,HSP90AB1,HSP90B1,HSPA9,HYOU1,IDH1,LMNA,ME1,MGLL,MGST1,NARS1,NQO1,NUCB2,OAT,PAFAH1B1,PCBP1,PDIA3,PDIA4,PDIA6,PFN2,PGD,PHGDH,PPIB,PRDX1,PREP,PSAT1,…	394 (9)
VDR		transcription regulator	Activated	2.183		0.529	ACOX1,ACTA2,CLIP1,COL1A1,DOK1,FEN1,GNAI2,HK2,IQGAP1,LGALS1,NASP,NDUFV2,PDLIM2,PPP1CA,RAC1,SERPINB6,TXN,VASP,VCL,ZYX
FOXO1		transcription regulator	Activated	3.358	bias	0.00146	AIP,ATP5F1B,ATP5PF,ATP6V1D,CAT,CAV1,CCN2,CDC42EP3,COL1A1,CS,CYCS,EIF4EBP1,FABP5,FASN,FDPS,FLNB,FN1,GPD2,GPI,GPX1,GRHPR,HMOX1,HSP90AB1,HSPA5,HSPD1,HYOU1,IGFBP7,ITGAV,MAVS,ME1,NAMPT,NDUFA12,NDUFA4,NDUFA8,PBK,PCK2,PDHB,PSMB8,PTGS1,RAB7A,RHOT2,SERPINB1,SERPINB2,SERPINE1,SLC25A24,SMAD4,SOD1,SOD2,SPTLC2,STAT2,THBS1,TIMM44,TIMM8A,TKT,TOMM40,TRADD,UBASH3B	711 (19)
SP3		transcription regulator	Activated	2.498	bias	0.000153	ACSL1,ACTA2,ADD3,ADH5,ASNS,CBS/CBSL,CD2AP,COL1A1,COL1A2,EIF2AK2,GNAI2,HSPA5,ITGA2,ITGB5,MAT2A,MAT2B,NES,PCYT1A,PGK1,PKM,PRKG1,PRKRA,PTGS1,RECK,SERPINE1,SERPINH1,SMARCC1,SOD2,SPARC,STAT1,TAGLN,TIMP1,TXNRD1,VIM	799 (13)
ELL2		transcription regulator	Activated	3.464	bias	0.00215	ARFGAP3,DNAJC3,FKBP2,FNDC3B,HDLBP,HSPA13,LMAN1,NUCB1,REXO2,SEC24D,SEL1L,SRPRA
NFYA		transcription regulator	Activated	2.393	bias	0.0103	CALR,CAT,CBS/CBSL,CDC42,COL1A2,FASN,FTH1,HSPA5,JUND,LMAN1,PGK1,PKM,RRM2,UBE2I
MYOD1		transcription regulator	Activated	2.226	bias	0.022	ACTA2,ALDOA,ASS1,CBX5,CRYAB,EIF2AK2,EIF3E,FSTL1,GRB2,GYS1,HSPB8,IFI16,LMNB2,MAP2K1,MKI67,PBK,PNP,PRKACA,PRKAR1A,RAC2,RECK,RPL7A,RRM2,SPTBN1,STAM,STAM2,STAT1,TJP1,TKT,TOP1
TP63		transcription regulator	Activated	2.905	bias	4.43e-05	ACTA2,ACTL6A,ADA,ADAMTS1,AKT1S1,ALDH1A3,ATG3,CAD,CAST,CCN2,CDC42,COL5A1,CTSD,DDAH1,DNMT1,DOK1,DST,ECM1,ENG,FASN,FBN1,FDPS,FN1,FUBP1,G6PD,GAPDH,GREM1,HAGH,HK2,HSPA4,HSPA8,IGFBP7,ITGA2,ITGB1,KRT14,KRT7,MAP2K3,MAP4K4,MKI67,MMP14,NT5E,P4HB,PCNA,PNPT1,PPP1R13L,PPP2CA,PRPF4,PRPF8,PTPN12,RAC2,RBMS3,RRM2,S100A4,SERPINB2,SERPINE1,SMAD3,SMAD4,STMN1,TAGLN,THBS1,THY1,TIMP3,TP53I3,TPM1,VIM	899 (20)
NFE2L1		transcription regulator	Activated	3.606	bias	1.38e-08	GCLM,GSTP1,HMOX1,NQO1,PSMA1,PSMA7,PSMB1,PSMB2,PSMB7,PSMC2,PSMC3,PSMD1,PSMD11,PSMD12,PSMD14,SNRPN
ATF4		transcription regulator	Activated	5.656	bias	2.22e-09	AARS1,APEX1,ASNS,BCAT1,CALR,CAST,CDC42EP1,CPOX,EIF2S2,EIF4EBP1,ERO1A,FASN,FN1,GARS1,GYS1,HSP90B1,HSPA5,HYOU1,IARS1,IGFBP7,LARS1,LGALS3,MARS1,MGST1,MT2A,MTHFD2,NAPA,NARS1,NDRG1,PCK2,PHGDH,PRKDC,PSAT1,PSPH,PTX3,PYCR1,SARS1,SEL1L,SHMT2,SLC3A2,SOD2,TKT,WARS1	565 (14)
RB1		transcription regulator	Activated	2.455		2.22e-11	ACO2,ACTB,APPL2,ATP1A1,ATP5F1A,ATP6V1D,CAP1,CBX5,CCN2,CHCHD3,CLIC4,COL5A1,COX6B1,DCTN4,DEK,DLAT,DLST,DNMT1,DPP3,DYNLRB1,EIF2S1,EZR,FEN1,FN1,GMFB,GMPS,GRPEL1,GSTO1,H2AX,HMGB2,HSBP1,IDH3B,ITGAV,KANK2,KPNA4,KRT18,LACTB,LAMC1,LOXL2,MAP2K3,MAPK1,MAPK3,MCM2,MCM6,MCM7,MDH1,MRPL11,MRPL12,MSN,NDUFA10,NDUFA2,NDUFA4,NDUFA5,NDUFV1,NFKB2,NIT1,NME1,OGA,PARK7,PARP1,PCNA,PGD,PGRMC1,PMPCB,PPFIBP1,PRKAR1A,PTGS1,PT…	821 (17)
USF2		transcription regulator	Activated	2.302	bias	0.0253	B2M,EIF4E,FASN,HMOX1,IGF2R,MYH9,P4HA1,PRKAR1A,PRKG1,SERPINE1,THBS1
RUVBL1	1	transcription regulator	Activated	2.646	bias	0.0307	NAE1,NUDCD2,PCNA,PSMA7,PSMB7,PSMC4,PSMD12,QKI
ERG		transcription regulator	Activated	4.512	bias	7.3e-07	ACTN1,ARHGEF2,CDC42BPB,CLIP1,COLGALT1,CYFIP1,DBN1,DNMBP,DSTN,EPB41L3,FHL1,FLNB,FLNC,GAK,GMFB,HPCAL1,ILK,MYO1D,NDRG1,NUMB,PARVA,PCNP,PXN,RAB2A,RAB7A,RAPH1,RHOA,ROCK2,RPL22,RPL27A,RPS11,RSU1,SPARC,TGFB1I1,THBS1,TMEM263,TRIOBP,UTRN,VIM
SMAD3	1	transcription regulator	Activated	4.781	bias	0.00535	ACTA2,BGN,CCN2,COL1A1,COL1A2,COL3A1,COL6A1,DDB1,ENG,FN1,GLS,HMOX1,HSP90B1,HSPA5,ITGB1,ITGB5,JUND,PC,PCNA,PTX3,RAC1,RPS6,RPS8,SERPINE1,SLC25A4,SMAD3,SPARC,TAGLN,THBS1,TIMP1,TIMP3,TPM1,TPM2,TPM3,VIM,ZYX	892 (18)
HOXD3		transcription regulator	Activated	2.137	bias	9.82e-05	COL1A1,DSP,ITGA5,SERPINE1,TAGLN,TGFBI,TGM2,THBS1
SMARCB1		transcription regulator	Activated	3.174	bias	0.0342	ACAT1,ACSL1,ACTR2,ADD3,BAG3,COL1A1,COL5A2,CTTN,EIF2AK2,EIF4E,GSN,IFI16,KRT19,MCM2,NAT10,PC,PLXNB2,PTMS,RAB14,SMC4,SPARC,WASL
YAP1	0	transcription regulator	Activated	4.454	bias	1.64e-31	ACAT1,ACAT2,ACSL4,ACTA2,ACTG1,ADAMTS1,CCN2,CDC42,CDC42EP3,DAB2,DDAH1,EHD1,FASN,FLNA,FN1,H2AX,ITGA5,LDHA,LMNA,LMNB1,MAP1B,MCM6,MYH9,MYL9,NDUFS8,RPL10A,RPL11,RPL12,RPL13,RPL13A,RPL14,RPL15,RPL18,RPL18A,RPL19,RPL21,RPL22,RPL23,RPL24,RPL26,RPL27,RPL27A,RPL28,RPL3,RPL30,RPL31,RPL35A,RPL38,RPL4,RPL6,RPL7,RPL7A,RPL7L1,RPL8,RPL9,RPLP0,RPLP2,RPS10,RPS11,RPS12,RPS13,RPS14,RPS15,RPS15A,RPS16,RPS18,RPS19,RPS…	777 (18)
MLXIPL		transcription regulator	Activated	7.817	bias	4.7e-31	ACSS2,AGPS,FASN,PGD,RPL10A,RPL11,RPL12,RPL13,RPL13A,RPL14,RPL15,RPL18,RPL18A,RPL19,RPL21,RPL22,RPL23,RPL24,RPL26,RPL27,RPL27A,RPL28,RPL3,RPL30,RPL31,RPL35A,RPL38,RPL4,RPL6,RPL7,RPL7A,RPL7L1,RPL8,RPL9,RPLP0,RPLP2,RPS10,RPS11,RPS12,RPS13,RPS14,RPS15,RPS15A,RPS16,RPS18,RPS19,RPS2,RPS20,RPS23,RPS25,RPS26,RPS27A,RPS27L,RPS28,RPS29,RPS3,RPS5,RPS6,RPS7,RPS8,RPS9,RPSA,TKFC,TKT
ZBTB7B		transcription regulator	Activated	3.285	bias	0.0279	ACAA2,ACADM,ACADVL,ATP5F1A,COL1A1,COL1A2,HADHA,HSD17B12,NDUFV2,SDHB,UQCRC2
BRD7		transcription regulator	Activated	2	bias	0.0348	FASN,FN1,NDRG1,SERPINE1,VIM
MYCN		transcription regulator	Activated	2.98		4.52e-65	ABCE1,ACTB,ACTG1,ACTN4,ALDOA,APEX1,ARPC1B,ATXN2,B2M,BASP1,CAD,CAV1,CCN2,CDC42,CKAP4,COL1A1,COL5A2,DPYSL3,EEF1A1,EEF1D,EEF1G,EEF2,EIF3C,EIF4A1,EIF4G2,EIF5A,FAU,FBN1,FKBP9,FN1,GAPDH,GRB2,HDAC2,HK2,HSP90AB1,HSPD1,IGFBP7,ITGA2,ITGB1,LDHA,LGALS1,MAP4,MAT2A,MRC2,MSRB3,MYH9,MYL12A,NACA,NCL,NDRG1,NME1,NPM1,NUCB1,P3H1,PA2G4,PDIA4,PGRMC2,PHB,PHGDH,PSMA7,PSMB7,PTMA,RBBP4,RBBP7,RPL11,RPL12,RPL13,RPL13A,RPL18…	738 (15)
TCF4		transcription regulator	Activated	4.041	bias	4.8e-07	ADA,ALCAM,ANXA6,B4GALT1,BAG2,CCT6A,CKAP4,DIMT1,DSTN,DUT,FARSB,FKBP11,FKBP7,FKBP8,GRPEL1,HMGB2,HSP90B1,HSPA13,HYOU1,IFI16,ITGB5,LAMA4,LRP1,MKI67,MRTO4,MVP,NIFK,NOTCH2,OPTN,PDIA4,PDIA6,PFDN6,PPID,PPIF,PPIH,PRDX4,RHOC,RPL22L1,RPL35A,RPL7,RRM2,RRS1,RUVBL2,SDF2L1,SEC24D,SERPINB1,SMAD4,SPCS2,STAT2,SUB1,TFG,TRADD,TSR1,TXNDC5,WARS1,YWHAG,YWHAZ
TCF7L2		transcription regulator	Activated	6.135	bias	0.0295	ACAA1,ACSL1,ACSL3,ANXA1,ASPH,ATP6V1G1,CAP1,CARHSP1,CCN2,CNP,CSRP1,CTNNA1,FH,FKBP1A,FN1,FTH1,GCLM,GLUL,GSN,HSPA2,IDH1,IGF2BP1,ILK,KIF5B,LAMP1,MAP4K4,MCAM,ME1,MTMR6,NCOR2,PAPSS1,PICALM,PIP4K2A,QKI,RAP1A,RHOA,RHOG,SORBS3,SQSTM1,SRSF1,STK39,STXBP3,TWF1,VIM
FOS		transcription regulator	Activated	3.439	bias	7.16e-12	ACOX1,ACTG1,ADNP,AGPS,AKR1C3,ALDH1A3,ARPC5,ATXN2,B4GALT1,CALU,CAMK2D,CAPN2,CAST,CAT,CCN2,CLIP1,COL1A1,COL6A1,CRABP2,CTSB,CYCS,DNMT1,EEA1,EIF4G2,ENAH,ENO1,EZR,FASN,FBLIM1,FBN1,FN1,FSTL1,FTH1,GAK,GSR,GSTP1,HK2,HMOX1,HSD17B10,HSP90B1,HSPA5,HSPB8,IFI16,ITGA2,ITGB1,KIF5B,LGALS3,LOX,MAP4K4,MGST1,MT2A,MYH9,NAE1,NAMPT,NFKB2,NIPSNAP1,NQO1,PFN1,PPP2R2A,PRCC,PRDX1,PRPF4B,PSMA2,PSMA7,PTP4A2,PTPN12,QKI,RANBP9…	958 (20)
FOSL1		transcription regulator	Activated	2		0.401	EHD1,MAP1B,MT2A,SERPINB2,SERPINE1,SERPINE2,SPARC,THBS1
HSF2		transcription regulator	Activated	3.482	bias	1.44e-11	CCT2,CCT3,CCT4,CCT5,CCT6A,CCT7,CCT8,HSBP1,HSPA1A/HSPA1B,HSPA4,HSPB1,PSMA1,PSMA5,PSMB2,PSMC4,PSMD10,PSMD3,TCP1,TXN
MYCL		transcription regulator	Activated	5.518	bias	3.69e-13	ATP5F1D,CAD,CDC5L,DOCK7,FARSA,FAU,HSPD1,LARS1,LUC7L3,MARS1,NARS1,NUDT21,RPL10A,RPL11,RPL12,RPL13,RPL13A,RPL15,RPL18,RPL19,SLC25A4,SLC25A5,SNRPA1,SNRPD1,SNU13,SSB,TARS1,THOC2,THRAP3,TOP1,YARS1
KLF15		transcription regulator	Activated	2.318	bias	0.000783	ACADM,ACADVL,ACAT1,ACOX1,ACSL1,ATG3,CCN2,DECR1,FABP5,FASN,HADHA,HADHB	705 (9)
SMARCA4		transcription regulator	Activated	5.15	bias	0.0285	ABRACL,ACTA2,ACTN4,AHNAK,ALDH1A3,ALDH2,ASNS,CCN2,CLPX,CNP,COL1A1,COTL1,CTSB,CYB5R2,DYNC1H1,FBLIM1,FHL2,FLNB,FN1,GAPDH,GBP1,GPX1,GSTO1,GSTP1,GYS1,HEXB,HYI,IFI16,IGFBP7,ITGA5,ITGAV,ITGB1,KRT18,LGALS1,LGALS3,LMNA,LOX,LOXL2,LPXN,MAP1B,MAPK1,NFKB2,OXCT1,PARVA,PHLDB1,PTP4A2,PTX3,RAC2,RAD21,RRM2,S100A6,SEMA7A,SERPINB2,SERPINB8,SERPINE1,SERPINE2,SERPINH1,SMARCC1,STAMBPL1,TAGLN,THY1,TPM1,TUBB,TWF1,TXNRD1,…
TEAD2		transcription regulator	Activated	2.828	bias	0.0207	CALD1,CCN2,COL3A1,COL5A2,LIMCH1,MCM6,TAGLN,THBS1,TPM1
CREB3L1		transcription regulator	Activated	2.194	bias	0.0157	COL1A1,COL1A2,HSP90B1,HSPA5,PAPSS2
CTNNB1	0	transcription regulator	Activated	3.109	bias	1.22e-16	ACAA1,ACADVL,ACAT1,ACAT2,ACTA2,ACTB,ACTN4,ACTR3,ADSS2,ALCAM,ALDH1A3,ANXA1,ARFGAP3,ARHGDIA,BCAP31,BGN,BTF3,CAPN1,CAPNS1,CAPZB,CCN2,COL1A1,CRABP2,CTNNA1,CTSZ,CYB5R3,DDX50,DOK1,ECM1,EHD1,EIF5A,FASN,FEN1,FN1,GAPDH,GFPT2,GIPC1,GLUL,GREM1,HADHA,HDGF,HK2,HNRNPA0,HP1BP3,HSPE1,IGF2BP1,IMPDH2,ITGB1,KRT7,LAMB1,LAP3,LGALS3,LMNA,MAN2B1,MAP4,ME1,MMP14,NES,NEXN,NUMB,OAT,PCNA,PDAP1,PFN1,PGK1,PGM1,PKM,PLIN3,PLS3,…	810 (19)
ESRRA		transcription regulator	Activated	3.703	bias	0.00146	ACADM,ACADVL,ACOX1,ACSL1,ALDOC,ATP2A2,ATP5F1B,CKB,COL1A1,CYCS,DEK,ENO1,GAPDH,GOT1,HADHA,HK1,HK2,HSD17B4,KRT19,LDHA,LDHB,MTCH2,PCK2,PKM,PSMD3,RPL19,TPI1,TRA2B	740 (15)
SREBF2		transcription regulator	Activated	2.868	bias	0.011	AACS,ACAA2,ACSL1,ACSS2,ALDOC,FABP5,FASN,FDPS,G6PD,IDH1,LRP1,LSS,PCYT1A
TFE3		transcription regulator	Activated	2.36	bias	0.0063	ATP5PO,CKB,CYCS,FASN,HK2,MYH9,NDUFV2,SERPINE1,VPS26A,VPS35
MYC		transcription regulator	Activated	9.417	bias	3.51e-85	ABCE1,ACADM,ACAT1,ACSL4,ACTB,ACTN1,ACTN4,ADAMTS1,AHCY,AIMP2,ALCAM,ALDH18A1,ALDOA,ANXA5,ANXA6,APEX1,ASNS,ASS1,ATAD3A,ATP5IF1,BCAT1,BOP1,BZW2,C1QBP,CAD,CAPN2,CAPNS1,CAPZB,CAST,CAV1,CCT3,CLIC4,CNBP,CNP,COL1A1,COL1A2,COL3A1,COL5A1,COL5A2,COX5A,COX5B,COX6B1,CRABP2,CRYAB,CSE1L,CSTB,CTNNA1,CTSB,CTSD,CYCS,DBN1,DDX18,DDX21,DDX39B,DEK,DKC1,DNMT1,DSP,ECM1,EEF2,EFTUD2,EIF2B3,EIF2S1,EIF2S2,EIF3D,EIF3G,EIF4A1,…	983 (17)
MEF2D		transcription regulator	Activated	2.538	bias	0.00798	CCN2,COL1A2,COL3A1,FN1,GCLM,HMOX1,JUND,MCM6,NQO1,PCNA,SOD1,SOD2,VIM	772 (10)
SPDEF		transcription regulator	Inhibited	-3.327	bias	1.62e-06	CCN2,COL1A1,COL5A1,COL5A2,COL6A1,COL6A2,CYFIP1,ITGA5,LAMB2,LAMC1,LASP1,PRKCA,SERPINE1,SMAD3,SMAD4,SQSTM1,STMN1,VASP,VIM	435 (8)
TFAP2A		transcription regulator	Inhibited	-2.052		0.000734	ALCAM,ANXA1,DCLK1,G3BP2,GLO1,KRT14,MMP14,MT2A,PPP2R2A,PRDX1,PSAP,RPL6,RPL7,RPLP0,RPS5,SERPINE1,SOD2,STX7,TIMP1,TPM1,TPM3	661 (8)
MXD1		transcription regulator	Inhibited	-4.973	bias	3.93e-09	ACO2,AIMP1,DARS1,EIF4A1,EIF4E,EIF4G1,IARS1,IDH2,KARS1,LARS1,MYBBP1A,NDUFA10,NOP56,NOP58,PDHB,PES1,RARS1,RPL3,RPL30,RPS13,RPS2,RPSA,SARS1,TARS1,TOP1	650 (7)
PHF12		transcription regulator	Inhibited	-3.464	bias	5.74e-06	DIMT1,EIF3A,GTPBP4,H2AX,IPO9,PA2G4,PES1,PIN4,PRPF31,RRS1,SMN1/SMN2,TSR1
HOXA10		transcription regulator	Inhibited	-2.041	bias	0.0138	ACTB,AIMP2,CHERP,COL3A1,DDX19B,EIF3A,ELOC,FKBP3,FN1,HDLBP,HNRNPL,IDH2,KRT18,MAP1B,ME1,MSN,NUP214,P4HB,PHGDH,PPP1R13L,RHOG,SCOC,SNRPE,YWHAG
SMAD7		transcription regulator	Inhibited	-2.325	bias	0.0074	ACTA2,BGN,BZW2,CCN2,COL1A1,COL1A2,COL3A1,COL6A1,EIF4EBP1,FN1,HMOX1,PCNA,RAC1,SERPINE1,SMAD3,TAGLN,TGFBI,TIMP1,TIMP3,TPM2,TPM3,TXN	736 (20)
IRF4		transcription regulator	Inhibited	-2.858		0.000286	ADA,B2M,CLTA,EZR,GALNT2,GBP1,GRB2,HSPA8,ITGB1,MAPRE1,PCNA,PDCD6,PPIB,PRKCA,PSMA1,PSMA2,PTMA,PTP4A2,RAB7A,RAC1,RHOA,RPL6,RPS3A,SH3KBP1,STAT1,STAT2,SUB1,TMSB10/TMSB4X,YBX1,YWHAH	594 (7)
MDM4		transcription regulator	Inhibited	-2.425	bias	0.00228	LGALS3,P4HB,RAC2,SOD2,SSBP1,VIM	707 (11)
MXI1		transcription regulator	Inhibited	-2.449	bias	0.00163	APEX1,IARS1,IMPDH2,LARS1,MKI67,MTHFD2
NOSTRIN		transcription regulator	Inhibited	-2.415	bias	0.0419	ANXA5,CAV1,FN1,ITGA5,SOD1,THBS1
KDM5A		transcription regulator	Inhibited	-5.096	bias	1.64e-11	ACO2,ATP1A1,ATP5F1A,ATP6V1D,CHCHD3,COL1A2,COX6B1,DLAT,DLST,GRPEL1,HMOX1,HSBP1,IDH3B,ITGB1,MAP2K3,MCM2,MDH1,MRPL11,MRPL12,NDUFA10,NDUFA2,NDUFA4,NDUFA5,NDUFV1,NIT1,NME1,PARK7,PGD,PMPCB,SDHB,SOD2,TOMM22,TOMM6,TOMM7,TXN2,UQCRC1,VDAC1
HOXC8		transcription regulator	Inhibited	-2.236		0.152	ASS1,CNN1,KRT19,NQO1,TAGLN
PML	0	transcription regulator	Inhibited	-3.622		9.46e-10	ACADM,ACOX1,ACSL4,ACTG1,AKR1A1,CACYBP,CAT,CIAPIN1,DNAJB4,DNAJC9,FASN,FTL,GCLM,HADHB,HMOX1,HSPB1,MAP2K1,MAPK1,MCM6,ME1,NDRG1,NQO1,NSFL1C,PCBP2,PRDX1,PRKCA,PSMB8,RSU1,SQSTM1,STAT1,STIP1,STMN1,SUMO2,TXN,TXN2,TXNRD1,UBE2M,VIM,YWHAG	883 (21)
KLF3		transcription regulator	Inhibited	-4.826	bias	4.93e-09	AHNAK,ANXA5,ANXA6,APRT,ARPC4,CAMK2D,CAPG,CAPNS1,CARHSP1,CCT3,CIRBP,CTNNA1,CTSC,DIAPH1,DRG1,EIF5A,EPRS1,GLIPR2,GPD2,GSTP1,HEXB,HNRNPDL,HNRNPF,HNRNPH1,IDH1,IGF2BP3,MAK16,MAP1S,MIF,MRPL3,MSN,MTCH2,NDRG1,NSUN2,PDLIM1,PDLIM2,PFKP,PPM1G,PRKACA,PSMB2,PSMC5,PSMD7,PTP4A2,PTPN14,RAB7A,RAVER1,RMDN1,RUVBL1,SCOC,SCP2,SEC24D,SEPTIN6,SERPINH1,SMAD3,SNX2,TES,TMOD3,TMPO,TPM3,TRIM32,TRIP10,VIM,ZNRD2
EZH2		transcription regulator	Inhibited	-2.038		1	ACTB,ANXA6,ARHGAP1,CELF1,COL1A1,COL1A2,COL5A1,CSTF2,CTNNA1,CYB5R2,DDT,DNMT1,EZR,FBN1,KRAS,MYL6,NDRG1,NES,NME1,NOTCH2,PPP2CB,PSMD1,RPL10A,RPL13,S100A4,SCP2,SMAD3,TIMP3
KEAP1		transcription regulator	Inhibited	-2.42		0.0763	GBE1,GNAI2,GSTP1,HMOX1,NQO1,PRDX1
KDM5B		transcription regulator	Inhibited	-3.281	bias	0.0143	CAV1,CCN2,EHD1,EIF5B,FABP5,FHL1,IARS2,LIMCH1,MCAM,MCM2,MT1E,PBK,PIR,PLS3,RECQL,RNASET2,SNRPD1,SWAP70,TUBB2A
HEY1		transcription regulator	Inhibited	-2.417	bias	0.0193	ACTA2,CNN1,GLS,OAT,SMTN,TAGLN
BACH1		transcription regulator	Inhibited	-4.155	bias	2.6e-07	ATP5F1B,ATP5F1D,ATP5PF,ATP5PO,DNAJC7,FTH1,GCLM,HMOX1,IMMT,ME1,NDUFA2,NQO1,PHB,PHB2,SLC25A6,SQSTM1,TIMM13,UQCRB,UQCRC1	159 (4)
SP110		transcription regulator	Inhibited	-3.411		0.00233	ACP1,ANXA5,CDC37,CTSB,FLII,FUS,HDAC2,ITGAV,ITGB1,LMNA,MYH9,PDCD6IP,PRKCA,PTPN12,RAC1,RIPK1,ROCK2,SQSTM1,STAT1,STIM1,TIMP1,TRIM28
FEZF1		transcription regulator				0.0356	KRAS,TIMP1
RRP1B		transcription regulator				2.02e-06	EIF3H,FEN1,HSP90AB1,ITGB5,MCM2,MCM6,PCNA,PRKCA,RPL11,RPL13,RPL13A,RPL14,RPL19,RPL22,RPL27,RPL6,RPS10,RPS14,RPS19,RPS26,RPS3,RPS5,RPS8,RPS9,SERPINE2
MKX		transcription regulator				0.0312	COL1A1,COL1A2,COL3A1
HMGA1	0	transcription regulator		-0.737	bias	0.00789	ACTA2,B2M,CAV1,CNDP2,COL1A1,COL1A2,CRYAB,CSK,CTSC,DAB2,FSTL1,GSN,IGFBP7,LAMB1,MSRB3,RAN,RPL7A,SEC24D,SERPINH1,SFXN1,SPARC,TAGLN,TRIM28,VIM,ZYX	796 (18)
ZBED6		transcription regulator		-0.577	bias	0.0179	ARHGEF1,BOP1,NASP,PPAT,PRPF19,ROCK2,SPTBN1
PDLIM1	1	transcription regulator				0.0356	PDLIM1,VIM
CCND1		transcription regulator		-1.169		5.9e-07	AHNAK,ALDH1A3,ARHGEF2,CALU,COL1A1,COL5A2,CPNE3,DNMT1,DYNC1LI1,EEF1B2,EIF5,ENDOD1,ENO1,FAM120A,FLNA,G3BP1,HSPA1A/HSPA1B,HSPA8,HSPB1,HSPB8,ITGAV,IVD,KRT14,LAMB2,LASP1,MACF1,MARCKS,MCM7,MESD,NIBAN2,NOP58,NT5E,PCNA,PCYT1A,PDLIM3,PDLIM4,QKI,RBMS3,RCN1,RMDN3,RPL13,RPL27A,RPS6,RRM2,STOM,TALDO1,TPI1,TUBA1B,TUBA1C,TUBB,TUFM,TYMP,UAP1,UTRN,YLPM1	787 (12)
MAX		transcription regulator				0.00365	APEX1,CAD,CBX5,CYCS,DKC1,FTH1,HDAC2,HK2,MTHFD1,NCL,NPM1,PTMA,RBBP4,RBBP7,RHOA,YBX1	486 (4)
LPXN	1	transcription regulator				0.0188	ACTA2,TAGLN
E2F5		transcription regulator				0.048	PA2G4,PCNA,RANBP1,SERPINB2,SERPINE1
HAND2		transcription regulator		0.186	bias	0.0188	ADSS2,ATP2A2,COL1A1,COL1A2,COL3A1,GREM1,PDLIM3,PTGS1,S100A4,TPM1,UFD1
VHL		transcription regulator		-0.195	bias	1.33e-08	AHCYL1,ARPC1A,CAV1,CCN2,CNN1,DAB2,DECR1,EIF5,FN1,FTH1,FTL,GBE1,GLO1,GPX1,H2AX,HMOX1,HNRNPA2B1,ITGA5,LMNA,LOX,LOXL2,MAVS,MIF,MMP14,PCNA,RAP1B,RPS6,SEC61G,SOD2,SPARC,TAGLN,TFRC,VIM	778 (16)
PFDN5	1	transcription regulator		1.944	bias	0.000574	PFDN1,PFDN2,PFDN4,PFDN6
MED30		transcription regulator				0.0157	CS,NDUFA10,NDUFV1,SDHB,SOD2
MYOCD		transcription regulator		1.191	bias	0.038	ACTA2,ATP2A2,CALD1,CNN1,COL1A1,COL1A2,COL3A1,FN1,LPP,PDLIM3,S100A4,TAGLN,TPM1
COPS5	0	transcription regulator		1.567		0.00179	AIMP1,GPS1,H2AX,MARS1,MTCH2,RANBP9,RARS1
SP100		transcription regulator				0.0241	CCN2,HSPA8,HSPB8,HSPE1,THY1
ARID5B		transcription regulator				0.00202	ACTA2,TAGLN,UQCRB
CNBP	1	transcription regulator				0.000633	AK1,DUSP3,PABPC1,PGM1,RPS6
NFYB		transcription regulator				0.000163	ACTA2,ACTB,ATP5F1B,CAV1,CBS/CBSL,CBX5,COL1A1,COL1A2,EIF3C,FTH1,GALNT2,GAPDH,GART,HMGB2,HNRNPA1,HSPA13,MTAP,MTPN,OAT,PCNA,PDIA4,PGRMC1,PSMB7,PSMC6,RNPS1,RRM2,S100A4,SDF2,SERBP1,SH3GL1,SNX6,SON,TAX1BP3,TIMP3,TJP1,TPM1,TSNAX,TXNDC12,VIM,YBX3
HOXD10		transcription regulator		-0.471		2.76e-06	ERP44,EZR,HEBP1,LSM5,MAGED2,MMP14,NME1,NUDT5,RHOC,RPSA,SERPINE1,TGFB1I1,TIMP1,TJP1,UBL5,USP14,USP15,WDR5
GATA4		transcription regulator		1.016		0.0198	ADSS2,ASS1,ATP2A2,CCN2,CDC42EP3,COL1A1,COL1A2,COL3A1,CRABP2,DAB2,GPI,HK1,HSPA5,IFI16,KRT14,KRT7,LDHA,LRRFIP1,MYH9,PDHA1,PDLIM3,PFKP,PGAM1,PTGS1,S100A4,TAGLN,TGFBI,TGM2,TIMP1,TPM1,VIM
MAFG		transcription regulator		0.277	bias	0.048	GCLM,GSTP1,HMOX1,NQO1,TXNRD1
NEUROG1		transcription regulator		-1.941		0.00197	ADD3,ASS1,COL3A1,DSP,FN1,GFPT2,GREM1,P4HA2,PPIC,RHOA,S100A4,SQOR,THBS1	488 (7)
MYCBP		transcription regulator				0.0147	CAD,LDHA,NCL
JUN		transcription regulator		1.981	bias	9.94e-06	ACAT2,ACTA2,ANXA1,APEX1,ASNS,CAPN2,CAPNS1,CAV1,CCN2,COL1A1,COL1A2,COMT,CTSL,CYCS,DARS1,DNMT1,EEF2,EHD4,EIF4A1,EZR,FLNC,FN1,FTH1,FUS,GOT1,GSTP1,HK1,HK2,HMOX1,HNRNPA2B1,HNRNPU,IFI16,IGF2R,IGFBP7,ITGAV,ITGB1,LGALS3,LMNA,MAPK3,MAT2A,MT2A,NAMPT,NFKB2,NQO1,PARVA,PEA15,PPP2CA,PPP2R2A,PRDX1,PTX3,S100A10,SERPINB2,SERPINB9,SERPINE1,SF3B3,SNRNP70,SNRPN,SOD2,SPARC,SRP19,STAT1,STIM1,STMN1,THBS1,TIMP1,TIMP3,TX…	983 (18)
MBD2		transcription regulator				0.04	ACTB,ASS1,ATP5ME,CDC42EP3,G6PD,GSTP1,HK2,MGMT,OAT,PAK2
ATN1		transcription regulator				0.0241	ATP1A1,BASP1,DPYSL3,GSN,H2AC18/H2AC19,HPCAL1,IFI16,LSM2,MCAM,PPP1CB,PPP2R1A,PSME1,PTBP1,RAB2A,SMC2,STMN1,TUBB,U2AF2
ID3		transcription regulator		-1.918		1	ADSS2,GNL3,IFI16,LGALS1,PAWR,PREP,PTPN14,SEMA7A,SMARCC1
ETV5		transcription regulator		-0.954		0.000356	AHNAK,ALCAM,CAV1,CAVIN1,CTNNA1,DPYSL2,FASN,FN1,ITGA5,ITGB1,KRT19,KRT7,LGALS3,MMP14,MSN,QKI,S100A6,TIMP3,TJP1	271 (7)
CDKN2A		transcription regulator		-1.627		0.000317	AK1,APPL2,CAPG,CCN2,DCTN4,DEK,DYNLRB1,EEF1A1,FBL,FEN1,FHL2,GLB1,GNL3,GSPT1,H2AX,HMGB2,IGF2BP3,ITGAV,ITGB5,KANK2,KRAS,LAMP1,LGALS3,MCM7,MKI67,NFKB2,NPM1,P4HA2,PCNA,PPFIBP1,PSMA5,PTX3,RBBP7,RRM2,S100A6,SERPINE1,SNTB2,TMPO,TPM1,TRIM28,TSG101,VIM	804 (20)
FOXO4		transcription regulator		1.123		0.0331	CAT,CAV1,CCN2,CDC42EP3,FABP5,FASN,FLNB,IGFBP7,NAMPT,PSMD11,PTGS1,SERPINB1,SERPINE1,SOD2,SPTLC2
H2AX	1	transcription regulator		1.987	bias	0.00688	ACTB,ATP5F1A,MYL6,PKM,RPL10A,RPL13,SDHB,TIMP3,UQCRC2
HEXIM1		transcription regulator				0.0133	ANXA1,COL1A1,HNRNPH1,LOXL2,PTBP1,VIM
KLF2		transcription regulator		-0.906		0.0176	ASS1,CAV1,CCN2,CNP,ECM1,ITGB1,ITGB5,MMP14,MT2A,MVP,MYH10,NDRG1,NOTCH2,NQO1,PLOD2,PTGIS,RALA,SERPINB9,SERPINE1,STAT1,TFRC,THBS1,TIMP1,UGDH
CLOCK		transcription regulator		-0.728		0.0198	ACOX1,ACSL4,C1QBP,CALD1,CBR1,CCN2,CLIP1,DR1,EIF4G2,ESYT1,FASN,KANK2,MAP2K3,MTPN,NAA15,OXSR1,PA2G4,PAFAH1B2,PICALM,PPIF,PRDX3,PTPN14,RAD23A,RANGAP1,RCN2,RSL1D1,SEC23A,SEL1L,STX12,THBS1,THUMPD1
NKX2-3		transcription regulator		0.689		0.00393	ACO1,ACTA2,ASNS,CBS/CBSL,CRYAB,DCLK1,EIF2AK2,GBP1,GNG12,H2AC18/H2AC19,HNRNPA0,LAP3,LGMN,PAPSS2,PAWR,PHGDH,PNPT1,PSAT1,PSMB8,RPL23,RPS23,RPS29,SERPINE2,SHMT2,STAT1,STAT2,TXNDC12,TYMP,UACA,ZC3HAV1
SUPT16H	1	transcription regulator				0.0161	AP1G1,HNRNPK,HSPA1A/HSPA1B,LOXL2,MSN,TOP1
PAX5		transcription regulator		-1.912		0.112	CTNNA1,FN1,G6PD,HK2,MSN,PFKL,PGAM1,VIM
PKNOX1		transcription regulator				0.0196	COL5A2,MYBBP1A,OSBP,PGK1,RPLP0
NFYC		transcription regulator				0.0212	COL1A1,COL1A2,FTH1,MTPN,PSMC6,SDF2,TXNDC12,YBX3
TP73		transcription regulator		1.238	bias	0.0114	ACTA2,ADA,B2M,CNN3,COL1A1,COL5A2,CRYAB,CTSD,CUL2,DIMT1,ECM1,ELOB,ELOC,ENG,FASN,FEN1,FN1,FXR1,G6PD,HAGH,HSPA1A/HSPA1B,HSPB8,IDH2,ITGA5,LDHA,MCM6,MCM7,MGMT,MMP14,MTHFD1,PRKDC,RAN,RTN4,SERPINB6,SERPINE1,SERPINE2,STMN1,THBS1,THY1,TIMP1,TIMP3,TP53I3,TRIM32,UBE2V1,XRCC6,YBX1,YWHAB
ONECUT1		transcription regulator				4.48e-06	ARMT1,CCT8,CLNS1A,COPB2,COPS7A,EIF4A1,FABP5,FASN,G3BP2,GBF1,GRB2,HMGB2,HNRNPA2B1,HNRNPR,HSD17B4,HSPA1A/HSPA1B,ITGAV,LRRC59,LUC7L3,MAGED2,MDH1,MYOF,NUTF2,OAT,OTUD6B,PACS1,PFKL,PHB2,PPFIA1,PPFIBP1,PSMA1,PSMB1,RECK,RNF20,RPLP1,SERPINB8,SH3BGRL,SMARCC1,SNRPD2,SNW1,SNX3,SUPT16H,TMF1,TSG101,TXNDC12,VCP
HNF4A		transcription regulator		1.446		7.84e-46	AAMDC,ABCE1,ACAA2,ACAT1,ACO1,ACO2,ACOT13,ACOX1,ACSL1,ACSS2,ACTA2,ACTN1,ACTR3,ADSS2,AGA,AHNAK,AHSA1,AIMP1,AIP,AKR1B1,AKR1C3,ALCAM,ALDH2,ANPEP,ANXA5,AP2A1,AP3B1,AP3M1,APEH,ARMT1,ARPC5,ASNS,ATG3,ATOX1,ATP6V1D,BAZ1B,BLVRB,C11orf68,CAMK2D,CAP1,CAPZA2,CAT,CAV1,CBR3,CBS/CBSL,CBX3,CBX5,CCDC47,CCT8,CDC42BPB,CDC42EP3,CDC5L,CETN2,CFL2,CHCHD3,CHERP,CLPX,CLTA,CNBP,CNOT3,COMMD9,COPB1,COPB2,COPS7A,COPS8,COPZ1,C…	866 (7)
CALR	1	transcription regulator		1.006		0.00163	ATP2A2,B4GALT1,COL1A1,COL1A2,COL3A1,CRABP2,CTTN,FN1,HSPA5,PPP2CA,VCL	808 (16)
TCF3		transcription regulator		1.605		0.0156	AATF,ADA,ALCAM,ANXA6,AP3B1,ARSA,CKAP4,COL1A1,DSTN,DUT,EIF4EBP1,EPRS1,FKBP11,H2AX,HADHA,HMGB2,HSP90B1,HSPA13,HYOU1,IFI16,JUND,MKI67,OPTN,PAFAH1B3,PDIA4,PDIA6,PFKP,PGK1,PPIA,PRDX2,PRDX4,PSAP,PTGS1,RPS3A,RRM2,SDF2L1,SEC24D,SERPINB1,SMARCC1,SPCS2,SUB1,TXNDC5,XRCC6
HDAC2	1	transcription regulator		-1.89		1	APEX1,COL1A2,MCM7,NASP,RBBP7,SMN1/SMN2,SQSTM1,TAGLN
ATF1		transcription regulator		0.447	bias	0.00586	ATP1A1,FTH1,HMOX1,PCNA,RHOA,SOD2,TEAD1,THBS1,YWHAZ
DRAP1	1	transcription regulator				0.0411	GAPDH,RPL7A,RPLP0,RPS27,SOD1
MAFK		transcription regulator		0.401		0.0108	GCLM,GSTP1,HMOX1,NQO1,TXN,TXNRD1
HOXA9		transcription regulator				0.00016	ADD3,AHCYL1,ARL3,ARPC5,CDC37,CELF1,DYNC1LI2,FXR1,GLRX,GLRX3,GTPBP1,HNRNPU,INPPL1,KRT18,MAP4K5,MBNL1,PABPN1,PRRC2C,RAP1B,RDX,RPL27A,RPS3A,SDCBP,SERPINB9,SRP72,SRSF11,ST13,TPR,VIM,YWHAG
RFX1		transcription regulator				0.00413	COL1A1,COL1A2,LMNA,MAP1A,PCNA,RPL30
E2F4		transcription regulator				8.31e-06	CBX5,CSTF1,DDB1,DUT,EIF2B2,FEN1,H2AC18/H2AC19,H2AX,HMGB3,HSP90B1,KHDRBS1,MCM6,MKI67,MRTO4,MTHFD1,NAP1L4,NASP,NCL,NPM1,PCNA,PGRMC1,PRKCSH,PRKDC,PSAT1,RANBP1,RBBP4,RPA3,RRM2,SERPINE1,SFPQ,SLC3A2,SMC2,SMC4,SNRPC,SRPRA,SRRM2,STAM,STMN1,TMPO
PITX2		transcription regulator		1.383	bias	0.0396	ATP1A1,COL1A2,GPX4,GPX7,GRHPR,IDH2,ITGAV,ITGB1,LDHA,NDUFS8,NXN,PLOD2,PRDX2,SOD1,SOD2,TXN2,VIM
TFAM		transcription regulator		0	bias	9.82e-05	ACADM,ACOX1,ECHS1,FABP5,HK1,PFKP,PGAM1,PGK1
DNAJB6	0	transcription regulator		-0.747	bias	0.0442	KRT18,NPM1,SPARC,VIM
KLF6		transcription regulator		1.969		1	COL1A1,ENG,MKI67,PCNA,SERPINH1
TSG101	1	transcription regulator				0.0312	PDCD6,STMN1,TSG101
GATA6		transcription regulator		-0.067		0.0071	ACO1,ACTA2,ATP6V0D1,ATP6V1C1,CAV1,COX5A,CRABP2,DAB2,DLD,DLST,EMD,FH,FKBP14,GPI,KRT14,KRT7,LAMB2,LDHB,LRRFIP1,MYH9,PGK1,PGM2,PTGIS,PTGS1,SORBS3,SPARC,SUCLA2,TAGLN
SMYD1		transcription regulator				4.79e-14	ACO1,ACO2,ATP5F1A,CYCS,FH,GOT2,HK2,IDH3B,IDH3G,MIF,NAMPT,NDUFA10,NDUFA5,NDUFV1,OAT,OXCT1,PDHB,PGD,PKM,PYGB,TKT,TPI1,UGP2,UQCRC1,UQCRC2
ING1		transcription regulator		0.342		0.0209	ADNP,CTTN,DEK,HSPA1A/HSPA1B,PPP2R1B,RPS14,TPT1
E2F6		transcription regulator		-1.732	bias	0.0302	CBX5,DCTN4,MCM2,PRKAR1A,RBBP4,RECQL,RRM2,SERPINE1,SMC1A,SRSF1
DDIT3		transcription regulator		0.594		0.000734	ASNS,DNAJA1,ERO1A,FN1,H6PD,HMOX1,HSPA5,HSPD1,HSPE1,ITGA2,LOX,MTHFD2,NDRG1,PCK2,PCNA,PLEC,SARS1,SRSF1,TGM2,VIM,WARS1	841 (13)
HOXA4		transcription regulator		1.221	bias	0.00381	ACTA2,CCN2,ITGB1,TAGLN,TAGLN2	209 (7)
BARX2		transcription regulator		1.4	bias	0.0124	ACTA2,FLNA,HSPA9,TIMP1,TIMP3
SIN3B		transcription regulator				0.0241	CAD,COL1A2,LDHA,NCL,RRM2
SNAI2		transcription regulator		1.651		0.0152	BSG,CCN2,CDC42,COL1A1,DSP,FN1,ITGB1,KRT18,MMP14,NES,VIM
SP2		transcription regulator				8.4e-05	GNAI2,MAT2A,MAT2B,PCYT1A,PTGS1,SERPINE1,SERPINH1
ATF7IP		transcription regulator				0.0188	JUND,SNRPN
SSRP1	1	transcription regulator				0.0153	AP1G1,HNRNPK,LOXL2,MSN,TAGLN,TOP1,TP53I3
HTT		transcription regulator		1.938		8.94e-14	ACADM,ACAT2,ACTA2,ALDOA,ALDOC,ATP1A1,ATP2A2,ATP5F1A,ATP5F1B,ATP5PO,B2M,BASP1,BCAP31,CAST,CAVIN3,CBR1,CBX1,CBX5,CCN2,COL6A1,CRYAB,CTSD,CTTN,CYCS,DBNL,DDX50,DLST,DNAJA2,DNAJB1,DNAJC3,EEF1A1,EEF2,EPB41L3,FASN,FDPS,FHL1,FKBP4,FN1,GAPDH,GCLM,GLO1,GLUL,GPI,GSN,GSR,HMGB2,HPCAL1,HSP90AB1,HSPA5,HSPA8,HSPA9,HSPD1,HSPE1,HUWE1,IFI16,ITGB1,LDHA,LDHB,LOX,MCAM,MDH2,MMP14,MPRIP,NAA15,NDUFA12,NDUFA5,NSF,PC,PCNA,P…	877 (18)
YY1		transcription regulator		1.943		1.84e-06	ABCE1,ACTA2,ALCAM,BTF3,CALR,CAPG,CBX3,COL1A1,CRYAB,DNAJB4,EEF1B2,EIF4G2,FDPS,FEN1,GBP1,H2AX,HMOX1,HNRNPC,HSPA5,KIF5B,LMAN1,LMNB1,MAT2A,MCM6,MCM7,MKI67,NIPSNAP1,NOTCH2,PAWR,PCNA,PFN2,QKI,RAD21,RBBP4,RPL30,SFPQ,SFXN1,SLC25A4,SNRPN,SRSF1,SYNCRIP,TAGLN,TGFBI,TGM2,TIMP1,TLN2,TRA2A,USP14,VIM,YWHAE	862 (20)
GTF2I	0	transcription regulator				0.0289	CAT,HSPA5,PDIA4,THBS1
TERF2		transcription regulator				0.0221	GLB1,MIF,TOP1
CREB3		transcription regulator		0.277	bias	0.0124	ANXA1,COPB1,FKBP4,HSPA5,UBXN4
FOSB		transcription regulator		1.446	bias	0.0277	FTH1,MT2A,RABEP2,SERPINB2,SERPINE1,SMAD3,TIMP1
BTG2		transcription regulator		1.309		0.0133	CAT,DIAPH1,HMOX1,NQO1,SOD1,SOD2
FOXO3		transcription regulator		0.037		0.00021	ACTA2,ANXA1,APEX1,CAD,CAT,CAV1,CCN2,CDC42EP3,CTSB,EIF4EBP1,FABP5,FASN,FLNB,FN1,GLUL,GPX1,IARS1,IGFBP7,IMPDH2,LARS1,MBNL1,MCAM,MCM2,MCM7,MKI67,MTHFD2,NAMPT,NDRG1,NT5E,OPTN,PAWR,PBK,PCNA,PDCD6IP,PRDX3,PRDX5,PTGS1,RTN4,RUVBL1,SERPINB1,SERPINE1,SMAD4,SOD1,SOD2,SPTLC2,TXN2,VIM,YBX1	806 (18)
CRTC1		transcription regulator		1.982	bias	0.0289	CYCS,MT2A,NQO1,TIMP1
PAX3		transcription regulator				1.33e-06	ANXA1,ASNS,ASS1,CAPN1,COL1A2,CSTF2,CTSA,CTTN,DBN1,ECPAS,EIF2S1,FHL1,FKBP1A,FUBP1,G6PD,GLB1,GPX4,HARS1,HNRNPA3,HSPG2,MCAM,NFKB2,NNMT,PAK2,PCNA,PEA15,PHGDH,PPIB,PPP1R2,PSME1,PTPN12,PTPN14,RBM25,SRSF3,TIMP3,YARS1,YWHAE	673 (7)
BRCA1		transcription regulator		1.909	bias	0.0114	ACTB,AK1,ALDH1A3,CTSD,DUSP3,EZR,FEN1,FHL2,H2AX,HMOX1,HNRNPD,HSPB1,NQO1,PCBP2,PCNA,RUVBL2,SERPINE2,SFPQ,SMAD3,STAT1,TP53I3,UBE2I,VIM,XRCC6
SNAI1		transcription regulator		1.027		3.32e-09	ACTN1,ACTR2,ACTR3,CCN2,CDC42,CFL2,COL1A1,COL1A2,CTTN,DPYSL3,FASN,FLNA,FLNB,FLNC,FN1,GSN,ITGA2,ITGB1,KRT18,LASP1,LIMA1,MMP14,NES,PEBP1,PFKP,PTX3,SERPINE1,SERPINH1,SMAD3,SPARC,THY1,TMOD3,TPM1,TPM3,TPM4,VASP,VIM	807 (17)
NFKBIA		transcription regulator		0	bias	3.14e-06	CAPZA2,COL1A2,COL3A1,COL5A2,CRYAB,CSK,CTNNA1,CTSB,CTSZ,EIF4G2,ERAP1,ERO1A,FHL2,FN1,FSCN1,HK2,HMOX1,HSPA5,HSPA8,IFI16,IGF2R,IPO9,ITGA2,ITGAV,ITGB1,KRT18,LIMA1,MGMT,MMP14,NFKB2,PARK7,PCNA,PDHA1,PDLIM1,PEA15,PICALM,POLR2C,PTP4A2,PTX3,RABEP2,RAC1,RIPK1,RPL27A,RPL8,RPS18,RPS2,RPSA,SCFD1,SERPINB2,SERPINE2,SMAD4,SOD1,SOD2,SPTBN1,TFRC,TGFB1I1,TIMP1,TIMP3,TMPO,TOLLIP,TRADD,UBA1,XRCC5,XRCC6,YWHAZ	880 (19)
TFAP2C		transcription regulator		-0.472		0.00891	ADA,AIFM1,ALCAM,CCN2,FKBP4,GPX1,GPX4,HK1,MMP14,MT2A,SOD2,THBS1,TIMP1	301 (11)
SF1	1	transcription regulator		0.381		1.99e-05	ACTA2,CNN1,COL1A1,FN1,MYL6
HIC1		transcription regulator		-1.89		0.226	ACTA2,FHL2,GRSF1,MAP2K3,MCAM,PLEC,SFXN3
Esrra		transcription regulator		1.419	bias	5.59e-06	ACADM,ACAT1,ACO1,ACOX1,ALDOA,ALDOC,ATP1A1,ATP5F1B,ATP5PB,ATP5PF,ATP5PO,COX5A,CYCS,DLAT,ENO1,GOT1,GYS1,NDUFA2,NDUFA5,OXCT1,PCK2,PFKL,PGM1,PPA1,SDHB	491 (7)
FUS	1	transcription regulator				5.44e-07	EIF4G2,FLNA,HSPA5,HSPA9,HSPD1,LONP1,NCL,NFKB2,RPS16,RPS19,RPS3
SRSF2	0	transcription regulator				0.00688	COL1A1,HNRNPH1,HNRNPL,PTBP1,RRM2,SMN1/SMN2,SRSF1,SRSF7,VIM
TP53		transcription regulator		1.555		3.83e-70	AATF,ACAA2,ACADM,ACADVL,ACAT1,ACO1,ACO2,ACSL1,ACSL3,ACSS2,ACTA2,ACTB,ACTL6A,ACTN1,ACTN4,ADA,ADD3,ADH5,AHCY,AK1,AK3,AKAP9,AKR1B1,ALDH18A1,ALDH1A3,ALDH1B1,ALDH4A1,ALDOA,ANXA1,ANXA6,AP1B1,AP3B1,APEX1,ARHGAP1,ARHGEF2,ARPC1B,ASNS,ASS1,ATL3,ATP1A1,ATP5F1A,ATP5F1C,ATP5PB,BCAP31,BCAT1,BICD2,BOP1,CALU,CAMK2D,CAND1,CAP1,CAPNS1,CARHSP1,CAT,CAV1,CCN2,CDC42EP3,CISD1,CKB,CLIC4,CLTA,CNN1,CNN3,COL1A1,COL1A2,COL3…	876 (19)
WT1		transcription regulator		-1.495		9.57e-13	ACTN1,AHCY,ANPEP,ANXA11,APRT,ASNS,ATP5ME,BTAF1,CAPRIN1,CBS/CBSL,CCN2,CD2AP,CIRBP,CLIC1,CLIC4,CMPK1,ETFA,EZR,FDPS,GSN,GSR,HDLBP,HNRNPL,HSP90B1,HSPG2,JUND,KRAS,LGALS3,LMAN1,LRP1,LSS,MGST1,MMP14,MPP1,MYL6,NDRG1,NME1,NUCB1,NUP98,PCK2,PDIA4,PIR,PPIB,RPL19,SEC13,SERPINE1,SMAD3,SMC1A,SQSTM1,STIM1,TARDBP,TARS1,THBS1,TIMP3,TRAP1,WARS1,YARS1,YBX1	159 (3)
PDX1		transcription regulator		-1.03	bias	6.5e-06	ACTB,ACTG1,AKR1B1,ASNS,ATP2A2,ATP5PD,ATP5PF,CAT,CKB,COL1A1,COL3A1,DNAJC10,EIF4EBP1,ERO1A,FH,GCLM,GNG12,GOT1,HK1,HSPA5,IDH1,ILK,KRT18,LTA4H,MDH1,MPHOSPH10,NQO1,PAPSS2,PC,PCNA,PDIA4,PDIA6,PHGDH,PNPO,TIPRL	327 (10)
KLF11		transcription regulator		-0.159		2.01e-05	ACTA2,ADAMTS1,CAT,CAV1,CCN2,COL1A2,COL3A1,ENG,GREM1,HADHB,ILK,ITGA2,ITGAV,ITGB5,LOX,MMP14,PCK2,SERPINE1,SERPINH1,SMAD3,SMAD4,SOD2,STAT1,THBS1,TIMP1,TIMP3	246 (7)
NCOA4		transcription regulator		0.485	bias	0.0419	AKR1B1,ALDH7A1,CCN2,FABP5,FTH1,FTL

## Sheet: 3mM Metf whole cell proteome
© 2000-2021 QIAGEN. All rights reserved.
Upstream Regulator	Expr Other	Molecule Type	Predicted Activation State	Activation z-score	Flags	p-value of overlap	Target Molecules in Dataset	Mechanistic Network
KDM3A		transcription regulator	Activated	2.952	bias	0.00357	ACTA2,ALCAM,CD9,FLNC,HMOX1,LOXL2,PCNA,SERPINE1,TAGLN	125 (3)
MRTFB		transcription regulator	Activated	4.581	bias	2.57e-05	ACTA2,ACTB,ACTG1,AK5,ANLN,CALD1,CNN1,CNN2,COL3A1,COL5A2,DAB2,DDAH1,DNAJB4,FLNA,ITGA5,ITGB1,LMNA,MYH10,MYH9,MYL9,POSTN,SERPINB2,SERPINE1,SYNPO2,TAGLN,THBS1,TPM1,TST,VCL	235 (5)
CREB3L2		transcription regulator	Activated	2.219	bias	0.00188	COPB1,HSPA5,SEC23A,SEC24C,USO1
TEAD1	0	transcription regulator	Activated	2.111	bias	0.0187	ACTA2,AK5,CALD1,COL3A1,COL5A2,CS,POSTN,PURB,TAGLN,THBS1,TPM1
HSF1		transcription regulator	Activated	2.414	bias	8.62e-19	ACLY,AHSA1,ATP5PF,B2M,BAG3,BAX,CBX3,CCT2,CCT3,CCT4,CCT5,CCT6A,CCT7,CCT8,COL6A2,CRYAB,CTNNB1,DNAJA1,DNAJB1,DNAJB6,ELAVL1,FASN,FKBP4,HERC4,HMGB1,HMOX1,HSP90AB1,HSPA1A/HSPA1B,HSPA4,HSPA8,HSPB1,HSPD1,HSPE1,HSPH1,ITGB5,LDHA,LSM2,MAT2A,MCM3,MCM6,MCM7,NASP,PGAM5,PGK1,POSTN,PRKDC,RAB5C,RANBP1,RANGAP1,RELA,RPL22,SERPINH1,SHC1,SMC1A,SMC3,SPR,SPTAN1,SSBP1,ST13,STIP1,TCP1,TRA2B	781 (15)
E2F1		transcription regulator	Activated	3.513	bias	1.72e-21	ACTR3,ADK,BAX,BUB3,CALD1,CALR,CAV1,CCT2,CCT4,CD2AP,CD9,CKB,CLIC1,COPS8,COX4I1,COX5A,CRABP2,CRIP2,CRKL,CRYAB,CSDE1,CSE1L,CTNNB1,CTSB,DDAH2,DDX1,DDX39B,DUT,EIF2AK2,EIF3I,ENO2,FEN1,FGF2,FHL1,FKBP3,H2AC18/H2AC19,HADHA,HMGB1,HMGB2,HMGN1,HNRNPD,HNRNPK,HNRNPR,HSP90B1,HSPA8,HSPD1,HSPE1,IDH3A,ILK,JPT1,KRAS,KRT1,LTA4H,MCM3,MCM6,MCM7,MDH1,MTHFD1,NCL,NEDD8,NUDC,OGA,PA2G4,PAWR,PCNA,PDCD5,PHB,PIN1,PPM1G,PRKDC,…	771 (15)
SRF		transcription regulator	Activated	4.144	bias	8.42e-07	ACTA2,ACTB,ACTG1,AKAP12,CALD1,CAP1,CAPRIN1,CNN1,CNN2,CSRP1,CTNNB1,DSTN,EIF6,EZR,FERMT2,FHL1,FHL2,FLNA,GLRX3,GSN,HMOX1,HSPG2,ITGB1,LMCD1,LRP1,MAP4K4,MGST1,MYH9,MYL9,MYO1E,NPM1,PAFAH1B1,PDLIM7,PGM1,PPIA,PTGR1,PTMS,RFC4,RNH1,SERPINB2,SMTN,SND1,SNX2,TAGLN,TGFB1I1,TJP2,TLN1,TMOD3,TST,TUBB4B,VCL,WDR1,ZYX	688 (15)
PFDN5	1	transcription regulator	Activated	2.382	bias	1.84e-07	BAX,PFDN1,PFDN2,PFDN4,PFDN6,VBP1
SMAD2		transcription regulator	Activated	2.417	bias	0.0113	ACTA2,BGN,COL1A2,FN1,HMOX1,ITGB1,PTX3,RAC1,SERPINE1,THBS1,TIMP3,TPM1,TPM2,TPM3,VIM
MRTFA		transcription regulator	Activated	3.508		8.49e-06	ACTA2,ACTB,ACTG1,ANLN,ARPC1B,ARPC4,CDC42EP2,CNN1,CNN2,COMT,CRK,CTTN,DDAH1,DNAJB4,FLNA,ITGA5,ITGB1,LMNA,MYH10,MYH9,MYL9,PFN1,PFN2,RAC1,SERPINB2,SERPINE1,STAT1,SYNPO2,TAGLN,THBS1,TST,VCL	454 (12)
EPAS1		transcription regulator	Activated	4.375	bias	2.13e-05	ABCF2,ABI1,ACLY,AKAP12,ALDOC,CAT,CAV1,CKB,EIF5A,ENO1,ENO2,FASN,FGF2,FHL1,FN1,GBE1,GLB1,GLS,GPX1,HSPA4,HSPA5,ITGAV,LDHA,LOX,LOXL2,MIF,MMP14,NAMPT,NDRG1,NT5E,PRKCA,SERPINE1,SF3A3,SOD1,SOD2,TPP2,UGP2,YAP1	785 (19)
USF1		transcription regulator	Activated	2.368	bias	0.0236	AKAP12,B2M,BAX,CAD,CAT,CBS/CBSL,FASN,IGF2R,MYH9,P4HA1,PRKAR1A,SERPINE1
NRF1		transcription regulator	Activated	3.331	bias	3.34e-09	ATP1A1,ATP1B1,COX4I1,COX5A,COX5B,COX6B1,CYCS,GCLM,HMOX1,IDE,NQO1,PSMB7,PSMC1,PSMC4,PSMC6,PSMD14,PSMD3,PVR,SDHA,TJP1,VDAC1,VIM
JUNB		transcription regulator	Activated	2.557	bias	0.000599	ACAT2,ACLY,CAV1,COL1A1,COL1A2,COMT,DARS1,EEF2,FASN,FN1,HMOX1,IFI16,ITGAV,MYL12A,NAMPT,PPP2R2A,RAB31,SERPINB2,SERPINE1,SPTAN1,SWAP70,TIMP1,TIMP3,YWHAG	897 (16)
STAT4		transcription regulator	Activated	5.599	bias	8.15e-05	ADSS2,AHNAK,ALDOC,AP2A2,ARFGAP3,ASPH,BSG,COPG1,DDAH2,DNAJB6,ENO2,ERO1A,FSCN1,GBE1,GLG1,H2AC18/H2AC19,KRT18,LRP1,LRRFIP1,LUC7L,NDRG1,PFN2,PPP1R13L,PRDX6,RCN3,S100A4,SERPINB1,SERPINE1,SF3B1,SH3GLB1,STAT1,TIMP1,TPP2,VDAC1	569 (7)
HIF1A		transcription regulator	Activated	5.101	bias	4.21e-09	ABCF2,ACO1,ACTA2,AKAP12,ALDOA,ALDOC,ARPC2,ASNS,ATP2A2,ATP5PF,BAX,BGN,CAV1,CAVIN1,CTPS1,CTSD,ECE1,EIF4E,EIF4G1,EIF5A,ENG,ENO1,ENO2,ERO1A,FHL1,FHL2,FN1,FSCN1,GAPDH,GBE1,GPI,HMOX1,HSPA4,HSPA5,HSPB1,HUWE1,ITGA5,ITGAV,ITGB5,KRT18,KRT19,LDHA,LGALS1,LIMS1,LOX,LOXL2,MIF,NDRG1,NPM1,NT5E,P4HA1,PDHA1,PFKL,PGK1,PKM,PPIA,PRKCA,PTGIS,RELA,SERPINE1,SOD2,SRSF2,SSBP1,STAT3,TFRC,THBS1,TIMP1,TPI1,TXN,VASP,VIM	810 (17)
SPZ1		transcription regulator	Activated	2.168	bias	0.0179	FN1,MAPK1,MAPK3,PCNA,VIM
CEBPA		transcription regulator	Activated	2.285	bias	0.00316	ACLY,ACSL1,AKAP12,AKR1B1,AKR1C1/AKR1C2,AKR1C3,ANPEP,ANXA1,ASL,ASNS,ASS1,CDC37,CKAP4,COL1A1,COL1A2,COPS5,COX4I1,CRABP2,CTNNA1,CYCS,DDX21,EDF1,EIF4E,FASN,FHL1,FXR2,GAPDH,GBP1,GLRX,GSTP1,HMOX1,HSPA5,ITGB5,KRT7,LGALS1,MT2A,NF2,PCNA,PFN2,PGD,PIN1,PTX3,RAB31,SERPINB1,SERPINB2,SERPINE1,SOD1,SOD2,THBS1,TUBB2A,VCL	793 (18)
SP1		transcription regulator	Activated	6.018	bias	1.25e-07	ACSL1,ACTA2,ADD3,ADH5,AKAP12,ASNS,ASS1,ATP2A2,ATP5F1B,BAG2,BAX,C1QBP,CAD,CAT,CAV1,CBS/CBSL,CIRBP,CKB,COL1A1,COL1A2,CRABP2,CRYAB,CSNK2A1,CTSD,EIF2AK2,ENG,EZR,FASN,FGF2,FLNA,FN1,GNAI2,GSS,HADHA,HADHB,HDAC2,HINT1,HMOX1,HSPA5,ITGA2,ITGAV,ITGB5,KRT18,KRT19,MAT2A,MAT2B,MMP14,NDRG1,NES,PARP1,PCYT1A,PGK1,PKM,PLAA,PRKCA,PRKRA,RANBP1,RECK,RELA,SERPINE1,SERPINE2,SH3GL1,SLC25A4,SLC25A5,SMARCC1,SNRPN,SOAT1,SO…	847 (21)
TEAD3		transcription regulator	Activated	2.333	bias	0.015	ACTA2,AK5,CALD1,COL3A1,COL5A2,POSTN,TAGLN,THBS1,TPM1
TWIST1		transcription regulator	Activated	2.284	bias	0.0479	ACTA2,ALCAM,BAX,COL1A1,COL6A1,DPYSL3,FN1,GSN,ITGB5,LMNA,MRC2,NT5E,RHOA,RHOC,S100A4,TIMP3,VIM,YBX1,ZYX
MYCBP		transcription regulator	Activated	2	bias	0.000942	CAD,EIF2A,LDHA,NCL
XBP1		transcription regulator	Activated	7.827	bias	4.36e-31	ARCN1,ARFGAP3,ATP2A2,CALR,CAT,COPB1,COPB2,COPE,COPG1,COPZ1,CRK,DDOST,DNAJB11,DNAJC10,DNAJC3,ERLEC1,ERP29,ERP44,FASN,FKBP10,FKBP11,FKBP2,FKBP7,FN1,GMPPB,GOLGA3,GOLGA4,GOLGB1,GOLPH3,GOPC,GORASP2,GOSR2,HMOX1,HSP90B1,HSPA13,HSPA5,HYOU1,LMAN1,NUCB2,P3H1,P4HB,PCYT1A,PDIA3,PDIA4,PDIA5,PDIA6,PGM3,PPIB,RCN3,RELA,RPN1,RPN2,S100A6,SDF2L1,SEC16A,SEC22B,SEC23A,SEC24C,SEC24D,SEC31A,SEC61B,SEC63,SELENOM,SMC3,SO…	421 (12)
SREBF1		transcription regulator	Activated	3.993	bias	5.2e-05	AARS1,ACLY,ACSL1,ACSL4,ALDOA,ALDOC,ATOX1,BAX,CAPZB,COL6A1,CSRP1,CYCS,DARS1,ETHE1,FABP5,FASN,FN1,GLB1,GRSF1,GSR,HMOX1,HSPA13,HSPA1A/HSPA1B,HSPA5,IDH1,IMMT,LGALS3,LSS,OAT,PCK2,PCYT1A,PLS3,RPLP0,S100A13,SERPINE1,SORBS3,SUCLG1,UQCRFS1	673 (18)
ARNT		transcription regulator	Activated	3.818	bias	2.23e-08	ALDH7A1,ALDOA,ALDOC,ATP5PO,CAV1,COX6B1,CTSD,EIF6,ENG,ENO1,ERO1A,GAPDH,GPI,ITGAV,LDHA,LOXL2,MYL6,MYO1C,NDUFS4,NQO1,PCK2,PGK1,PGM2,RANBP1,RANGAP1,SERPINE1,TFRC,TPI1,VIM	743 (14)
CEBPB		transcription regulator	Activated	7.337	bias	1.49e-06	ACTA2,AKR1C3,ASNS,CIRBP,COL1A1,COL1A2,COL5A2,COPS5,CSE1L,CTNNB1,CTPS1,DAB2,DDX39A,DDX5,DEK,DHX9,DUT,EIF2S1,FHL1,FHL2,FN1,FTL,GLIPR2,GSPT1,HMGB2,HNRNPD,HSD17B4,HSPA8,HSPD1,HSPE1,IDH3B,JPT1,KPNA2,KRT18,LAMC1,LGMN,LMNB1,MCM3,MCM6,MCM7,MRE11,NASP,NUDT21,PA2G4,PAICS,PCNA,PEA15,PHF5A,PRDX4,PSMA3,PSMA6,RAC2,RAN,RANBP1,RBBP7,RPA1,SERPINB2,SERPINE1,SMC1A,SMC3,SMC4,SOD2,SQOR,SRSF2,SSRP1,STAT1,STAT3,STMN1,T…	837 (19)
TFEB		transcription regulator	Activated	3.404	bias	0.000329	ARSA,ARSB,ATP6V1A,ATP6V1B2,CTSB,CTSD,GNS,LAMP1,PSAP,SQSTM1,VPS26A,VPS35
PPARGC1B		transcription regulator	Activated	3.537	bias	0.000869	ACADM,ACADVL,ATP5F1B,ATP5PO,CKB,COX4I1,COX5A,CS,CYCS,ENO1,ERO1A,FASN,LSS,NDUFV2	126 (5)
H2AX	0	transcription regulator	Activated	2.216	bias	0.00112	ACTB,ATP5F1A,MYL6,PKM,RPL10A,RPL13,SDHB,TIMP3,TP53BP1,UQCRC2
PPARGC1A		transcription regulator	Activated	4.021	bias	1.63e-08	ACADM,ACADVL,ACAT1,ACOX1,AK1,ATP5F1A,ATP5F1B,ATP5PD,ATP5PO,BAX,CAT,COL1A2,COL6A2,COX4I1,COX5A,COX5B,CS,CYCS,DR1,FASN,FH,GOT2,GPX1,HMOX1,IDH3A,IGFBP7,KYAT3,LAMB1,LDHA,LDHB,MCM3,MCM6,MDH2,NDUFS1,NDUFS8,NDUFV1,NDUFV2,OXCT1,PACSIN2,PCK2,PDHA1,PDIA5,PGAM1,POSTN,PRDX3,PRDX5,SDHA,SDHB,SERPINE2,SERPINH1,SOD1,SOD2,THY1,TIGAR,TIMP1,TIMP3,TXNRD2,UQCRC2,UQCRFS1,YAP1	733 (16)
NCOA3		transcription regulator	Activated	2.975	bias	0.0352	FASN,FGF2,HMOX1,ILK,LDHA,MAPK1,MCM7,PCNA,PGK1,PSMA2,TAGLN,TKT
FOXM1		transcription regulator	Activated	3.269	bias	0.00027	ACTA2,ANXA1,CAT,CAV1,CTNNB1,FN1,GLB1,IPO7,ITGA5,ITGAV,ITGB1,LDHA,LOX,NES,PCNA,PGK1,PRDX2,RELA,SOD2,SQSTM1,STAT3,STMN1,TJP1,VIM	883 (20)
ATF6		transcription regulator	Activated	2.564	bias	0.000245	ACOX1,ATP2A2,CALR,DNAJB11,DNAJC3,HSP90B1,HSPA5,LMAN1,NUCB2,PDIA4,PRDX2,PVR,RAN,SPARC	245 (7)
NFE2L2		transcription regulator	Activated	9.852	bias	5.27e-34	ACTG1,AKR1A1,AKR1C1/AKR1C2,AKR7A2,ALDOA,ATP1A1,CAT,CBR1,CCT3,CCT7,CHORDC1,COL1A1,COL3A1,COPS5,COX4I1,CS,CTSD,DCTN3,DDX39B,DNAJB11,DNAJC3,DSTN,DYNLL1,EIF2S1,EIF3C,EIF3E,EIF3G,ERP29,ESD,FN1,FTL,GBE1,GCLM,GLS,GLUD1,GNAI2,GOT1,GPX1,GSPT1,GSR,GSS,GSTO1,GSTP1,GSTT2/GSTT2B,HACD3,HMOX1,HPRT1,HSP90AB1,HSP90B1,HSPA9,HYOU1,IDE,IDH1,LMNA,MGLL,MGST1,NARS1,NCKAP1,NQO1,NUCB2,OAT,PAFAH1B1,PCBP1,PDIA3,PDIA4,PDIA6…	314 (7)
VDR		transcription regulator	Activated	2.828		0.392	ACOX1,ACTA2,ANLN,BAX,CLIP1,COL1A1,FEN1,GNAI2,IQGAP1,LGALS1,NASP,NDUFV2,PPP1CA,RAC1,RELA,SERPINB6,TXN,VASP,VCL,ZYX
FOXO1		transcription regulator	Activated	3.268	bias	0.00827	ACLY,AIP,ANLN,ATP5F1B,ATP5PF,BAX,CAT,CAV1,COL1A1,CS,CYCS,FABP5,FASN,FLNB,FN1,GPD2,GPI,GPX1,GRHPR,GRN,GSTK1,HMOX1,HSP90AB1,HSPA5,HSPD1,HYOU1,IGFBP7,ITGAV,LAMP2,MRPL47,NAMPT,NDUFA12,NDUFA7,NDUFA8,NDUFA9,PBK,PCK2,PDHB,RAB7A,RELA,SERPINB1,SERPINB2,SERPINE1,SLC25A24,SOD1,SOD2,STAT2,THBS1,TIMM44,TKT	745 (19)
SP3		transcription regulator	Activated	2.56	bias	1.45e-05	ACSL1,ACTA2,ADD3,ADH5,AKAP12,ASNS,CBS/CBSL,CD2AP,COL1A1,COL1A2,EIF2AK2,GNAI2,HSPA5,ITGA2,ITGB5,MAT2A,MAT2B,NES,PCYT1A,PGK1,PKM,PRKRA,RECK,RELA,SERPINE1,SERPINH1,SMARCC1,SOD2,SPARC,STAT1,STAT3,TAGLN,TIMP1,TXNRD1,VIM	812 (15)
ELL2		transcription regulator	Activated	3.464	bias	0.00113	ARFGAP3,CRELD2,DNAJC3,FKBP2,FNDC3B,HDLBP,HSPA13,LMAN1,NUCB1,REXO2,SEC24D,SRPRA
TCF3		transcription regulator	Activated	2.276		0.0185	ALCAM,ANLN,ANXA6,AP3B1,AP3D1,ARSA,CKAP4,COL1A1,CRELD2,DSTN,DUT,EPRS1,FKBP11,HADHA,HMGB2,HSP90B1,HSPA13,HYOU1,IFI16,OPTN,PAFAH1B3,PDIA4,PDIA6,PFKP,PGK1,PML,PPIA,PRDX2,PRDX4,PSAP,RPS3A,SDF2L1,SEC24D,SERPINB1,SMARCC1,SPCS2,STRN3,SUB1,TXNDC5,XRCC6
TP63		transcription regulator	Activated	2.795	bias	0.000183	ACTA2,ACTL6A,ADRM1,AKT1S1,ALDH1A3,ATG3,BAX,CAD,CDC42,COL5A1,CTNNB1,CTSD,DDAH1,DNM2,DST,ENG,FASN,FBN1,FLOT2,FN1,FUBP1,GAPDH,GREM1,HAGH,HSPA4,HSPA8,IGFBP7,ITGA2,ITGB1,KRT1,KRT7,MAP2K3,MAP4K4,MMP14,NT5E,P4HB,PCNA,POSTN,PPP1R13L,PPP2CA,PRPF4,PRPF8,RAC2,RBMS3,RCC1,RELA,RPA1,S100A4,SEPHS1,SERPINB2,SERPINE1,STMN1,TAGLN,THBS1,THY1,TIMP3,TP53I3,TPM1,VIM	794 (18)
NFE2L1		transcription regulator	Activated	3.729	bias	4.86e-10	GCLM,GSTP1,HMOX1,NQO1,PSMA1,PSMA6,PSMA7,PSMB1,PSMB2,PSMB5,PSMB7,PSMC2,PSMD1,PSMD11,PSMD12,PSMD14,SNRPN
ATF4		transcription regulator	Activated	5.311	bias	8.22e-08	AARS1,APEX1,ASNS,BCAT1,CALR,CPOX,CTNNB1,EIF2S2,ERO1A,FASN,FN1,GARS1,GYS1,HSP90B1,HSPA5,HYOU1,IARS1,IGFBP7,LARS1,LGALS3,MGST1,MT2A,MTHFD2,NAPA,NARS1,NDRG1,PCK2,PRKDC,PSAT1,PTX3,PYCR1,SARS1,SHMT2,SLC3A2,SOD2,STAT3,TKT,WARS1	541 (12)
RB1		transcription regulator	Activated	2.768		2.01e-11	ACTB,APPL2,ATP1A1,ATP1B1,ATP5F1A,BAX,CAP1,CHCHD3,CLIC4,COL5A1,COX4I1,COX6B1,DCTN4,DEK,DLST,DNM1L,DPP3,DYNLRB1,EIF2S1,EZR,FEN1,FGF2,FN1,GMFB,GMPS,GRPEL1,GSTO1,H2BC21,HACD3,HMGB2,IDH3B,ITGAV,KPNA4,KRT18,LAMC1,LOXL2,MAP2K3,MAPK1,MAPK3,MCM3,MCM6,MCM7,MDH1,MSN,NDUFA10,NDUFA2,NDUFA5,NDUFA6,NDUFA9,NDUFB10,NDUFS4,NDUFS7,NDUFV1,NME1,OGA,OPA1,PARK7,PARP1,PCNA,PGD,PGRMC1,PRKAR1A,PTX3,RANBP1,RFC4,RSL1D1,SAFB…	796 (17)
USF2		transcription regulator	Activated	2.104	bias	0.0368	B2M,EIF4E,FASN,HMOX1,IGF2R,MYH9,P4HA1,PRKAR1A,SERPINE1,THBS1
SMYD1		transcription regulator	Activated	2.236	bias	4.39e-18	ACO1,ATP5F1A,CYCS,FH,GOT2,IDH3A,IDH3B,IDH3G,MIF,NAMPT,NDUFA10,NDUFA5,NDUFA9,NDUFV1,NT5C2,OAT,OXCT1,PDHB,PGD,PKM,PYGB,SDHA,TKT,TPI1,UGP2,UQCRC1,UQCRC2,UQCRFS1
ERG		transcription regulator	Activated	4.294	bias	1.07e-07	ACTN1,ADD1,ARHGEF2,CDC42BPB,CLIP1,COLGALT1,CTNNB1,CYFIP1,DBN1,DSTN,FHL1,FLNB,FLNC,GAK,GMFB,HMGB1,ILK,NDRG1,NUMB,PARVA,PCNP,PTPN11,RAB2A,RAB7A,RAPH1,RHOA,ROCK2,RPA1,RPL22,RPL27A,RPS11,RSU1,SPARC,TGFB1I1,THBS1,TMEM263,TRIOBP,UTRN,VIM	486 (7)
SMAD3	0	transcription regulator	Activated	4.587	bias	0.00288	ACTA2,BGN,COL1A1,COL1A2,COL3A1,COL6A1,CTNNB1,DDB1,ENG,FN1,GLS,HMOX1,HSP90B1,HSPA5,ITGB1,ITGB5,PC,PCNA,PTX3,RAC1,RPS6,RPS8,SERPINE1,SLC25A4,SPARC,STAT3,TAGLN,THBS1,TIMP1,TIMP3,TPM1,TPM2,TPM3,VIM,ZYX	772 (20)
SMARCB1		transcription regulator	Activated	3.966	bias	0.000973	ACAT1,ACSL1,ACTR2,ADD3,ATP1B1,BAG3,COL1A1,COL5A2,CTTN,EIF2AK2,EIF4E,GSN,IFI16,KRT19,MCM3,PC,PLXNB2,POSTN,PTMS,RAB14,RAB3B,RAB5B,RAB5C,SMC4,SPARC,STAT3	655 (7)
ARNT2		transcription regulator	Activated	4.899	bias	0.0238	ABI1,AKR1B1,CFL2,COL12A1,COPZ2,EIF5A,FKBP3,IFI16,ITIH3,LRRFIP1,MCM7,MTPN,NAP1L4,NUDC,PDLIM4,PEA15,PFN1,PGK1,POSTN,RGS10,SNX5,SRSF1,STRN,UBA1
YAP1	1	transcription regulator	Activated	4.817	bias	4.82e-38	ACAT1,ACAT2,ACLY,ACSL4,ACTA2,ACTG1,ANLN,BAX,CDC42,CTNNB1,DAB2,DDAH1,EHD1,FASN,FLNA,FN1,ITGA5,LDHA,LMNA,LMNB1,MAP1B,MCM3,MCM6,MYH9,MYL9,NDUFS8,NF2,RPL10,RPL10A,RPL11,RPL12,RPL13,RPL13A,RPL14,RPL15,RPL17,RPL18,RPL18A,RPL19,RPL21,RPL22,RPL23,RPL24,RPL26,RPL27,RPL27A,RPL28,RPL3,RPL30,RPL31,RPL35,RPL35A,RPL37A,RPL38,RPL4,RPL5,RPL6,RPL7,RPL7A,RPL8,RPL9,RPLP0,RPLP2,RPS10,RPS11,RPS12,RPS13,RPS14,RPS15,RP…	604 (16)
MLXIPL		transcription regulator	Activated	8	bias	5.73e-36	ACLY,AGPS,FASN,PGD,RPL10,RPL10A,RPL11,RPL12,RPL13,RPL13A,RPL14,RPL15,RPL17,RPL18,RPL18A,RPL19,RPL21,RPL22,RPL23,RPL24,RPL26,RPL27,RPL27A,RPL28,RPL3,RPL30,RPL31,RPL35,RPL35A,RPL37A,RPL38,RPL4,RPL5,RPL6,RPL7,RPL7A,RPL8,RPL9,RPLP0,RPLP2,RPS10,RPS11,RPS12,RPS13,RPS14,RPS15,RPS15A,RPS16,RPS18,RPS19,RPS2,RPS20,RPS21,RPS23,RPS25,RPS26,RPS27A,RPS27L,RPS28,RPS3,RPS5,RPS6,RPS7,RPS8,RPS9,RPSA,TKT
ZBTB7B		transcription regulator	Activated	3.285	bias	0.017	ACAA2,ACADM,ACADVL,ATP5F1A,COL1A1,COL1A2,HADHA,HSD17B12,NDUFV2,SDHB,UQCRC2
BRD7		transcription regulator	Activated	2.449	bias	0.000182	BAX,FASN,FGF2,FN1,KRT8,NDRG1,SERPINE1,VIM	899 (21)
MYCN		transcription regulator	Activated	3.476		4.34e-70	ABCE1,ABCF1,ABCF2,ABCF3,ACTB,ACTG1,ACTN4,ALDOA,APEX1,ARPC1B,B2M,BASP1,BAX,CAD,CAV1,CDC42,CKAP4,COL1A1,COL5A2,DPYSL3,EEF1A1,EEF1D,EEF1G,EEF2,EIF3C,EIF4A1,EIF5A,FBN1,FKBP9,FN1,GAPDH,GRB2,HDAC2,HSP90AB1,HSPD1,IGFBP7,ITGA2,ITGB1,LDHA,LGALS1,MAP4,MAT2A,MRC2,MRE11,MSRB3,MYH9,MYL12A,NCL,NDRG1,NME1,NPM1,NUCB1,P3H1,PA2G4,PDIA4,PGRMC2,PHB,PSMA7,PSMB7,PTMA,RBBP4,RBBP7,RPL10,RPL11,RPL12,RPL13,RPL13A,RPL17,RP…	774 (16)
YY1		transcription regulator	Activated	2.104		3.03e-05	ABCE1,ACTA2,ALCAM,BTF3,CALR,CAPG,CBX3,COL1A1,CRYAB,DNAJB4,EEF1B2,FEN1,GBP1,HMOX1,HSPA5,KIF5B,LMAN1,LMNB1,LUC7L2,MAT2A,MATR3,MCM6,MCM7,NR3C1,PAWR,PCNA,PFN2,RBBP4,RELA,RPL30,SFPQ,SFXN1,SLC25A4,SNRPN,SRSF1,SRSF5,SYNCRIP,TAGLN,TGM2,TIMP1,TLN2,USP14,VIM,YWHAE	845 (19)
TCF4		transcription regulator	Activated	4.025	bias	1.2e-06	ALCAM,ANXA6,BAG2,CCT6A,CD9,CKAP4,CRELD2,DSTN,DUT,FARSB,FKBP11,FKBP7,FKBP8,GRPEL1,HMGB2,HSP90B1,HSPA13,HYOU1,IFI16,ITGB5,LRP1,MRTO4,MVP,NDUFB4,NIFK,OPTN,PDIA4,PDIA6,PFDN6,PML,PPID,PPIF,PRDX4,RHOC,RPL22L1,RPL35A,RPL7,RRS1,RUVBL2,SDF2L1,SEC24D,SEC63,SERPINB1,SH3GLB1,SPCS2,STAT2,SUB1,TFG,TIA1,TXNDC5,WARS1,YWHAG,YWHAZ
TCF7L2		transcription regulator	Activated	6.451	bias	0.00208	ACAA1,ACSL1,ACSL3,ADD1,ANLN,ANXA1,ASPH,ATP6V1G1,CAP1,CARHSP1,CNP,CSRP1,CTNNA1,CTNNB1,EPS15,FH,FKBP1A,FN1,GCLM,GSN,GSS,HSPA2,IDH1,IGF2BP1,ILK,KIF5B,LAMP1,MAP4K4,MYO6,PAPSS1,PICALM,PIP4K2A,PTPN11,RAB31,RAP1A,RHOA,RHOG,SORBS3,SQSTM1,SRSF1,STAT3,STRN,STXBP3,TNS1,TWF1,VIM,YAP1	460 (7)
FOS		transcription regulator	Activated	2.931	bias	1.08e-10	ACOX1,ACTG1,AGPS,AKR1C3,ALDH1A3,ANXA4,AP3D1,ARPC5,ASL,CALU,CAMK2D,CAPN2,CAT,CLIP1,COL1A1,COL6A1,CRABP2,CTSB,CYCS,EEA1,ENAH,ENO1,EZR,FASN,FBLIM1,FBN1,FGF2,FN1,FSTL1,GAK,GSR,GSTP1,HMOX1,HSD17B10,HSP90B1,HSPA5,HSPB8,IFI16,ITGA2,ITGB1,KIF5B,KRT8,LAMP2,LGALS3,LOX,MAP4K4,MGST1,MT2A,MYH9,NAMPT,NDUFS7,NPLOC4,NQO1,NR3C1,PCYT2,PFN1,PKN1,PPP2R2A,PRDX1,PSMA2,PSMA7,RAB31,RALB,RANBP9,RBBP4,RBBP7,RIPK1,RNH1,RPL…	953 (18)
FOSL1		transcription regulator	Activated	2.236		0.2	EHD1,MAP1B,MT2A,SERPINB2,SERPINE1,SERPINE2,SPARC,THBS1,YAP1
CRTC1		transcription regulator	Activated	2.219	bias	0.00386	CYCS,IDH3A,MT2A,NQO1,TIMP1
HSF2		transcription regulator	Activated	4.111	bias	2.92e-13	CCT2,CCT3,CCT4,CCT5,CCT6A,CCT7,CCT8,HSPA1A/HSPA1B,HSPA4,HSPB1,HSPH1,PSMA1,PSMA5,PSMB2,PSMB5,PSMC4,PSMD10,PSMD3,TCP1,TXN
MYCL		transcription regulator	Activated	5.153	bias	8.4e-11	BUB3,CAD,CDC5L,FARSA,HSPD1,LARS1,LUC7L3,NARS1,NUDT21,RPL10A,RPL11,RPL12,RPL13,RPL13A,RPL15,RPL17,RPL18,RPL19,SLC25A4,SLC25A5,SNRPA1,SNRPD1,SSB,TARS1,TOP1,USP8,YARS1
KLF15		transcription regulator	Activated	2.833	bias	0.00148	ACADM,ACADVL,ACAT1,ACOX1,ACSL1,ATG3,DECR1,FABP5,FASN,HADHA,HADHB	713 (11)
TEAD2		transcription regulator	Activated	2.828	bias	0.0132	AK5,CALD1,COL3A1,COL5A2,MCM6,POSTN,TAGLN,THBS1,TPM1
CREB3L1		transcription regulator	Activated	2.194	bias	0.0116	COL1A1,COL1A2,HSP90B1,HSPA5,PAPSS2
CTNNB1	1	transcription regulator	Activated	3.835	bias	8.41e-24	ABCF3,ACAA1,ACADVL,ACAT1,ACAT2,ACLY,ACTA2,ACTB,ACTN4,ACTR3,ADSS2,ALCAM,ALDH1A3,ANXA1,ARFGAP3,BCAP31,BGN,BTF3,CAPN1,CAPNS1,CAPZB,CNN2,COL1A1,CRABP2,CTNNA1,CTNNB1,CTSZ,CYB5R3,DDX17,EHD1,EIF5A,ELAVL1,ENO2,FASN,FEN1,FLOT2,FN1,GAPDH,GFPT2,GIPC1,GREM1,HADHA,HDGF,HNRNPA0,HNRNPUL1,HP1BP3,HSPE1,IGF2BP1,ILF3,IMPDH2,ITGB1,KRT1,KRT7,LAMB1,LAP3,LGALS3,LMNA,MAN2B1,MAP4,MMP14,NES,NEXN,NUMB,OAT,PCNA,PDAP1,PFN1,P…	757 (18)
ESRRA		transcription regulator	Activated	3.584	bias	0.00102	ACADM,ACADVL,ACOX1,ACSL1,ALDOC,ATP2A2,ATP5F1B,CKB,COL1A1,CYCS,DEK,ENO1,GAPDH,GOT1,HADHA,HSD17B4,IDH3A,KRT19,LDHA,LDHB,PCK2,PKM,PSMD3,RPL19,SMARCE1,TPI1,TRA2B	680 (12)
SREBF2		transcription regulator	Activated	2.565	bias	0.0347	ACAA2,ACLY,ACSL1,ALDOC,FABP5,FASN,GTF2I,IDH1,LRP1,LSS,PCYT1A
TFE3		transcription regulator	Activated	2.138	bias	0.0117	ATP5PO,CKB,CYCS,FASN,MYH9,NDUFV2,SERPINE1,VPS26A,VPS35
TP53		transcription regulator	Activated	2.503		5.62e-74	ACAA2,ACADM,ACADVL,ACAT1,ACLY,ACO1,ACSL1,ACSL3,ACTA2,ACTB,ACTL6A,ACTN1,ACTN4,ADD3,ADGRE5,ADH5,AHCY,AK1,AKAP12,AKR1B1,ALDH18A1,ALDH1A3,ALDH1B1,ALDH9A1,ALDOA,ANLN,ANXA1,ANXA4,ANXA6,AP1B1,AP3B1,APEX1,ARHGAP1,ARHGEF2,ARPC1B,ASL,ASNS,ASS1,ATL3,ATP1A1,ATP5F1A,ATP5PB,BAX,BCAP31,BCAT1,CALU,CAMK2D,CAND1,CAP1,CAPNS1,CARHSP1,CAT,CAV1,CISD1,CKB,CLIC4,CLTA,CLTC,CNN1,CNN2,CNN3,COL1A1,COL1A2,COL3A1,COL5A2,COL6A…	872 (20)
MYC		transcription regulator	Activated	9.314	bias	1.56e-86	ABCE1,ABCF1,ABCF2,ABCF3,ACADM,ACAT1,ACLY,ACSL4,ACTB,ACTN1,ACTN4,ADD1,ADK,AHCY,AIMP2,AK2,AKAP12,ALCAM,ALDH18A1,ALDOA,ANKRD17,ANXA4,ANXA5,ANXA6,APEX1,ASNS,ASS1,BAX,BCAT1,C1QBP,CAD,CAPN2,CAPNS1,CAPZB,CAV1,CCT3,CD9,CLIC4,CNBP,CNP,COL1A1,COL1A2,COL3A1,COL5A1,COL5A2,COX5A,COX5B,COX6B1,CRABP2,CRYAB,CSDE1,CSE1L,CSTB,CTNNA1,CTNNB1,CTSB,CTSD,CYCS,DBN1,DDX21,DDX39B,DDX5,DEK,DKC1,DSP,EEF2,EFTUD2,EIF2B3,EIF2S…	947 (17)
SPDEF		transcription regulator	Inhibited	-2.874	bias	4.28e-05	COL1A1,COL5A1,COL5A2,COL6A1,COL6A2,CYFIP1,ITGA5,LAMB2,LAMC1,LASP1,PRKCA,SERPINE1,SQSTM1,STMN1,VASP,VIM	674 (8)
CCND1		transcription regulator	Inhibited	-2.194		8.06e-09	AFAP1,AHNAK,ALDH1A3,ARHGEF2,CALU,COL1A1,COL5A2,CPNE3,DYNC1LI1,EEF1B2,EIF5,ELAVL1,ENDOD1,ENO1,FAM120A,FLNA,G3BP1,H2BC21,HSPA1A/HSPA1B,HSPA8,HSPB1,HSPB8,ITGAV,IVD,JPT1,KRT1,LAMB2,LASP1,MARCKS,MCM7,MESD,NCAPH,NIBAN2,NOP2,NOP58,NT5E,PCNA,PCYT1A,PDLIM3,PDLIM4,RAB3B,RBMS3,RCN1,RPL10,RPL13,RPL27A,RPS6,SEC61B,STOM,TALDO1,TPI1,TUBA1B,TUBA1C,TUBB,TUFM,UAP1,UTRN
TFAP2A		transcription regulator	Inhibited	-2.052		9.73e-05	ALCAM,ANXA1,BAX,DCLK1,G3BP2,GLO1,MMP14,MT2A,PPP2R2A,PRDX1,PSAP,RPL6,RPL7,RPLP0,RPS5,SERPINE1,SOD2,STX7,TIMP1,TPM1,TPM3,XRN1	801 (19)
MXD1		transcription regulator	Inhibited	-4.768	bias	2.31e-08	AIMP1,DARS1,EIF4A1,EIF4E,EIF4G1,IARS1,IDH2,KARS1,LARS1,NDUFA10,NOP2,NOP58,PDHB,PES1,RARS1,RPL3,RPL30,RPS13,RPS2,RPSA,SARS1,TARS1,TOP1	641 (7)
SMAD7		transcription regulator	Inhibited	-2.171	bias	0.0248	ACTA2,BGN,COL1A1,COL1A2,COL3A1,COL6A1,FN1,HMOX1,KRT8,PCNA,RAC1,RELA,SERPINE1,TAGLN,TIMP1,TIMP3,TPM2,TPM3,TXN
IRF4		transcription regulator	Inhibited	-3.323		0.000423	B2M,CLTA,EZR,GALNT2,GBP1,GRB2,HSPA8,ITGB1,MAPRE1,PCNA,PDCD6,PPIB,PRKCA,PSMA1,PSMA2,PTMA,RAB7A,RAC1,RHOA,RPL6,RPS3A,SH3KBP1,STAT1,STAT2,SUB1,TMSB10/TMSB4X,YBX1,YWHAH	555 (7)
MDM4		transcription regulator	Inhibited	-2.787	bias	2.29e-05	BAX,KRT8,LGALS3,P4HB,RAC2,SOD2,SSBP1,VIM	744 (15)
MXI1		transcription regulator	Inhibited	-2.236	bias	0.007	APEX1,IARS1,IMPDH2,LARS1,MTHFD2
NOSTRIN		transcription regulator	Inhibited	-2.415	bias	0.0305	ANXA5,CAV1,FN1,ITGA5,SOD1,THBS1
KDM5A		transcription regulator	Inhibited	-4.902	bias	3.94e-11	ATP1A1,ATP1B1,ATP5F1A,CHCHD3,COL1A2,COX4I1,COX6B1,DLST,GRPEL1,HMOX1,IDH3B,ITGB1,MAP2K3,MCM3,MDH1,NDUFA10,NDUFA2,NDUFA5,NDUFA6,NDUFA9,NDUFB10,NDUFS4,NDUFS7,NDUFV1,NME1,OPA1,PARK7,PGD,SDHB,SOD2,TOMM22,TOMM6,UQCRC1,UQCRFS1,VDAC1	148 (3)
HOXC8		transcription regulator	Inhibited	-2.236		0.121	ASS1,CNN1,KRT19,NQO1,TAGLN
PML	1	transcription regulator	Inhibited	-2.548		1.61e-14	ACADM,ACOX1,ACSL4,ACTG1,AKR1A1,AKR7A2,ANXA4,BAX,CACYBP,CAT,CFL1,DNAJB4,DNAJB6,DNAJC9,FAM50A,FASN,FTL,GCLM,HADHB,HMOX1,HSPB1,MAP2K1,MAPK1,MCM6,NDRG1,NQO1,NR3C1,NSFL1C,PCBP2,PML,PRDX1,PRKCA,RSU1,SQSTM1,STAT1,STIP1,STMN1,SUMO2,TPD52L2,TRIO,TXN,TXNRD1,UBE2M,VIM,YWHAG	880 (23)
KLF3		transcription regulator	Inhibited	-5.632	bias	9.01e-07	ABCF1,ABHD14B,ACOT9,AHNAK,ANXA5,ANXA6,APRT,ARFGAP2,ARPC4,CAMK2D,CAPG,CAPNS1,CARHSP1,CCT3,CIRBP,CTNNA1,DFFA,DRG1,EIF5A,EPRS1,GLIPR2,GPD2,GSTK1,GSTP1,HNRNPDL,HNRNPF,HNRNPH1,IDH1,MAP1S,MIF,MSN,NDRG1,NSUN2,PDLIM1,PFKP,PPM1G,PSMB2,PSMC5,PSMD7,RAB7A,REEP5,RMDN1,RUVBL1,SCCPDH,SCP2,SEC24D,SEPTIN6,SERPINH1,SNX2,TES,TMOD3,TMPO,TPM3,VIM
EZH2		transcription regulator	Inhibited	-2.038		1	ACTB,ANXA6,ARHGAP1,CELF1,COL1A1,COL1A2,COL5A1,CTNNA1,CTNNB1,DDT,EZR,FBN1,KRAS,MYL6,NDRG1,NES,NME1,PSMD1,RAB6A,RPL10A,RPL13,S100A4,SCP2,TIMP3
KEAP1		transcription regulator	Inhibited	-2.42		0.0569	GBE1,GNAI2,GSTP1,HMOX1,NQO1,PRDX1
PAX6		transcription regulator	Inhibited	-2		1	ACIN1,CAP1,CRYAB,CRYZ,GDI1,KRT1,LAMTOR5,LGALS1,MCM3,MCM6,SMC2,TMX1,TUBB3
HEY1		transcription regulator	Inhibited	-2.417	bias	0.0137	ACTA2,CNN1,GLS,OAT,SMTN,TAGLN
BACH1		transcription regulator	Inhibited	-3.98	bias	2.19e-09	ATP5F1B,ATP5PF,ATP5PO,DNAJC7,EWSR1,GCLM,HMOX1,IMMT,NDUFA2,NDUFA6,NDUFA9,NDUFS7,NQO1,OPA1,PHB,PHB2,SLC25A6,SQSTM1,TIMM13,UQCRB,UQCRC1
SP110		transcription regulator	Inhibited	-3.266		0.000141	ACP1,ANXA5,CDC37,CTSB,FLII,FUS,GRN,HDAC2,ITGAV,ITGB1,LMNA,MYH9,NF2,PRKCA,RAC1,RIPK1,ROCK2,RPA1,SQSTM1,STAT1,TIA1,TIMP1,TRIM28,YAP1
FEZF1		transcription regulator				0.0309	KRAS,TIMP1
HES3		transcription regulator		1.134		0.0406	ACTR10,GOLPH3,MESD,PC,PSPC1,RBM3,SOD1
EOMES		transcription regulator		-1.89		1	ACTA2,AFAP1,ALCAM,ANXA1,COL3A1,ITGA2,STAT3
FOXK2		transcription regulator				0.0489	MCM3,SERPINE1
ZNF746		transcription regulator				0.018	COX4I1,PDHA1,SDHA
RRP1B		transcription regulator				3.28e-08	EIF3H,FEN1,HSP90AB1,ITGB5,MCM3,MCM6,PCNA,PRKCA,RPA1,RPL11,RPL13,RPL13A,RPL14,RPL19,RPL22,RPL27,RPL37A,RPL6,RPS10,RPS14,RPS19,RPS26,RPS3,RPS5,RPS8,RPS9,SERPINE2
MKX		transcription regulator				0.0256	COL1A1,COL1A2,COL3A1
HMGA1	0	transcription regulator		0.325	bias	0.000295	ACTA2,B2M,CAV1,CNDP2,COL1A1,COL1A2,CRYAB,CSK,DAB2,FSTL1,GSN,IGFBP7,LAMB1,MSRB3,NF2,PYCR2,RAN,RPL7A,SEC24D,SEPTIN2,SERPINH1,SFXN1,SPARC,STAT3,TAGLN,TRIM28,VIM,ZYX	831 (20)
PDLIM1	1	transcription regulator				0.0309	PDLIM1,VIM
MAX		transcription regulator				0.000618	APEX1,BAX,CAD,CSDE1,CYCS,DKC1,HDAC2,LAMP2,MTHFD1,NCL,NPM1,PTMA,RBBP4,RBBP7,RCC1,RHOA,YBX1	481 (4)
LPXN	1	transcription regulator				0.0162	ACTA2,TAGLN
E2F5		transcription regulator				0.00934	BAX,PA2G4,PCNA,RANBP1,SERPINB2,SERPINE1
HAND2		transcription regulator		0.447	bias	0.0112	ADSS2,ATP2A2,COL1A1,COL1A2,COL3A1,GREM1,HSPB7,PDLIM3,S100A4,TPM1,UFD1
VHL		transcription regulator		-0.581	bias	2.07e-09	AHCYL1,ARPC1A,CAV1,CFL1,CLTC,CNN1,COPS5,DAB2,DECR1,EIF5,ENO2,FN1,FTL,GBE1,GLO1,GPX1,HMOX1,HNRNPA2B1,ITGA5,LMNA,LOX,LOXL2,MIF,MMP14,PCNA,PPIL1,RAP1B,RPS6,SOD2,SPARC,TAGLN,TFRC,VIM	756 (16)
ZFHX3		transcription regulator				0.0174	DOHH,EIF3K,GSTP1,MIF,NDUFS7,RPLP2,RPS12,RPS14,RPS28,SSB,TOP1,TUBA1B,TUBB3
MDM2		transcription regulator		0.966		0.0301	ADIRF,BAX,DDX5,H2AC18/H2AC19,H2BC21,RELA,RPL23,SERPINB2,SERPINE1,THBS1,TIMP1,TP53I3
NOTCH1		transcription regulator		0.21		0.00231	ACTA2,AKR1C1/AKR1C2,CAD,CNN1,COL1A1,COL1A2,CTNNB1,DLD,DNAJA1,ECHS1,ENO2,FGF2,GLS,GLUD1,GRN,HMOX1,HSP90AB1,HSPA8,HSPE1,HSPH1,IFI16,ITGB1,KRT8,LOX,NDUFS1,NDUFV2,OAT,PDIA3,PIN1,RELA,SDHA,SERPINE1,SMARCC1,TAGLN	828 (19)
MED30		transcription regulator				0.00031	CS,NDUFA10,NDUFS7,NDUFV1,SDHA,SDHB,SOD2
ETV4		transcription regulator		1.778	bias	0.00466	ACTA2,BAX,CAV1,CTNNB1,FN1,MMP14,PLEC,VIM	538 (7)
ZBTB33		transcription regulator				0.0225	BAX,MTA2,PGK1,S100A4
ZNF148		transcription regulator		0.1	bias	0.0283	CTNNB1,FN1,STAT1,VIM
MYOCD		transcription regulator		1.149	bias	0.00402	ACTA2,ATP2A2,CALD1,CNN1,COL1A1,COL1A2,COL3A1,EIF2A,FN1,HSPB7,LPP,PDLIM3,S100A4,TAGLN,TPM1	178 (6)
COPS5	1	transcription regulator		1.633		0.00606	AIMP1,BAX,GPS1,RANBP9,RARS1,STAT3
IRF2		transcription regulator		1.941	bias	0.0227	ARCN1,B2M,CLIC1,DNAJB6,DST,EIF2AK2,GBP1,IDH1,MYH9,NAMPT,PSME1,PSME2,PTGR1,RRBP1,SUPT16H,TPM1,TXNRD1
BHLHE40		transcription regulator		-1.938		0.411	ACTA2,ACTN1,ANXA1,ATP1B1,CD9,CRABP2,FASN,IFI16,KRT18,KRT8
ARID5B		transcription regulator				0.00162	ACTA2,TAGLN,UQCRB
CNBP	1	transcription regulator				0.000446	AK1,DUSP3,PABPC1,PGM1,RPS6
NFYB		transcription regulator				1.42e-05	ACLY,ACTA2,ACTB,ATP5F1B,CAV1,CBS/CBSL,COL1A1,COL1A2,CSDE1,CTNNB1,DNAJB6,EIF3C,ELAVL1,GALNT2,GAPDH,GART,HMGB2,HNRNPA1,HSPA13,MTAP,MTPN,OAT,PCNA,PDIA4,PGM3,PGRMC1,PPP1R7,PSMB7,PSMC6,S100A4,SERBP1,SH3GL1,SNX6,TAX1BP3,TIMP3,TJP1,TPM1,TXNDC12,USP10,VIM,YBX3	151 (3)
FLI1		transcription regulator		1.558	bias	0.00625	AIP,COL1A1,COL1A2,DDX21,HSPA8,LDHA,LOX,NPM1,RACK1,RPL18,TCP1
HOXD10		transcription regulator		-0.728		4.43e-06	DIS3,ERP44,EZR,HEBP1,LSM5,MAGED2,MMP14,NME1,NUDT5,RHOC,RPSA,SERPINE1,TGFB1I1,TIMP1,TJP1,UBL5,USP14
GATA4		transcription regulator		0.847		0.0128	ADSS2,ASS1,ATP2A2,COL1A1,COL1A2,COL3A1,CRABP2,DAB2,FGF2,GPI,HSPA5,HSPB7,IFI16,KRT7,LDHA,LRRFIP1,MYH9,NF2,PDHA1,PDLIM3,PFKP,PGAM1,PML,POSTN,S100A4,TAGLN,TGM2,TIMP1,TPM1,VIM
MAFG		transcription regulator		0.277	bias	0.0364	GCLM,GSTP1,HMOX1,NQO1,TXNRD1
NEUROG1		transcription regulator		-1.732		0.00313	ADD3,ASS1,COL3A1,DSP,FN1,GFPT2,GREM1,PPIC,RHOA,S100A4,SQOR,THBS1	469 (7)
JUN		transcription regulator		1.538	bias	5.91e-06	ACAT2,ACTA2,AKAP12,ANXA1,APEX1,ASNS,BAX,CAPN2,CAPNS1,CAV1,COL1A1,COL1A2,COMT,CTSL,CYCS,DARS1,EEF2,EHD4,EIF4A1,EZR,FGF2,FLNC,FN1,FUS,GOT1,GSTP1,HMOX1,HNRNPA2B1,IFI16,IGF2R,IGFBP7,ITGAV,ITGB1,LAMP2,LGALS3,LMNA,MAPK3,MAT2A,MT2A,NAMPT,NQO1,PARVA,PEA15,PPP2CA,PPP2R2A,PRDX1,PTX3,RAB31,S100A10,SERPINB2,SERPINE1,SF3B3,SNRNP70,SNRPN,SOD2,SPARC,SRP19,SRSF2,STAT1,STMN1,THBS1,TIMP1,TIMP3,TXN,VIM,YWHAG	913 (20)
ATN1		transcription regulator				0.00574	ATP1A1,ATP1B1,ATP1B3,BASP1,DPYSL3,ENO2,GSN,H2AC18/H2AC19,IFI16,LSM2,PPP1CB,PPP2R1A,PSME1,RAB2A,SMC2,STMN1,STX4,TUBB,U2AF2
ZEB1		transcription regulator		1.864		0.000181	COL1A1,COL1A2,COL3A1,CTNNB1,EHD1,FN1,KRT18,KRT19,LOX,LOXL2,MAP1B,RELA,RPL30,S100A10,SERPINE1,THBS1,UBQLN1,VIM	704 (11)
ETV5		transcription regulator		-0.204		3.59e-06	AHNAK,ALCAM,BAX,CAV1,CAVIN1,CTNNA1,CTNNB1,FASN,FN1,ITGA5,ITGB1,KRT19,KRT7,LGALS3,LMO7,MMP14,MSN,S100A6,SOAT1,TIMP3,TJP1,TJP2	273 (6)
CDKN2A		transcription regulator		-1.408		0.00185	AK1,APPL2,BAX,CAPG,DCTN4,DDX5,DEK,DYNLRB1,EEF1A1,FEN1,FHL2,GLB1,GNL3,GSPT1,HACD3,HMGB2,ITGAV,ITGB5,KRAS,LAMP1,LGALS3,MCM7,NPM1,NR3C1,PCNA,PML,PSMA5,PTX3,RBBP7,RFC4,S100A6,SERPINE1,SNTB2,TMPO,TPM1,TRIM28,VIM	801 (17)
HEXIM1		transcription regulator				0.00934	ANXA1,COL1A1,FGF2,HNRNPH1,LOXL2,VIM
KLF2		transcription regulator		-0.471		0.044	ASS1,CAV1,CNP,ITGB1,ITGB5,MMP14,MT2A,MVP,MYH10,NDRG1,NQO1,PTGIS,RALA,RELA,SERPINE1,STAT1,STAT3,TFRC,THBS1,TIMP1,UGDH
CLOCK		transcription regulator		0		0.00409	ACOX1,ACSL4,AHNAK2,C1QBP,CALD1,CBR1,CLIP1,DR1,ESYT1,FASN,HSPH1,MAP2K3,MOXD1,MTPN,NAA15,NEFM,OXSR1,PA2G4,PAFAH1B2,PICALM,PPIF,PRDX3,RANGAP1,RCN2,RSL1D1,SEC23A,STX12,THBS1,TMTC3,TMX1,TP53BP1,WNK1
NKX2-3		transcription regulator		1.088		0.0049	ACO1,ACTA2,ANLN,ASNS,CBS/CBSL,CRYAB,DCLK1,EIF2AK2,FGF2,GBP1,GNG12,H2AC18/H2AC19,HNRNPA0,LAP3,LGMN,PAPSS2,PAWR,POSTN,PSAT1,RPL23,RPS23,SERPINE2,SHMT2,STAT1,STAT2,TXNDC12,UACA,ZC3HAV1
SUPT16H	1	transcription regulator				0.000473	AP1G1,HNRNPK,HSPA1A/HSPA1B,KRT8,LOXL2,LYPLA1,MSN,TOP1
HDAC6		transcription regulator		0.918	bias	0.0233	BAX,COL1A1,NR3C1,SERPINE1,SRSF2,TAGLN,TGFB1I1,VIM
TGFB1I1	1	transcription regulator		1.512	bias	0.031	FN1,KRT18,KRT19,SERPINE1,TNS1
LDB1		transcription regulator		1.257		0.0293	ACTB,ALDH1B1,ANXA1,CAT,COMT,CSTB,ENG,ENO2,FLOT2,FNDC3B,GSN,IGF2R,LGALS1,LMCD1,MGLL,MYH10,NCKAP1,NDRG1,NT5E,OXCT1,RNPEP,SCARB2,SERPINE2,SNTB2,SOD2,SQSTM1,STAT3,STX7,TES,THY1,TRIM25
ZBTB7A		transcription regulator		-1.474	bias	0.0398	ADH5,AIFM1,NRAS,PFKP,PKM,RELA
NFYC		transcription regulator				0.014	COL1A1,COL1A2,CSDE1,MTPN,PGM3,PSMC6,TXNDC12,YBX3
TP73		transcription regulator		1.332	bias	0.00174	ACTA2,B2M,BAX,CDC42EP2,CNN3,COL1A1,COL5A2,COX4I1,CRYAB,CTNNB1,CTSD,CUL2,ELOB,ELOC,ENG,FASN,FEN1,FGF2,FLOT2,FN1,GRN,HAGH,HSPA1A/HSPA1B,HSPB8,IDH2,ITGA5,LDHA,MCM6,MCM7,MMP14,MTHFD1,PML,PRKDC,RAN,RTN4,SERPINB6,SERPINE1,SERPINE2,STMN1,THBS1,THY1,TIMP1,TIMP3,TP53I3,UBE2V1,XRCC6,YBX1,YWHAB	827 (22)
ONECUT1		transcription regulator				3.99e-05	CCT8,CLNS1A,COPB2,COX4I1,EIF4A1,FABP5,FASN,G3BP2,GBF1,GRB2,GSS,HMGB2,HNRNPA2B1,HNRNPR,HSD17B4,HSPA1A/HSPA1B,HSPH1,ITGAV,LRRC59,LUC7L3,MAGED2,MDH1,MYOF,NUTF2,OAT,PACS1,PFKL,PHB2,PSMA1,PSMB1,RECK,RPLP1,SERPINB8,SH3BGRL,SMARCC1,SNRPD2,SNW1,SNX3,SUPT16H,TXNDC12,VCP
HNF4A		transcription regulator		0.768		1.45e-45	ABCE1,ABCF3,ACAA2,ACAT1,ACIN1,ACLY,ACO1,ACOX1,ACSL1,ACTA2,ACTN1,ACTR3,ADSS2,AHNAK,AHSA1,AIMP1,AIP,AK2,AKR1B1,AKR1C1/AKR1C2,AKR1C3,ALCAM,ALDH2,ANPEP,ANXA5,AP1M1,AP2A1,AP3B1,AP3M1,APEH,ARPC5,ASNS,ATG3,ATOX1,BCCIP,BLVRB,BUD31,C11orf68,CAMK2D,CAP1,CAPZA2,CAT,CAV1,CBR3,CBS/CBSL,CBX3,CCDC47,CCT8,CDC42BPB,CDC42EP2,CDC5L,CFL2,CHCHD3,CLTA,CNBP,COMMD9,COPB1,COPB2,COPS8,COPZ1,CRABP2,CRKL,CRYZ,CS,CSK,CSNK2A1…	873 (12)
CALR	1	transcription regulator		1.366		0.00318	ATP2A2,COL1A1,COL1A2,COL3A1,CRABP2,CTTN,FN1,HSPA5,PPP2CA,VCL	783 (15)
MYOD1		transcription regulator		1.761	bias	0.00251	ACTA2,ALDOA,ASS1,CRYAB,CTNNB1,EIF2AK2,EIF3E,FSTL1,GRB2,GYS1,HADH,HSPB8,IFI16,LMNB2,MAP2K1,NCAPH,PBK,PNP,POSTN,PRKAR1A,RAC2,RECK,RPL7A,SH3GLB1,SPTBN1,STAM,STAM2,STAT1,TJP1,TKT,TNS1,TOP1	656 (7)
TBX5		transcription regulator		-0.45	bias	0.0166	ATP2A2,COL1A1,COL1A2,COL3A1,HSPB7,IFI16,OXSR1,PDLIM3,POSTN,S100A4,TPM1,VIM
E2F3		transcription regulator		1.115	bias	0.0162	AKR1C1/AKR1C2,AKR1C3,ARPC1A,CD9,DEK,ECE1,FGF2,HMGB2,HSPD1,KRAS,MCM3,MCM6,MCM7,PCNA,PIN1,PTMA,SERPINE1,SERPINH1,THBS1,TIMP3,TM9SF2,TMPO
ATF1		transcription regulator		1	bias	0.0363	ATP1A1,HMOX1,PCNA,RHOA,SOD2,THBS1,YWHAZ
BRCA2		transcription regulator				0.0489	BAX,SERPINE1
MAFK		transcription regulator		0.401		0.00757	GCLM,GSTP1,HMOX1,NQO1,TXN,TXNRD1	120 (2)
HOXA9		transcription regulator				0.000564	ADD3,AHCYL1,ARL3,ARPC5,CDC37,CELF1,CLTC,DYNC1LI2,GLRX,GLRX3,KRT18,MAN2A1,OSBPL8,PABPN1,PRRC2C,RAB31,RAP1B,RDX,RPL27A,RPL37A,RPS3A,SDCBP,SRP72,ST13,TPR,VIM,YWHAG
RFX1		transcription regulator				0.00283	COL1A1,COL1A2,LMNA,MAP1A,PCNA,RPL30
GTF2H4		transcription regulator				0.0489	CAD,NCL
E2F4		transcription regulator				5.19e-07	ANLN,BUB3,CSDE1,DDB1,DUT,FEN1,H2AC18/H2AC19,H2BC21,HMGB1,HSP90B1,KHDRBS1,MCM3,MCM6,MRTO4,MTHFD1,NAP1L4,NASP,NCL,NPM1,PCNA,PGRMC1,PRKCSH,PRKDC,PRPSAP1,PSAT1,RANBP1,RBBP4,RFC4,SERPINE1,SFPQ,SLC3A2,SMC2,SMC4,SNRPC,SRPRA,SRRM2,SRSF2,STAM,STMN1,TMPO
PITX2		transcription regulator		1.519	bias	0.00487	ATP1A1,ATP1B1,COL1A2,GPX7,GRHPR,IDH2,ITGAV,ITGB1,LDHA,NDUFB4,NDUFS7,NDUFS8,PLOD1,PRDX2,PYCR2,SOD1,SOD2,TRIO,VIM	655 (7)
HNF1B		transcription regulator		-1.058		0.0103	ACADVL,ACTN1,ANXA4,BGN,COL5A1,COL5A2,CTNNB1,DST,FBLIM1,FN1,GDI2,LAMB1,PTGIS,S100A4,S100A6,SERPINH1,SPARC
TFAM		transcription regulator		0.378	bias	0.000446	ACADM,ACOX1,ECHS1,FABP5,PFKP,PGAM1,PGK1
DNAJB6	1	transcription regulator		-1.159	bias	0.007	CTNNB1,KRT18,NPM1,SPARC,VIM	642 (14)
MEOX2		transcription regulator		-1.949	bias	0.0252	FGF2,ITGAV,ITGB5,LRP1,MMP14,PCNA,PTX3
TSG101	0	transcription regulator				0.0256	NR3C1,PDCD6,STMN1
GATA6		transcription regulator		-0.251		0.0168	ACO1,ACTA2,CAV1,COX5A,CRABP2,DAB2,DLD,DLST,EMD,FGF2,FH,GPI,KRT7,LAMB2,LDHB,LRRFIP1,MYH9,NF2,PGK1,PGM2,PTGIS,SORBS3,SPARC,SUCLA2,TAGLN
ING1		transcription regulator		1.091		0.0143	BAX,CTTN,DEK,EPS15,HSPA1A/HSPA1B,RPS14,TPT1
E2F6		transcription regulator				0.0461	DCTN4,MCM3,PRKAR1A,RBBP4,RFC4,SERPINE1,SMC1A,SRSF1,USP47
DDIT3		transcription regulator		1.239		9.73e-05	ASNS,DNAJA1,ERO1A,FN1,HMOX1,HSPA5,HSPD1,HSPE1,ITGA2,LOX,MTHFD2,NDRG1,PCK2,PCNA,PLEC,SARS1,SRSF1,SRSF2,STAT3,TGM2,VIM,WARS1	811 (15)
HOXD3		transcription regulator		1.915	bias	0.000446	COL1A1,DSP,ITGA5,SERPINE1,TAGLN,TGM2,THBS1
TBP		transcription regulator				0.0337	ACTB,ASNS,COL1A1,EIF4E,FN1,GAPDH,RANBP1,RPL31,RPL34,RPS10
HOXA4		transcription regulator		1.994	bias	0.0176	ACTA2,ITGB1,TAGLN,TAGLN2
BARX2		transcription regulator		1.671	bias	0.000209	ACTA2,ANLN,DYNLL1,FLNA,HSPA9,TIMP1,TIMP3
SNAI2		transcription regulator		1.651		0.00895	BSG,CDC42,COL1A1,DSP,FN1,ITGB1,KRT18,MMP14,NES,STAT3,VIM
SIRT1		transcription regulator		-1.15	bias	0.00147	ACADM,ACTB,ADAR,ANXA4,ATXN10,BAX,CAT,CAV1,CD9,COX4I1,CTNNB1,CYCS,DDAH2,DDB1,EIF2A,EIF2S2,ERO1A,FASN,FN1,GFPT1,HMOX1,HSPA4,HSPA5,IDH2,LAMB1,LGALS3,MAT2A,MTHFD1L,MYL6,NDUFA5,P3H3,PARP1,PC,PCK2,PCNA,PHB,PML,RAC1,RPL10A,RPL13,SDCBP,SERPINE1,SNRNP70,SOD2,STAT1,STAT3,STRN,TIMP3,UQCRC2,UQCRFS1	681 (17)
SP2		transcription regulator				0.000507	GNAI2,MAT2A,MAT2B,PCYT1A,SERPINE1,SERPINH1
SSRP1	1	transcription regulator				0.000571	AP1G1,HNRNPK,KRT8,LOXL2,LYPLA1,MSN,TAGLN,TOP1,TP53I3
HTT		transcription regulator		1.093		3.44e-18	ACADM,ACAT2,ACOT2,ACTA2,AKAP12,ALDOA,ALDOC,ATP1A1,ATP2A2,ATP5F1A,ATP5F1B,ATP5PO,B2M,BASP1,BCAP31,CAVIN3,CBR1,CBX1,CD9,COL6A1,COX4I1,CRYAB,CTNNB1,CTSD,CTTN,CYCS,DBNL,DLST,DNAJA2,DNAJB1,DNAJC3,EEF1A1,EEF2,ENO2,FASN,FHL1,FKBP4,FN1,GAPDH,GCLM,GLO1,GPI,GSN,GSR,GSS,HMGB2,HSP90AB1,HSPA5,HSPA8,HSPA9,HSPD1,HSPE1,HUWE1,IFI16,ITGB1,KRT1,LDHA,LDHB,LOX,MDH2,MMP14,MPRIP,NAA15,NDUFA12,NDUFA5,NDUFA7,NDUFB4,NDUFS…	849 (19)
LMO2		transcription regulator		1.257		0.0306	ACTB,ALDH1B1,ANXA1,CAT,COMT,CSTB,ENG,ENO2,FLOT2,FNDC3B,GSN,IGF2R,LGALS1,LMCD1,MGLL,MYH10,NCKAP1,NDRG1,NT5E,OXCT1,RNPEP,SCARB2,SERPINE2,SNTB2,SOD2,SQSTM1,STAT3,STX7,TES,THY1,TRIM25
GTF2I	1	transcription regulator				0.0225	CAT,HSPA5,PDIA4,THBS1
TERF2		transcription regulator				0.018	GLB1,MIF,TOP1
CREB3		transcription regulator		-0.152	bias	0.0422	ANXA1,COPB1,FKBP4,HSPA5
GATA1		transcription regulator		-1	bias	0.0237	ACTN1,AIP,BLVRB,CALR,CAVIN1,CNN3,COPS5,CYFIP1,DUT,FHL1,GART,HSPA9,IPO5,MCM3,MTHFD1,NCL,NOP2,PCNA,RANBP1,RFC4,RPL22,RPL27A,RPS11,SASH1,SLC3A2,SMARCE1,SRM,SRSF2,TFRC,TGFB1I1,TGM2,UAP1
BTG2		transcription regulator				0.0364	CAT,HMOX1,NQO1,SOD1,SOD2
FOXO3		transcription regulator		-0.313		0.000504	ACLY,ACTA2,ANXA1,APEX1,BAX,CAD,CAT,CAV1,CTSB,DNM1L,ENO2,FABP5,FASN,FLNB,FN1,GPX1,GTF2I,IARS1,IGFBP7,IMPDH2,LARS1,MCM7,MTHFD2,MYO6,NAMPT,NDRG1,NT5E,OPTN,PAWR,PBK,PCNA,PRDX3,PRDX5,RELA,RTN4,RUVBL1,SERPINB1,SERPINE1,SH3GLB1,SOD1,SOD2,TXNRD2,VIM,YBX1	776 (17)
PAX3		transcription regulator				7.68e-05	ANXA1,ASNS,ASS1,ATP2B4,CAPN1,COL1A2,CTTN,DBN1,ECPAS,EIF2S1,FHL1,FKBP1A,FUBP1,GLB1,HARS1,HSPG2,NNMT,PAK2,PCNA,PEA15,PPIB,PPP1R7,PSME1,RAB31,RBM25,SRSF3,TIA1,TIMP3,TJP2,YARS1,YWHAE	661 (7)
BRCA1		transcription regulator		1.864	bias	0.000473	ACTB,AK1,ALDH1A3,BAX,CTNNB1,CTSD,DUSP3,ELAVL1,EZR,FEN1,FHL2,HMOX1,HNRNPD,HSPB1,NQO1,NR3C1,PCBP2,PCNA,PIN1,RUVBL2,SAFB,SERPINE2,SFPQ,STAT1,TP53I3,VIM,XRCC6	901 (21)
PBX1		transcription regulator		1.387	bias	0.0398	COL1A1,COL5A2,FGF2,RPLP0,STAT3,VCP
SNAI1		transcription regulator		0.863		1.07e-10	ACTN1,ACTR2,ACTR3,AFAP1,CDC42,CFL1,CFL2,COL1A1,COL1A2,CTTN,DPYSL3,FASN,FLNA,FLNB,FLNC,FN1,GSN,ITGA2,ITGB1,KRT18,KRT8,LASP1,LIMA1,MMP14,NES,PEBP1,PFKP,PTX3,SERPINE1,SERPINH1,SPARC,THY1,TMOD3,TPM1,TPM3,TPM4,VASP,VIM	812 (16)
ELK3		transcription regulator				0.0448	CCT8,HMOX1,SERPINE1
VAV2		transcription regulator				0.0264	CDC42,RAC1,RALA,RELA,RHOA,VIM
IRF5		transcription regulator		1.383	bias	0.0146	BAX,COL1A1,COL3A1,NAMPT,PRKRA,RAC1,RELA,RIPK1,STAT1,STAT2,TMPO,USP8,YWHAE
NFKBIA		transcription regulator		-0.831	bias	4.79e-08	ADGRE5,AK2,BAX,BCCIP,CAPZA2,COL1A2,COL3A1,COL5A2,CRYAB,CSK,CTNNA1,CTNNB1,CTSB,CTSZ,ERO1A,FGF2,FHL2,FN1,FSCN1,GRN,HMOX1,HSPA5,HSPA8,IFI16,IGF2R,ITGA2,ITGAV,ITGB1,KRT18,KRT8,LIMA1,MMP14,PARK7,PCNA,PDHA1,PDLIM1,PEA15,PICALM,PTX3,RAC1,RELA,RIPK1,RPL27A,RPL8,RPS18,RPS2,RPSA,SCFD1,SERPINB2,SERPINE2,SOAT1,SOD1,SOD2,SPTBN1,TFRC,TGFB1I1,TIMP1,TIMP3,TMPO,TOLLIP,UBA1,USP10,XRCC5,XRCC6,YAP1,YWHAZ,ZNF638	873 (19)
TFAP2C		transcription regulator		-0.687		0.0294	AIFM1,ALCAM,ANLN,FKBP4,GPX1,KRT8,MMP14,MT2A,SOD2,THBS1,TIMP1
SF1	0	transcription regulator		0.381		1.37e-05	ACTA2,CNN1,COL1A1,FN1,MYL6
HIC1		transcription regulator		-1.89		0.175	ACTA2,AHNAK2,FHL2,GRSF1,MAP2K3,PLEC,SFXN3
Esrra		transcription regulator		1.144	bias	4.05e-07	ACADM,ACAT1,ACO1,ACOX1,ALDOA,ALDOC,ATP1A1,ATP5F1B,ATP5PB,ATP5PF,ATP5PO,COX5A,CYCS,ENO1,ENO2,GOT1,GYS1,IDH3A,NDUFA2,NDUFA5,OXCT1,PCK2,PFKL,PGM1,PPA1,SDHB	480 (7)
FUS	1	transcription regulator				2.55e-07	FLNA,HSPA5,HSPA9,HSPD1,JPT1,LONP1,NCL,RPS16,RPS19,RPS3,TBL2
NOC2L		transcription regulator				0.0309	BAX,TP53I3
WT1		transcription regulator		-1.275		2.06e-10	ACTN1,ADGRE5,AHCY,ANPEP,ANXA11,APRT,ASNS,ATP5ME,CAPRIN1,CBS/CBSL,CD2AP,CIRBP,CLIC1,CLIC4,CMPK1,CTNNB1,ENO2,ETFA,EZR,GSN,GSR,HDLBP,HSP90B1,HSPG2,KRAS,LGALS3,LMAN1,LRP1,LSS,MGST1,MMP14,MYL6,NDRG1,NME1,NUCB1,PCK2,PDIA4,PIR,PPIB,RPL19,SEC13,SERPINE1,SMC1A,SQSTM1,TARDBP,TARS1,THBS1,TIMP3,WARS1,YARS1,YBX1
PDX1		transcription regulator		-1.349	bias	4.23e-07	ACTB,ACTG1,AKR1B1,AKR7A2,ASNS,ATP2A2,ATP5PD,ATP5PF,CAT,CKB,COL1A1,COL3A1,CRELD2,DNAJC10,ERO1A,FGF2,FH,GCLM,GNG12,GOT1,GRN,HSPA5,IDH1,ILK,KRT18,KRT8,LTA4H,MDH1,MPHOSPH10,NQO1,PAPSS2,PC,PCNA,PDIA4,PDIA6,SDHA	256 (7)
KLF11		transcription regulator		-0.437		0.000134	ACTA2,CAT,CAV1,COL1A2,COL3A1,ENG,GREM1,HADHB,IDH3A,ILK,ITGA2,ITGAV,ITGB5,LOX,MMP14,PCK2,SERPINE1,SERPINH1,SOD2,STAT1,THBS1,TIMP1,TIMP3	261 (7)
MEF2D		transcription regulator		1.861	bias	0.0112	COL1A2,COL3A1,FN1,GCLM,HMOX1,MCM3,MCM6,NQO1,PCNA,SOD1,SOD2,VIM

## Sheet: 6mM Metf whole cell proteome
© 2000-2021 QIAGEN. All rights reserved.
Upstream Regulator	Expr Other	Molecule Type	Predicted Activation State	Activation z-score	Flags	p-value of overlap	Target Molecules in Dataset	Mechanistic Network
KDM3A		transcription regulator	Activated	2.952	bias	0.000566	ACTA2,ALCAM,CD9,FLNC,HMOX1,LOXL2,PCNA,SERPINE1,TAGLN	115 (4)
MRTFB		transcription regulator	Activated	4.3	bias	0.000122	ACTA1,ACTA2,ACTB,ACTG1,CALD1,CNN1,CNN2,DAB2,DDAH1,DNAJB4,FLNA,ITGA5,ITGB1,LMNA,MYH10,MYH9,MYL9,SERPINB2,SERPINE1,TAGLN,THBS1,TPM1,VCL	200 (6)
CREB3L2		transcription regulator	Activated	2.213	bias	0.000566	ARF4,COPB1,HSPA5,SEC23A,USO1
WBP2		transcription regulator	Activated	2.18		0.0265	COL6A3,CORO1C,CTNNB1,DCLK1,DYNLRB1,FARSB,FHL1,HMGB2,HSD17B10,IGBP1,OGA,PDAP1,SFXN3,TAGLN
HSF1		transcription regulator	Activated	2.734	bias	2.83e-15	ATP5PF,B2M,BAG3,BAX,CBX3,CCT2,CCT3,CCT4,CCT5,CCT6A,CCT7,CCT8,COL6A2,CRYAB,CTNNB1,DNAJA1,DNAJB1,ELAVL1,FASN,FKBP4,HERC4,HMOX1,HNRNPA3,HSP90AB1,HSPA1A/HSPA1B,HSPA4,HSPA8,HSPB1,HSPD1,HSPE1,HSPH1,LDHA,LSM2,MAT2A,MCM2,MCM3,MCM6,NASP,PGK1,PRKDC,RANBP1,RANGAP1,RPL22,SERPINH1,SSBP1,ST13,STIP1,TCP1,TRA2B	662 (17)
E2F1		transcription regulator	Activated	2.999	bias	2.78e-19	ACTR1A,ACTR3,ADK,BAX,BUB3,CALD1,CALR,CAV1,CCT2,CCT4,CD9,CKB,CLIC1,COPS8,COX4I1,CRABP2,CRIP2,CRKL,CRYAB,CSDE1,CSE1L,CTNNB1,CTSB,DDAH2,DDX1,DDX39B,DUT,EIF2AK2,EIF3I,ENO2,FGF2,FHL1,FKBP3,HADHA,HMGB2,HNRNPK,HNRNPR,HSP90B1,HSPA8,HSPD1,HSPE1,JPT1,LACTB,LTA4H,MCM2,MCM3,MCM6,MDH1,MTHFD1,NCL,NUDC,OGA,PA2G4,PCNA,PDCD5,PHB,PPM1G,PRKDC,PSAT1,PSMD2,RAB1A,RANBP1,RBBP4,RPS16,RSL1D1,RUVBL1,SAFB,SDHA,SERPINE1,SLC…	512 (14)
SRF		transcription regulator	Activated	4.357	bias	6.54e-08	ACTA1,ACTA2,ACTB,ACTG1,AKAP12,CALD1,CAP1,CAPRIN1,CNN1,CNN2,CSRP1,CTNNB1,DSTN,EIF6,EZR,FERMT2,FHL1,FHL2,FLNA,GLRX3,GSN,HMOX1,ITGB1,LRP1,MAP4K4,MGST1,MYH9,MYL9,MYO1B,NPM1,PAFAH1B1,PDCD10,PDLIM7,PGM1,PPIA,RNH1,SERPINB2,SND1,SNX2,TAGLN,TGFB1I1,TLN1,TMOD3,TUBB4B,VCL,WDR1,ZYX	564 (15)
SMAD2		transcription regulator	Activated	2.213	bias	0.00271	ACTA2,BGN,COL1A2,FN1,HMOX1,ITGB1,PTX3,RAC1,SERPINE1,THBS1,TPM1,TPM2,TPM3,VIM	693 (22)
MRTFA		transcription regulator	Activated	4.005		3.04e-06	ACTA1,ACTA2,ACTB,ACTG1,ARPC1B,CNN1,CNN2,COMT,CRK,CTTN,DDAH1,DNAJB4,FLNA,ITGA5,ITGB1,LMNA,MYH10,MYH9,MYL9,PFN1,PFN2,RAC1,SERPINB2,SERPINE1,STAT1,TAGLN,THBS1,VCL	412 (14)
EPAS1		transcription regulator	Activated	4.151	bias	1.76e-05	ABI1,AKAP12,CAT,CAV1,CKB,EIF5A,ENO1,ENO2,FASN,FGF2,FHL1,FN1,GBE1,GLB1,GLS,GPX1,HSPA4,HSPA5,LDHA,LOX,LOXL2,MIF,MMP14,NAMPT,NDRG1,NT5E,PRKCA,SERPINE1,SF3A3,SOD1,SOD2,YAP1	664 (20)
USF1		transcription regulator	Activated	2.368	bias	0.00324	AKAP12,B2M,BAX,CAD,CAT,CBS/CBSL,FASN,IGF2R,MYH9,P4HA1,PRKAR1A,SERPINE1
NRF1		transcription regulator	Activated	2.882	bias	5e-08	ATP1A1,COX4I1,COX5B,COX6B1,GCLM,HMOX1,IDE,NQO1,PSMB7,PSMC1,PSMC4,PSMC6,PSMD14,PSMD3,SDHA,TJP1,VDAC1,VIM
JUNB		transcription regulator	Activated	2.157	bias	0.00388	ACAT2,CAV1,COL1A1,COL1A2,COMT,DARS1,EEF2,FASN,FN1,HMOX1,IFI16,MYL12A,NAMPT,RAB31,SERPINB2,SERPINE1,TIMP1,YWHAG	582 (14)
STAT4		transcription regulator	Activated	5.047	bias	0.000117	ADSS2,AHNAK,AP2A2,ARFGAP3,ASPH,BSG,COPG1,DDAH2,ENO2,ERO1A,FSCN1,GBE1,GLG1,KRT18,LRP1,LRRFIP1,NDRG1,PFN2,PRDX6,RCN3,S100A4,SERPINB1,SERPINE1,SF3B1,STAT1,TAF15,TIMP1,VDAC1	252 (7)
HIF1A		transcription regulator	Activated	4.262	bias	3.92e-08	ACO1,ACTA2,AKAP12,ALDOA,ARPC2,ASNS,ATP5PF,BAX,BGN,CAV1,CAVIN1,CTPS1,CTSD,EIF5A,ENG,ENO1,ENO2,ERO1A,FHL1,FHL2,FN1,FSCN1,GAPDH,GBE1,GPI,HMOX1,HSPA4,HSPA5,HSPB1,ITGA5,KRT18,KRT19,LDHA,LGALS1,LIMS1,LOX,LOXL2,MIF,NDRG1,NPM1,NT5E,P4HA1,PGK1,PKM,PPIA,PRKCA,PTGIS,SERPINE1,SOD2,SSBP1,TFRC,THBS1,TIMP1,TPI1,TXN,VASP,VIM	551 (15)
SPZ1		transcription regulator	Activated	2.168	bias	0.00607	FN1,MAPK1,MAPK3,PCNA,VIM
CEBPA		transcription regulator	Activated	2.038	bias	0.0161	AKAP12,AKR1B1,ANPEP,ANXA1,ASNS,CDC37,CKAP4,COL1A1,COL1A2,COX4I1,CRABP2,CTNNA1,DDX21,EDF1,FASN,FHL1,GAPDH,GBP1,GLRX,GSTP1,HMOX1,HSPA5,KRT7,LGALS1,MT2A,PCNA,PFN2,PGD,PTX3,RAB31,SERPINB1,SERPINB2,SERPINE1,SOD1,SOD2,THBS1,TUBB2A,VCL
GLI1		transcription regulator	Activated	3.769	bias	0.0415	ACADVL,ARPC5,CAV1,COL1A1,DEGS1,EZR,FHL1,HNRNPU,IGFBP7,KRT19,LMNA,PAPSS2,PLOD1,RGS10,RPL30,SDHA,TUFM,USP7,VIM
SP1		transcription regulator	Activated	5.43	bias	7.75e-07	ACTA2,ADD3,ADH5,AKAP12,ASNS,ATP5F1B,BAG2,BAX,C1QBP,CAD,CAT,CAV1,CBS/CBSL,CIRBP,CKB,COL1A1,COL1A2,CRABP2,CRYAB,CTSD,EIF2AK2,ENG,EZR,FASN,FGF2,FLNA,FN1,GNAI2,GSS,HADHA,HADHB,HDAC2,HINT1,HMOX1,HSPA5,ITGA2,KRT18,KRT19,MAT2A,MAT2B,MMP14,NDRG1,PCYT1A,PGK1,PKM,PRKCA,RANBP1,RECK,SERPINE1,SERPINE2,SF1,SH3GL1,SLC25A4,SLC25A5,SNRPN,SOD1,SOD2,SPARC,STAT1,TAGLN,TIMP1,UGDH,VIM	695 (22)
TWIST1		transcription regulator	Activated	2.401	bias	0.0172	ACTA2,ALCAM,BAX,COL1A1,COL6A1,DPYSL3,FN1,GSN,LMNA,MRC2,NT5E,RHOA,RHOC,S100A4,VIM,YBX1,ZYX
XBP1		transcription regulator	Activated	6.661	bias	1.18e-20	ARCN1,ARFGAP3,CALR,CAT,COG3,COPB1,COPB2,COPE,COPG1,COPZ1,CRK,DNAJB11,ERP29,ERP44,FASN,FKBP10,FKBP2,FKBP7,FN1,GOLGA3,GOLGA4,GOLGB1,HMOX1,HSP90B1,HSPA5,LMAN1,LMAN2,NUCB2,P3H1,P4HB,PCYT1A,PDIA3,PDIA4,PDIA5,PPIB,RCN3,RPN1,RPN2,SEC22B,SEC23A,SEC24D,SEC63,SOD1,SPARC,SPCS2,SRP19,SRP54,SRP68,SRP9,SRPRA,SSR3,SSR4,TOP1,TXN,TXNDC5,USO1,XRCC6	306 (10)
SREBF1		transcription regulator	Activated	3.999	bias	1.05e-07	AARS1,ALDOA,ARF4,ATOX1,BAX,CAP2,CAPZB,COL6A1,CSRP1,DARS1,DBI,ETHE1,FABP5,FASN,FDPS,FN1,G6PD,GLB1,GRSF1,GSR,HMOX1,HSPA1A/HSPA1B,HSPA5,IDH1,IDI1,IMMT,LGALS3,OAT,PCK2,PCYT1A,PLS3,PMPCA,RPLP0,RPS27,S100A13,SERPINE1,SUCLG1,UQCRFS1	542 (20)
ARNT		transcription regulator	Activated	3.411	bias	1.33e-09	ALDH7A1,ALDOA,ATP5PO,CAV1,COX6B1,CTSD,DEGS1,EIF6,ENG,ENO1,ERO1A,G6PD,GAPDH,GPI,LDHA,LOXL2,MYL6,MYO1C,NQO1,PCK2,PGK1,RANBP1,RANGAP1,SERPINE1,TFRC,TPI1,VIM	615 (16)
CEBPB		transcription regulator	Activated	6.381	bias	4.15e-05	ACTA2,ASNS,CIRBP,COL1A1,COL1A2,CSE1L,CTNNB1,CTPS1,DAB2,DDX39A,DEGS1,DHX9,DUT,EIF2S1,FHL1,FHL2,FN1,HMGB2,HSD17B4,HSPA8,HSPD1,HSPE1,JPT1,KPNA2,KRT18,LAMC1,LMNB1,MCM2,MCM3,MCM6,NASP,NOP56,NUDT21,PA2G4,PAICS,PCNA,PEA15,PHF5A,PRDX4,PSMA3,PSMA6,RAC2,RANBP1,SERPINB2,SERPINE1,SOD2,SQOR,SRP54,SSRP1,STAT1,STMN1,TFRC,TMPO,TOP1,TUBB,UBA2,VIM,XPO1,XRCC6,ZYX	668 (18)
TFEB		transcription regulator	Activated	3.276	bias	0.000133	ARSB,ATP6V1A,ATP6V1B2,CTSA,CTSB,CTSD,GNS,LAMP1,PSAP,SQSTM1,VPS35
PPARGC1B		transcription regulator	Activated	3.109	bias	0.00278	ACADVL,ATP5F1B,ATP5PO,CKB,COX4I1,CS,ENO1,ERO1A,FASN,FDPS,NDUFV2	27 (2)
PPARGC1A		transcription regulator	Activated	3.211	bias	6.4e-08	ACADVL,ACAT1,AK1,ATP5F1A,ATP5F1B,ATP5PD,ATP5PO,BAX,CAT,COL1A2,COL6A2,COL6A3,COX4I1,COX5B,CS,CTSA,FASN,FDPS,FH,GOT2,GPX1,HMOX1,IGFBP7,LAMB1,LDHA,LDHB,MCM3,MCM6,MDH2,NDUFV2,OXCT1,PACSIN2,PCK2,PDIA5,PGAM1,PRDX3,PRDX5,SDHA,SDHB,SERPINE2,SERPINH1,SOD1,SOD2,THY1,TIGAR,TIMP1,UQCRC2,UQCRFS1,YAP1	637 (21)
FOXM1		transcription regulator	Activated	2.672	bias	0.000329	ACTA2,ANXA1,CAT,CAV1,CTNNB1,FN1,GLB1,IPO7,ITGA5,ITGB1,LDHA,LOX,PCNA,PGK1,PRDX2,SOD2,SQSTM1,STMN1,TJP1,VIM	736 (22)
ATF6		transcription regulator	Activated	2.827	bias	0.0036	CALR,DNAJB11,FDPS,HSP90B1,HSPA5,LMAN1,NUCB2,PDIA4,PRDX2,SPARC	130 (6)
NFE2L2		transcription regulator	Activated	9.262	bias	6.42e-33	ACTG1,AKR1A1,ALDOA,ATP1A1,CAT,CBR1,CCT3,CCT7,COL1A1,COX4I1,CS,CTSD,DDX39B,DDX50,DNAJB11,DSTN,DYNLL1,EIF2S1,EIF3E,EIF3G,EIF4G2,ERP29,ESD,FN1,G6PD,GBE1,GCLM,GLS,GLUD1,GNAI2,GOT1,GPX1,GSR,GSS,GSTO1,GSTP1,HMOX1,HPRT1,HSP90AB1,HSP90B1,HSPA9,IDE,IDH1,IMPDH1,LMNA,MGLL,MGST1,NARS1,NQO1,NUCB2,OAT,PAFAH1B1,PCBP1,PDIA3,PDIA4,PFN2,PGD,PHGDH,PPIB,PRDX1,PSAT1,PSMA1,PSMA4,PSMA5,PSMA6,PSMA7,PSMB1,PSMB5,PSMC1,PSM…	511 (11)
VDR		transcription regulator	Activated	2.84		0.257	ACTA2,BAX,CLIP1,COL1A1,DOK1,GNAI2,IQGAP1,LGALS1,NASP,NDUFV2,PPP1CA,RAC1,SERPINB6,TXN,VASP,VCL,ZYX
ELL2		transcription regulator	Activated	2.828	bias	0.0182	ARFGAP3,FKBP2,HDLBP,LMAN1,NUCB1,REXO2,SEC24D,SRPRA
SMAD4	0	transcription regulator	Activated	2.989	bias	0.0405	BGN,COL1A2,CTNNB1,CTSD,EIF4EBP1,ENG,FN1,FSCN1,HEBP1,HMOX1,ITGB1,NAMPT,PGRMC2,PTX3,RAC1,SERPINE1,SERPINE2,SLC25A4,THBS1,TIMP1,TPM1,TPM2,TPM3,VIM
TP63		transcription regulator	Activated	2.155	bias	2.86e-05	ACTA2,ACTL6A,AKT1S1,ATG3,BAX,CAD,CDC42,COL5A1,CTNNB1,CTSD,DDAH1,DNM2,DOK1,DST,ENG,FASN,FBN1,FDPS,FN1,FUBP1,G6PD,GAPDH,GREM1,HRAS,HSPA4,HSPA8,IGFBP7,ITGA2,ITGB1,KHSRP,KRT7,MAP4K4,MMP14,NT5E,P4HB,PCNA,PRPF4,PRPF8,RAC2,RBMS3,S100A4,SEPHS1,SERPINB2,SERPINE1,STMN1,TAGLN,THBS1,THY1,TP53I3,TPM1,VIM	650 (18)
NFE2L1		transcription regulator	Activated	3.592	bias	9.88e-11	GCLM,GSTP1,HMOX1,NQO1,PSMA1,PSMA6,PSMA7,PSMB1,PSMB5,PSMB7,PSMC2,PSMD1,PSMD11,PSMD12,PSMD14,SNRPN
ATF4		transcription regulator	Activated	5.224	bias	3.26e-09	AARS1,APEX1,ASNS,BCAT1,CALR,CTNNB1,EIF2S2,EIF4EBP1,ERO1A,FASN,FN1,GARS1,HSP90B1,HSPA5,IARS1,IGFBP7,LGALS3,MARS1,MGST1,MT2A,MTHFD2,NAPA,NARS1,NDRG1,PCK2,PHGDH,PRKDC,PSAT1,PTX3,PYCR1,SARS1,SHMT2,SLC3A2,SOD2,WARS1	292 (11)
RUVBL1	1	transcription regulator	Activated	2	bias	0.0486	MCM3,PCNA,PSMA7,PSMB7,PSMC4,PSMD12
EGR1		transcription regulator	Activated	2.865	bias	0.0306	ACTA2,BAX,CAV1,CAVIN1,COL1A1,COL1A2,EIF4EBP1,FGF2,FN1,HMOX1,MMP14,NDRG1,SERPINE1,SF1,SOD1,SOD2,THBS1,TIMP1
ERG		transcription regulator	Activated	4.478	bias	1.29e-06	ACTN1,ADD1,ARHGAP17,CLIP1,COLGALT1,CTNNB1,CYFIP1,DBN1,DSTN,EPB41L3,FHL1,FLNC,NDRG1,PARVA,PCNP,RAB2A,RAB7A,RAPH1,RHOA,ROCK2,RPL22,RPL27A,RPS11,RSU1,SPARC,TGFB1I1,THBS1,TMEM263,TRIOBP,UTRN,VIM	604 (13)
SMAD3	0	transcription regulator	Activated	4.366	bias	0.000258	ACTA2,BGN,COL1A1,COL1A2,COL6A1,COL6A3,CTNNB1,DDB1,ENG,FN1,GLS,HMOX1,HSP90B1,HSPA5,ITGB1,PC,PCNA,PTX3,RAC1,RPS6,RPS8,SERPINE1,SLC25A4,SPARC,TAGLN,THBS1,TIMP1,TPM1,TPM2,TPM3,VIM,ZYX	615 (17)
SMARCB1		transcription regulator	Activated	3.357	bias	0.0163	ACAT1,ACTR2,ADD3,BAG3,COL1A1,CTTN,EIF2AK2,GSN,IFI16,KRT19,MCM2,MCM3,PC,PLXNB2,RAB14,RAB3B,RAB5B,SPARC
YAP1	1	transcription regulator	Activated	4.496	bias	5.09e-38	ACAT1,ACAT2,ACTA2,ACTG1,BAX,CDC42,CTNNB1,DAB2,DDAH1,EHD1,FASN,FLNA,FN1,ITGA5,LDHA,LMNA,LMNB1,MAP1B,MCM3,MCM6,MYH9,MYL9,RPL10,RPL10A,RPL11,RPL12,RPL13,RPL13A,RPL14,RPL15,RPL18,RPL21,RPL22,RPL23,RPL24,RPL26,RPL27,RPL27A,RPL28,RPL3,RPL30,RPL31,RPL35,RPL36AL,RPL37A,RPL38,RPL4,RPL5,RPL6,RPL7,RPL7A,RPL8,RPLP0,RPLP2,RPS10,RPS11,RPS12,RPS13,RPS14,RPS15A,RPS16,RPS18,RPS19,RPS2,RPS20,RPS21,RPS23,RPS25,RPS2…	617 (18)
MLXIPL		transcription regulator	Activated	7.636	bias	2.34e-34	FASN,PGD,RPL10,RPL10A,RPL11,RPL12,RPL13,RPL13A,RPL14,RPL15,RPL18,RPL21,RPL22,RPL23,RPL24,RPL26,RPL27,RPL27A,RPL28,RPL3,RPL30,RPL31,RPL35,RPL36AL,RPL37A,RPL38,RPL4,RPL5,RPL6,RPL7,RPL7A,RPL8,RPLP0,RPLP2,RPS10,RPS11,RPS12,RPS13,RPS14,RPS15A,RPS16,RPS18,RPS19,RPS2,RPS20,RPS21,RPS23,RPS25,RPS26,RPS27A,RPS27L,RPS28,RPS29,RPS3,RPS6,RPS7,RPS8,RPS9,RPSA
ZBTB7B		transcription regulator	Activated	3.13	bias	0.00762	ACAA2,ACADVL,ATP5F1A,COL1A1,COL1A2,HADHA,HSD17B12,NDUFV2,SDHB,UQCRC2
BRD7		transcription regulator	Activated	2.449	bias	2.8e-05	BAX,FASN,FGF2,FN1,KRT8,NDRG1,SERPINE1,VIM	717 (22)
MYCN		transcription regulator	Activated	3.14		5.68e-72	ABCE1,ABCF1,ACTB,ACTG1,ACTN4,ALDOA,APEX1,ARPC1B,B2M,BASP1,BAX,CAD,CAV1,CDC42,CKAP4,COL1A1,DPYSL3,EEF1A1,EEF1D,EEF1G,EEF2,EIF4A1,EIF4G2,EIF5A,FAU,FBN1,FKBP9,FN1,GAPDH,HDAC2,HSP90AB1,HSPD1,IGFBP7,ITGA2,ITGB1,LDHA,LGALS1,MAP4,MAT2A,MRC2,MYH9,MYL12A,NACA,NCL,NDRG1,NME1,NPM1,NUCB1,P3H1,PA2G4,PDIA4,PGRMC2,PHB,PHGDH,PSMA7,PSMB7,RBBP4,RPL10,RPL11,RPL12,RPL13,RPL13A,RPL18,RPL21,RPL22,RPL23,RPL23A,RPL24,RP…	589 (11)
YY1		transcription regulator	Activated	2.423		7.67e-08	ABCE1,ACTA1,ACTA2,ALCAM,API5,BTF3,CALR,CAPG,CBX3,COL1A1,CRYAB,DNAJB4,EEF1B2,EIF4G2,FDPS,GBP1,HMOX1,HNRNPC,HSPA5,KIF5B,LMAN1,LMNB1,LUC7L2,MAT2A,MATR3,MCM6,PCNA,PFN2,RBBP4,RPL30,SFPQ,SLC25A4,SNRPN,SRSF1,SYNCRIP,TAGLN,TGM2,TIMP1,TLN2,TRA2A,USP14,VIM,YWHAE	601 (13)
TCF4		transcription regulator	Activated	3.413	bias	0.000186	ALCAM,ANXA6,BAG2,CCT6A,CD9,CKAP4,DSTN,DUT,FARSB,FKBP7,FKBP8,GRPEL1,HMGB2,HSP90B1,IFI16,LRP1,MVP,OPTN,PDIA4,PFDN6,PPID,PPIH,PRDX4,RHOC,RPL22L1,RPL7,RRS1,RUVBL2,SEC24D,SEC63,SERPINB1,SPCS2,SUB1,TFG,TXNDC5,WARS1,YWHAG,YWHAZ
RELA	0	transcription regulator	Activated	2.322	bias	0.0268	ACTA2,ACTN4,ALCAM,AP1B1,ARFGAP3,B2M,BAX,CAV1,CBS/CBSL,COL1A1,COL1A2,CRYAB,CTSB,CTTN,EWSR1,FGF2,FN1,FSCN1,GBP1,HMOX1,HSP90B1,KRT18,KRT8,MAT2A,MIF,NAMPT,PKM,PRDX6,PTP4A2,PTX3,SERPINE2,SH3KBP1,SOD2,TGM2,TMSB10/TMSB4X,TPMT,VASP,VIM
FOS		transcription regulator	Activated	2.47	bias	2.23e-09	ACTG1,ANXA4,ARPC5,CALU,CAMK2D,CAPN2,CAT,CLIP1,COL1A1,COL6A1,CRABP2,CTSB,EEA1,EIF4G2,ENAH,ENO1,EZR,FASN,FBLIM1,FBN1,FGF2,FN1,FSTL1,GSR,GSTP1,HMOX1,HSD17B10,HSP90B1,HSPA5,HSPB8,IFI16,ITGA2,ITGB1,KIF5B,KRT8,LGALS3,LOX,MAP4K4,MGST1,MT2A,MYH9,NAMPT,NQO1,PFN1,PRDX1,PSMA2,PSMA7,PTP4A2,RAB31,RBBP4,RNH1,RPLP0,RPS18,RPS6,RPS7,RPS9,S100A10,SERPINB2,SERPINE1,SERPINE2,SNX3,STMN1,SUMO2,TBCA,TCEA1,TIMP1,TUBB,TX…	757 (20)
FOSL1		transcription regulator	Activated	2.236		0.0611	EHD1,MAP1B,MT2A,SERPINB2,SERPINE1,SERPINE2,SPARC,THBS1,YAP1
BRCA1		transcription regulator	Activated	2.043	bias	0.0018	ACTB,AK1,BAX,CTNNB1,CTSD,DUSP3,ELAVL1,EZR,FHL2,HMOX1,HSPB1,NQO1,PCNA,RUVBL2,SAFB,SERPINE2,SFPQ,STAT1,TP53I3,VIM,XRCC6	749 (24)
HSF2		transcription regulator	Activated	3.988	bias	3.46e-14	CCT2,CCT3,CCT4,CCT5,CCT6A,CCT7,CCT8,HSPA1A/HSPA1B,HSPA4,HSPB1,HSPH1,PSMA1,PSMA5,PSMB5,PSMC4,PSMD10,PSMD3,TCP1,TXN
MYCL		transcription regulator	Activated	5.053	bias	1.37e-12	ATP5F1D,ATP5MG,BUB3,CAD,FARSA,FAU,HSPD1,MARS1,NARS1,NUDT21,RPL10A,RPL11,RPL12,RPL13,RPL13A,RPL15,RPL18,SLC25A4,SLC25A5,SNRPA1,SNRPD1,SNU13,SSB,TARS1,TOP1,YARS1
KLF15		transcription regulator	Activated	2.279	bias	0.00968	ACADVL,ACAT1,ATG3,DECR1,FABP5,FASN,HADHA,HADHB	575 (10)
SMARCA4		transcription regulator	Activated	5.035	bias	0.00606	ABRACL,ACTA1,ACTA2,ACTN4,AHNAK,ALDH2,ASNS,ATP2B4,CNP,COL1A1,COTL1,CTSB,DYNC1H1,FBLIM1,FHL2,FN1,GAPDH,GBP1,GPX1,GSTO1,GSTP1,IFI16,IGFBP7,ITGA5,ITGB1,KRT18,LGALS1,LGALS3,LMNA,LOX,LOXL2,LPXN,MAP1B,MAPK1,OXCT1,PARVA,PHLDB1,PTP4A2,PTX3,RAC2,SEMA7A,SERPINB2,SERPINB8,SERPINE1,SERPINE2,SERPINH1,SMARCC2,TAGLN,THY1,TPM1,TUBB,TWF1,VIM	658 (20)
CREB3L1		transcription regulator	Activated	2.194	bias	0.00382	COL1A1,COL1A2,HSP90B1,HSPA5,PAPSS2
CTNNB1	1	transcription regulator	Activated	3.184	bias	1.87e-25	ACADVL,ACAT1,ACAT2,ACTA2,ACTB,ACTN4,ACTR3,ADSS2,ALCAM,ANXA1,ARFGAP3,ARHGDIA,BCAP31,BGN,BTF3,CAPN1,CAPNS1,CAPZB,CNN2,COL1A1,CRABP2,CTNNA1,CTNNB1,CTSZ,DDX50,DOK1,EHD1,EIF5A,ELAVL1,ENO2,FASN,FN1,GAPDH,GFPT2,GIPC1,GREM1,HADHA,HDGF,HNRNPA0,HP1BP3,HSPE1,IDI1,IGF2BP1,ILF3,IMPDH2,ITGB1,KRT7,LAMB1,LAP3,LGALS3,LMNA,MAN2B1,MAP4,MMP14,OAT,PCNA,PDAP1,PFN1,PGK1,PGM1,PKM,PLIN3,PLS3,PRKCSH,PSAP,RAB18,RCN1,RPL10,…	619 (19)
ESRRA		transcription regulator	Activated	2.502	bias	0.0267	ACADVL,ATP5F1B,CKB,COL1A1,ENO1,GAPDH,GOT1,HADHA,HSD17B4,IDI1,KRT19,LDHA,LDHB,PCK2,PKM,PSMD3,TPI1,TRA2B
SREBF2		transcription regulator	Activated	2.566	bias	0.0157	ACAA2,DBI,FABP5,FASN,FDPS,G6PD,IDH1,IDI1,LRP1,PCYT1A
TP53		transcription regulator	Activated	2.838		2.52e-68	ACAA2,ACADVL,ACAT1,ACO1,ACO2,ACSL3,ACTA2,ACTB,ACTL6A,ACTN1,ACTN4,ADD3,ADH5,AHCY,AK1,AKAP12,AKR1B1,ALDH18A1,ALDH1B1,ALDH4A1,ALDH9A1,ALDOA,ANXA1,ANXA4,ANXA6,AP1B1,APEX1,API5,ARHGAP1,ARPC1B,ASNS,ATL3,ATP1A1,ATP5F1A,ATP5F1C,ATP5PB,BAX,BCAP31,BCAT1,CALU,CAMK2D,CAND1,CAP1,CAPNS1,CAT,CAV1,CKB,CLIC4,CLTA,CLTC,CNN1,CNN2,CNN3,COL1A1,COL1A2,COL6A2,COMT,COPB1,CRYAB,CS,CSRP1,CSTB,CTNNB1,CTSB,CTSD,DBI,DCTN2,DD…	685 (22)
MYC		transcription regulator	Activated	8.701	bias	6.06e-88	ABCE1,ABCF1,ACAT1,ACTA1,ACTB,ACTN1,ACTN4,ADD1,ADK,AHCY,AIMP2,AK2,AKAP12,ALCAM,ALDH18A1,ALDOA,ANXA4,ANXA5,ANXA6,APEX1,ASNS,BAX,BCAT1,BZW2,C1QBP,CAD,CAPN2,CAPNS1,CAPZB,CAV1,CCT3,CD9,CLIC4,CNP,COL1A1,COL1A2,COL5A1,COL6A3,COX5B,COX6B1,CRABP2,CRYAB,CSDE1,CSE1L,CSTB,CTNNA1,CTNNB1,CTSB,CTSD,DBI,DBN1,DDX21,DDX39B,DKC1,DSP,EEF2,EFTUD2,EIF2S1,EIF2S2,EIF3G,EIF4A1,EIF4EBP1,ELAVL1,ENO1,EZR,FABP5,FASN,FBN1,FLN…	792 (19)
SPDEF		transcription regulator	Inhibited	-2.874	bias	1.54e-06	COL1A1,COL5A1,COL6A1,COL6A2,COL6A3,CYFIP1,ITGA5,LAMB2,LAMC1,LASP1,PRKCA,SERPINE1,SQSTM1,STMN1,VASP,VIM	360 (8)
GLIS2		transcription regulator	Inhibited	-2.236	bias	0.0447	COL1A1,MMP14,SERPINE1,SPARC,VIM
MXD1		transcription regulator	Inhibited	-4.347	bias	1.67e-07	ACO2,AIMP1,DARS1,EIF4A1,ETFB,IARS1,IDH2,KARS1,NOP56,NOP58,RARS1,RPL3,RPL30,RPS13,RPS2,RPSA,SARS1,TARS1,TOP1	546 (7)
RUNX3		transcription regulator	Inhibited	-2.741	bias	0.0187	ASPH,BAX,COL12A1,FBN1,FGF2,FLNA,FSTL1,GNAQ,LOX,MACF1,PARVA,THY1,TPM2,VIM
HOXA10		transcription regulator	Inhibited	-2.065	bias	0.0101	ACTA1,ACTB,AIMP2,DDX19B,EIF3A,FKBP3,FN1,HDLBP,HNRNPL,IDH2,KRT18,MAP1B,MSN,P4HB,PHGDH,RHOG,RPL37A,SNRPE,YWHAG
IRF4		transcription regulator	Inhibited	-3.04		3.43e-05	B2M,CLTA,DBI,EZR,GBP1,HSPA8,ITGB1,MAPRE1,PCNA,PDCD6,PPIB,PRKCA,PSMA1,PSMA2,PTP4A2,RAB7A,RAC1,RHOA,RPL6,RPS3A,SH3KBP1,STAT1,SUB1,TMSB10/TMSB4X,YBX1,YWHAH	456 (7)
MDM4		transcription regulator	Inhibited	-2.787	bias	3.25e-06	BAX,KRT8,LGALS3,P4HB,RAC2,SOD2,SSBP1,VIM	614 (16)
MXI1		transcription regulator	Inhibited	-2	bias	0.0146	APEX1,IARS1,IMPDH2,MTHFD2
NEUROG1		transcription regulator	Inhibited	-2.53		0.00404	ADD3,DSP,FN1,GFPT2,GREM1,PPIC,RHOA,S100A4,SQOR,THBS1	177 (7)
ASXL1		transcription regulator	Inhibited	-2	bias	0.033	ENO2,GPD2,MCM2,PGK1,RPL22,SERPINE1
NOSTRIN		transcription regulator	Inhibited	-2.415	bias	0.00929	ANXA5,CAV1,FN1,ITGA5,SOD1,THBS1	446 (7)
KDM5A		transcription regulator	Inhibited	-3.411	bias	8.03e-06	ACO2,ATP1A1,ATP5F1A,COL1A2,COX4I1,COX6B1,DLST,GRPEL1,HMOX1,ITGB1,MCM2,MCM3,MDH1,NME1,PARK7,PGD,SDHB,SOD2,TOMM22,UQCRC1,UQCRFS1,VDAC1	128 (4)
HOXC8		transcription regulator	Inhibited	-2		0.143	CNN1,KRT19,NQO1,TAGLN
PML	0	transcription regulator	Inhibited	-2.308		3.43e-10	ACTG1,AKR1A1,ANXA4,BAX,CACYBP,CAT,CFL1,DNAJB4,DNAJC9,FASN,GCLM,HADHB,HMOX1,HSPB1,IDI1,IFI35,MAPK1,MCM6,NDRG1,NQO1,NSFL1C,PRDX1,PRKCA,RSU1,SQSTM1,STAT1,STIP1,STMN1,SUMO2,TXN,UBE2M,VIM,YWHAG	679 (19)
KLF3		transcription regulator	Inhibited	-5.689	bias	5.95e-08	ABCF1,ABHD14B,ACOT9,AHNAK,ANXA5,ANXA6,APRT,CAMK2D,CAPG,CAPNS1,CCT3,CIRBP,CTNNA1,DEGS1,DRG1,EIF5A,EPRS1,GPD2,GSTK1,GSTP1,HNRNPDL,HNRNPF,HNRNPH1,IDH1,MIF,MRPL3,MSN,NDRG1,NSUN2,PDLIM1,PFKP,PPM1G,PSMC5,PSMD7,PTP4A2,RAB7A,RMDN1,RUVBL1,SCP2,SEC24D,SERPINH1,SNX2,TES,TMOD3,TMPO,TPM3,USP7,VIM
EZH2		transcription regulator	Inhibited	-2.325		1	ACTB,ANXA6,ARHGAP1,CELF1,COL1A1,COL1A2,COL5A1,CTNNA1,CTNNB1,DDT,EZR,FBN1,MYL6,NDRG1,NME1,PSMD1,RAB6A,RPL10A,RPL13,S100A4,SCP2
KEAP1		transcription regulator	Inhibited	-2.42		0.0187	GBE1,GNAI2,GSTP1,HMOX1,NQO1,PRDX1
KDM5B		transcription regulator	Inhibited	-3.177	bias	0.0265	BUB3,CAV1,EHD1,EIF5B,FABP5,FHL1,IARS2,MCM2,MCM3,PLS3,PRPS1,SNRPD1,SNRPG,TUBB2A
HEY1		transcription regulator	Inhibited	-2.219	bias	0.0181	ACTA2,CNN1,GLS,OAT,TAGLN
BACH1		transcription regulator	Inhibited	-3.336	bias	3.23e-07	ATP5F1B,ATP5F1D,ATP5PF,ATP5PO,DNAJC7,EWSR1,GCLM,HMOX1,IMMT,NQO1,PHB,SLC25A6,SQSTM1,TIMM13,UQCRB,UQCRC1
SP110		transcription regulator	Inhibited	-3.441		0.000518	ACP1,ANXA5,CDC37,CTSB,FLII,FUS,HDAC2,ITGB1,LMNA,MYH9,PDCD6IP,PRKCA,RAC1,ROCK2,SQSTM1,STAT1,TIMP1,TRIM28,YAP1
FOXK2		transcription regulator				0.0299	MCM3,SERPINE1
RRP1B		transcription regulator				6.7e-08	EIF3H,HSP90AB1,MCM2,MCM3,MCM6,PCNA,PRKCA,RPL11,RPL13,RPL13A,RPL14,RPL22,RPL27,RPL37A,RPL6,RPS10,RPS14,RPS19,RPS26,RPS3,RPS8,RPS9,SERPINE2
HMGA1	0	transcription regulator		-0.799	bias	0.00236	ACTA2,B2M,CAV1,CNDP2,COL1A1,COL1A2,CRYAB,DAB2,FSTL1,GSN,IDI1,IGFBP7,LAMB1,RPL7A,SEC24D,SERPINH1,SPARC,TAGLN,TRIM28,VIM,ZYX	651 (20)
PDLIM1	1	transcription regulator				0.0186	PDLIM1,VIM
CCND1		transcription regulator		-1.557		1.73e-07	AHNAK,CALU,COL1A1,CPNE3,DYNC1LI1,EEF1B2,EIF5,ELAVL1,ENDOD1,ENO1,FLNA,G3BP1,H2BC21,HSPA1A/HSPA1B,HSPA8,HSPB1,HSPB8,JPT1,LAMB2,LASP1,MACF1,MARCKS,NIBAN2,NOP58,NT5E,PCNA,PCYT1A,PDLIM3,PDLIM4,RAB3B,RBMS3,RCN1,RMDN3,RPL10,RPL13,RPL27A,RPS6,TALDO1,TPI1,TUBA1B,TUBA1C,TUBB,TUFM,UAP1,UTRN	195 (7)
MAX		transcription regulator				0.00807	APEX1,BAX,CAD,CSDE1,DKC1,HDAC2,MTHFD1,NCL,NPM1,RBBP4,RHOA,YBX1	412 (5)
LPXN	1	transcription regulator				0.00969	ACTA2,TAGLN	187 (7)
E2F5		transcription regulator				0.00257	BAX,PA2G4,PCNA,RANBP1,SERPINB2,SERPINE1
TFAP2A		transcription regulator		-1.866		6.8e-05	ALCAM,ANXA1,BAX,DCLK1,G3BP2,GLO1,MMP14,MT2A,PRDX1,PSAP,RPL6,RPL7,RPLP0,SERPINE1,SOD2,STX7,TIMP1,TPM1,TPM3	664 (18)
HAND2		transcription regulator		0.518	bias	0.0149	ACTA1,ADSS2,COL1A1,COL1A2,GREM1,HSPB7,PDLIM3,S100A4,TPM1
VHL		transcription regulator		-0.88	bias	5.26e-09	CAV1,CFL1,CLTC,CNN1,DAB2,DECR1,EIF5,ENO2,FN1,GBE1,GLO1,GPX1,HMOX1,HNRNPA2B1,ITGA5,LMNA,LOX,LOXL2,MIF,MMP14,PCNA,RAP1B,RPS6,SOD2,SPARC,TAGLN,TFRC,VIM	610 (15)
PFDN5	1	transcription regulator		1.944	bias	0.000154	BAX,PFDN2,PFDN6,VBP1
ZFHX3		transcription regulator				0.0355	GSTP1,HRAS,MIF,RPLP2,RPS12,RPS14,RPS28,SSB,TOP1,TUBA1B
NOTCH1		transcription regulator		0.655		0.00214	ACTA2,CAD,CNN1,COL1A1,COL1A2,CTNNB1,DLD,DNAJA1,ECHS1,ENO2,FGF2,GLS,GLUD1,HMOX1,HSP90AB1,HSPA8,HSPE1,HSPH1,IFI16,ITGB1,KRT8,LOX,NDUFV2,OAT,PDIA3,SDHA,SERPINE1,TAGLN	670 (20)
MED30		transcription regulator				0.0217	CS,SDHA,SDHB,SOD2
ETV4		transcription regulator		1.778	bias	0.000882	ACTA2,BAX,CAV1,CTNNB1,FN1,MMP14,PLEC,VIM	439 (7)
ZNF148		transcription regulator		0.1	bias	0.0117	CTNNB1,FN1,STAT1,VIM
MYOCD		transcription regulator		1.597	bias	0.00271	ACTA1,ACTA2,CALD1,CNN1,COL1A1,COL1A2,FN1,HSPB7,LPP,PDLIM3,S100A4,TAGLN,TPM1	142 (6)
COPS5	0	transcription regulator		1		0.0413	AIMP1,BAX,MARS1,RARS1
IRF2		transcription regulator		1.265	bias	0.0103	ARCN1,B2M,CLIC1,DST,EIF2AK2,GBP1,IDH1,IFI35,MYH9,NAMPT,PSME1,PSME2,RRBP1,SUPT16H,TPM1
BHLHE40		transcription regulator		-1.938		0.153	ACTA2,ACTN1,ANXA1,CD9,CRABP2,DNAJC13,FASN,IFI16,KRT18,KRT8
FOXK1		transcription regulator				0.0299	MCM2,RPL22
SP100		transcription regulator				0.0306	HSPA8,HSPB8,HSPE1,THY1
SMAD7		transcription regulator		-1.784	bias	0.00164	ACTA2,BGN,BZW2,COL1A1,COL1A2,COL6A1,COL6A3,EIF4EBP1,FN1,HMOX1,KRT8,PCNA,RAC1,SERPINE1,TAGLN,TIMP1,TPM2,TPM3,TXN	561 (16)
ARID5B		transcription regulator				0.000745	ACTA2,TAGLN,UQCRB
CNBP	0	transcription regulator				0.000128	AK1,DUSP3,PABPC1,PGM1,RPS6
NFYB		transcription regulator				1.79e-05	ACTA2,ACTB,ATP5F1B,CAV1,CBS/CBSL,COL1A1,COL1A2,CSDE1,CTNNB1,ELAVL1,GAPDH,GART,HMGB2,MTAP,MTPN,OAT,PCNA,PDIA4,PGRMC1,PSMB7,PSMC6,S100A4,SEPTIN7,SERBP1,SH3GL1,SNX6,TAX1BP3,TJP1,TPM1,TXNDC12,UBE2D3,USP10,VIM,YBX3	134 (4)
FLI1		transcription regulator		1.785	bias	0.000792	COL1A1,COL1A2,DDX21,HSPA8,LDHA,LOX,NPM1,RACK1,RPL18,SNU13,TCP1
HOXD10		transcription regulator		-0.535		1.71e-05	ERP44,EZR,HEBP1,LSM5,MMP14,NME1,NUDT5,RHOC,RPSA,SERPINE1,TGFB1I1,TIMP1,TJP1,USP14
GATA4		transcription regulator		1.384		0.0161	ACTA1,ADSS2,COL1A1,COL1A2,CRABP2,DAB2,FGF2,GPI,HSPA5,HSPB7,IFI16,KRT7,LDHA,LRRFIP1,MYH9,PDLIM3,PFKP,PGAM1,S100A4,TAGLN,TGM2,TIMP1,TPM1,VIM
DNMT3L		transcription regulator				0.0431	IGF2R,SNRPN
MYCBP		transcription regulator				0.00571	CAD,LDHA,NCL
JUN		transcription regulator		1.329	bias	7.05e-08	ACAT2,ACTA2,AKAP12,ANXA1,APEX1,ASNS,BAX,CAPN2,CAPNS1,CAV1,COL1A1,COL1A2,COMT,CTSL,DARS1,EEF2,EHD4,EIF4A1,EZR,FGF2,FLNC,FN1,FUS,GOT1,GSTP1,HMOX1,HNRNPA2B1,HNRNPU,IFI16,IGF2R,IGFBP7,ITGB1,LGALS3,LMNA,MAPK3,MAT2A,MT2A,NAMPT,NQO1,PARVA,PEA15,PRDX1,PTX3,RAB31,S100A10,SERPINB2,SERPINE1,SF3B3,SNRNP70,SNRPN,SOD2,SPARC,SRP19,STAT1,STMN1,THBS1,TIMP1,TXN,VIM,YWHAG	717 (17)
ATN1		transcription regulator				0.011	ATP1A1,ATP1B3,BASP1,DPYSL3,ENO2,GSN,IFI16,LSM2,PPP1CB,PPP2R1A,PSME1,RAB2A,STMN1,TUBB,U2AF2
PLAG1		transcription regulator		1.912	bias	0.0496	CLTB,CRIP2,FLNC,KRT19,PLEC,PPIC,TGM2
ZEB1		transcription regulator		1.901		8.25e-05	COL1A1,COL1A2,CTNNB1,EHD1,FN1,KRT18,KRT19,LOX,LOXL2,MAP1B,RPL30,S100A10,SERPINE1,THBS1,UBQLN1,VIM	581 (10)
ETV5		transcription regulator		-0.216		3.54e-06	AHNAK,ALCAM,BAX,CAV1,CAVIN1,CTNNA1,CTNNB1,DPYSL2,FASN,FN1,ITGA5,ITGB1,KRT19,KRT7,LGALS3,LMO7,MMP14,MSN,TJP1	241 (9)
H2AX	0	transcription regulator		1.987	bias	0.00295	ACTB,ATP5F1A,MYL6,PKM,RPL10A,RPL13,SDHB,UQCRC2
HEXIM1		transcription regulator				0.00257	ANXA1,COL1A1,FGF2,HNRNPH1,LOXL2,VIM
KLF2		transcription regulator		-0.719		0.0446	CAV1,CNP,ITGB1,MMP14,MT2A,MVP,MYH10,NDRG1,NQO1,PTGIS,RALA,SERPINE1,STAT1,TFRC,THBS1,TIMP1,UGDH
NKX2-3		transcription regulator		1.877		0.00487	ACO1,ACTA2,ASNS,CBS/CBSL,CRYAB,DCLK1,EIF2AK2,FGF2,GBP1,GNG12,HNRNPA0,LAP3,PAPSS2,PHGDH,PSAT1,RPL23,RPS23,RPS29,SERPINE2,SHMT2,STAT1,TXNDC12,UACA
SUPT16H	1	transcription regulator				7.64e-05	ACTA1,AP1G1,HNRNPK,HSPA1A/HSPA1B,KRT8,LOXL2,MSN,TOP1
TGFB1I1	1	transcription regulator				0.0473	FN1,KRT18,KRT19,SERPINE1
LDB1		transcription regulator		1.225		0.0479	ACTB,ALDH1B1,ANXA1,CAT,COMT,CSTB,ENG,ENO2,GSDME,GSN,IGF2R,LGALS1,MGLL,MYH10,NDRG1,NT5E,OXCT1,SERPINE2,SOD2,SQSTM1,STX7,TES,THY1,TRIM25
NFYC		transcription regulator				0.0112	COL1A1,COL1A2,CSDE1,MTPN,PSMC6,TXNDC12,YBX3
BCL6		transcription regulator		0.898	bias	0.0356	ACAA2,ACADVL,ACAT2,ALCAM,ANXA6,BAX,COL1A1,DECR1,DNAJB11,DPYSL2,EPB41L2,FGF2,HADHA,HADHB,LDHB,LMNA,LPP,SCP2,SERPINE1,STAT1,TIMP1
TP73		transcription regulator		1.63	bias	0.00923	ACTA2,B2M,BAX,CNN3,COL1A1,COX4I1,CRYAB,CTNNB1,CTSD,ELOB,ENG,FASN,FGF2,FN1,G6PD,HSPA1A/HSPA1B,HSPB8,IDH2,ITGA5,LDHA,MCM6,MMP14,MTHFD1,PRKDC,SERPINB6,SERPINE1,SERPINE2,STMN1,THBS1,THY1,TIMP1,TP53I3,UBE2V1,XRCC6,YBX1,YWHAB	675 (23)
MECP2		transcription regulator				0.0368	ACTB,ANXA1,CAPG,DPYSL2,GSTO1,GSTP1,HSPA5,LMNA,S100A4,UQCRC1,VIM,YWHAB,YWHAZ
ONECUT1		transcription regulator				1.86e-05	ARL1,CCT8,CLNS1A,COPB2,COPS7A,COX4I1,EIF4A1,FABP5,FASN,G3BP2,GSS,HMGB2,HNRNPA2B1,HNRNPR,HSD17B4,HSPA1A/HSPA1B,HSPH1,LRRC59,MDH1,MYOF,NUTF2,OAT,PACS1,PPFIBP1,PSMA1,PSMB1,RECK,RPLP1,SERPINB8,SH3BGRL,SNRPD2,SNX3,SUPT16H,TXNDC12,VCP
HNF4A		transcription regulator		1.177		1.8e-38	ABCE1,ACAA2,ACAT1,ACO1,ACO2,ACTA2,ACTN1,ACTR1A,ACTR3,ADSS2,AGTPBP1,AHNAK,AIMP1,AK2,AKR1B1,ALCAM,ALDH2,ANPEP,ANXA5,AP2A1,AP3M1,ARFGAP1,ARL1,ARPC5,ASNS,ATG3,ATOX1,BLVRB,C11orf68,CAMK2D,CAP1,CAPZA2,CAT,CAV1,CBR3,CBS/CBSL,CBX3,CCDC47,CCT8,CFL2,CHCHD2,CLTA,COPB1,COPB2,COPS7A,COPS8,COPZ1,CRABP2,CRKL,CS,CTNNB1,CTSA,CTSB,CTSZ,DCTN4,DCTN5,DDX39B,DLST,DNAJA2,DNAJB4,DUSP3,DYNC1LI1,EFTUD2,EIF5,ERLIN1,ERO1A,E…	672 (7)
SP3		transcription regulator		1.827	bias	0.000342	ACTA2,ADD3,ADH5,AKAP12,ASNS,CBS/CBSL,COL1A1,COL1A2,EIF2AK2,GNAI2,HSPA5,ITGA2,MAT2A,MAT2B,PCYT1A,PGK1,PKM,RECK,SERPINE1,SERPINH1,SOD2,SPARC,STAT1,TAGLN,TIMP1,VIM	590 (20)
NFYA		transcription regulator				0.0289	CALR,CAT,CBS/CBSL,CDC42,COL1A2,FASN,HSPA5,LMAN1,PGK1,PKM
CALR	1	transcription regulator		1.183		0.0221	COL1A1,COL1A2,CRABP2,CTTN,FN1,HSPA5,VCL
MYOD1		transcription regulator		1.354	bias	0.0205	ACTA1,ACTA2,ALDOA,CRYAB,CTNNB1,EIF2AK2,EIF3E,FSTL1,HADH,HSPB8,IFI16,LMNB2,PNP,PRKAR1A,RAC2,RECK,RPL7A,SPTBN1,STAM,STAM2,STAT1,TJP1,TOP1
TBX5		transcription regulator		-0.288	bias	0.0417	COL1A1,COL1A2,HSPB7,IFI16,OXSR1,PDLIM3,S100A4,TPM1,VIM
ATF1		transcription regulator		1	bias	0.00984	ATP1A1,HMOX1,PCNA,RHOA,SOD2,THBS1,YWHAZ
BRCA2		transcription regulator				0.0299	BAX,SERPINE1
DRAP1	0	transcription regulator				0.00205	GAPDH,ILF2,RPL7A,RPLP0,RPS27,SOD1
MAFK		transcription regulator		0.05		0.011	GCLM,GSTP1,HMOX1,NQO1,TXN
HOXA9		transcription regulator				5.39e-05	ADD3,ARL3,ARPC5,CDC37,CELF1,CLTC,DYNC1LI2,GLRX,GLRX3,HNRNPU,KRT18,MBNL1,PABPN1,RAB31,RAP1B,RDX,RPL27A,RPL37A,RPS3A,SDCBP,SRP72,ST13,TPR,VIM,YWHAG
RFX1		transcription regulator				0.000721	COL1A1,COL1A2,LMNA,MAP1A,PCNA,RPL30
GTF2H4		transcription regulator				0.0299	CAD,NCL
E2F4		transcription regulator				2.57e-05	BUB3,CSDE1,DDB1,DUT,H2BC21,HSP90B1,KHDRBS1,MCM3,MCM6,MTHFD1,NAP1L4,NASP,NCL,NPM1,PCNA,PGRMC1,PRKCSH,PRKDC,PSAT1,RANBP1,RBBP4,SERPINE1,SFPQ,SLC3A2,SNRPC,SRPRA,SRRM2,STAM,STMN1,TMPO
ZNF143		transcription regulator				0.0438	AKR1A1,TALDO1,TCP1
SATB1		transcription regulator		0.837		0.0172	ACTG1,ACTN1,CTNNA1,CTSD,FERMT2,GLRX,HSPA8,ILF3,ITGB1,PSMD2,PTGES3,RPLP0,RPLP1,SUN2,VIM,VTA1,WARS1
RB1		transcription regulator		0.961		5.19e-08	ACO2,ACTB,APPL2,ATP1A1,ATP5F1A,BAX,CAP1,CLIC4,COL5A1,COX4I1,COX6B1,DCTN4,DLST,DNM1L,DYNLRB1,EIF2S1,EZR,FGF2,FN1,GMPS,GRPEL1,GSTO1,H2BC21,HMGB2,HRAS,KPNA4,KRT18,LACTB,LAMC1,LOXL2,MAPK1,MAPK3,MCM2,MCM3,MCM6,MDH1,MSN,NME1,OGA,PARK7,PCNA,PGD,PGRMC1,PPFIBP1,PRKAR1A,PTX3,RANBP1,RSL1D1,SAFB,SDHB,SERPINE1,SOD2,SRPRA,TMPO,TOMM22,UQCRC1,UQCRFS1,VDAC1,YWHAE	630 (16)
HNF1B		transcription regulator		-0.607		0.0047	ACADVL,ACTN1,ANXA4,BGN,COL5A1,CTNNB1,DST,FBLIM1,FN1,GDI2,LAMB1,PTGIS,S100A4,SERPINH1,SPARC	432 (11)
FHL2	1	transcription regulator		0.222		0.0325	ACTA2,CNN1,CTSD,FHL2,MRC2,TAGLN,TJP1
USF2		transcription regulator		1.891	bias	0.0194	B2M,FASN,HMOX1,IGF2R,MYH9,P4HA1,PRKAR1A,SERPINE1,THBS1
TFAM		transcription regulator		-0.447	bias	0.00486	ECHS1,FABP5,PFKP,PGAM1,PGK1
DNAJB6	0	transcription regulator		-1.159	bias	0.00224	CTNNB1,KRT18,NPM1,SPARC,VIM	499 (14)
GATA6		transcription regulator		0.715		0.0213	ACO1,ACTA2,CAV1,CRABP2,DAB2,DLD,DLST,EMD,FGF2,FH,GPI,KRT7,LAMB2,LDHB,LRRFIP1,MYH9,PGK1,PTGIS,SPARC,TAGLN
SMYD1		transcription regulator				4.55e-10	ACO1,ACO2,ATP5F1A,FH,GOT2,IDH3G,MIF,NAMPT,OAT,OXCT1,PGD,PKM,PYGB,SDHA,TPI1,UQCRC1,UQCRC2,UQCRFS1
DDIT3		transcription regulator		0.841		2.07e-05	ASNS,DNAJA1,ERO1A,FN1,HMOX1,HSPA5,HSPD1,HSPE1,ITGA2,LOX,MTHFD2,NDRG1,PCK2,PCNA,PLEC,SARS1,SRSF1,TGM2,VIM,WARS1	661 (13)
HOXD3		transcription regulator		1.915	bias	8.62e-05	COL1A1,DSP,ITGA5,SERPINE1,TAGLN,TGM2,THBS1
TBP		transcription regulator				0.0178	ACTB,ASNS,COL1A1,FN1,GAPDH,RANBP1,RPL31,RPL34,RPS10
HOXA4		transcription regulator		1.994	bias	0.00705	ACTA2,ITGB1,TAGLN,TAGLN2
TRRAP		transcription regulator				0.0359	MCM3,NCL,PCNA
BARX2		transcription regulator		1.091	bias	0.00296	ACTA2,DYNLL1,FLNA,HSPA9,TIMP1
SIN3B		transcription regulator				0.0306	CAD,COL1A2,LDHA,NCL
SNAI2		transcription regulator		0.633		0.00404	BSG,CDC42,COL1A1,DSP,FN1,ITGB1,KRT18,MMP14,UBE2D3,VIM	168 (4)
SIRT1		transcription regulator		-1.147	bias	0.00121	ACTB,ADAR,ANXA4,BAX,CAT,CAV1,CD9,COX4I1,CTNNB1,DDAH2,DDB1,EIF2S2,ERO1A,FASN,FN1,GFPT1,HMOX1,HSPA4,HSPA5,IDH2,LAMB1,LGALS3,MAT2A,MTHFD1L,MYL6,P3H3,PC,PCK2,PCNA,PDCD6IP,PHB,RAC1,RPL10A,RPL13,SDCBP,SERPINE1,SNRNP70,SOD2,STAT1,UQCRC2,UQCRFS1	572 (18)
SP2		transcription regulator				0.00012	GNAI2,MAT2A,MAT2B,PCYT1A,SERPINE1,SERPINH1
SSRP1	1	transcription regulator				7.84e-05	ACTA1,AP1G1,HNRNPK,KRT8,LOXL2,MSN,TAGLN,TOP1,TP53I3
HTT		transcription regulator		1.342		2.46e-17	ACAT2,ACTA1,ACTA2,AKAP12,ALDOA,ATP1A1,ATP5F1A,ATP5F1B,ATP5PO,B2M,BASP1,BCAP31,CAVIN3,CBR1,CD9,COL6A1,COL6A3,COX4I1,CRYAB,CTNNB1,CTSD,CTTN,DBNL,DDX50,DLST,DNAJA2,DNAJB1,EEF1A1,EEF2,ENO2,EPB41L3,FASN,FDPS,FHL1,FKBP4,FN1,GAPDH,GCLM,GLO1,GPI,GSN,GSR,GSS,HMGB2,HRAS,HSP90AB1,HSPA5,HSPA8,HSPA9,HSPD1,HSPE1,IFI16,ITGB1,LDHA,LDHB,LOX,MDH2,MMP14,MPRIP,NAA15,NSF,PC,PCNA,PDLIM4,PDXK,PEA15,PFN1,PFN2,PLOD3,PSMA…	681 (19)
LMO2		transcription regulator		1.225		0.0495	ACTB,ALDH1B1,ANXA1,CAT,COMT,CSTB,ENG,ENO2,GSDME,GSN,IGF2R,LGALS1,MGLL,MYH10,NDRG1,NT5E,OXCT1,SERPINE2,SOD2,SQSTM1,STX7,TES,THY1,TRIM25
GTF2I	0	transcription regulator				0.00918	CAT,HSPA5,PDIA4,THBS1
GABPA		transcription regulator		1.98	bias	0.0165	COX4I1,GCLM,HMOX1,NQO1,PRKDC,UTRN,XRCC5,XRCC6
TERF2		transcription regulator				0.00874	GLB1,MIF,TOP1
CREB3		transcription regulator		0.728	bias	0.000381	ANXA1,ARF4,COPB1,FKBP4,HSPA5,UBXN4
GATA1		transcription regulator		-0.853	bias	0.0125	ACTN1,BLVRB,BZW2,CALR,CAVIN1,CNN3,CYFIP1,DUT,FHL1,GART,HNRNPAB,HSPA9,IPO5,MCM3,MTHFD1,NCL,PCNA,RANBP1,RPL22,RPL27A,RPS11,SLC3A2,SRM,TFRC,TGFB1I1,TGM2,UAP1
RUNX2		transcription regulator		-0.5	bias	0.0312	ACTA2,BAX,COL1A1,COL1A2,DPYSL3,FN1,LGALS3,MMP14,SERPINE1,TAGLN,TIMP1,TLN1,TPM1
BTG2		transcription regulator				0.0131	CAT,HMOX1,NQO1,SOD1,SOD2
FOXO3		transcription regulator		-0.1		0.000545	ACTA2,ANXA1,APEX1,BAX,CAD,CAT,CAV1,CTSB,DNM1L,EIF4EBP1,ENO2,FABP5,FASN,FN1,GPX1,IARS1,IGFBP7,IMPDH2,MBNL1,MCM2,MTHFD2,NAMPT,NDRG1,NT5E,OPTN,PCNA,PDCD6IP,PRDX3,PRDX5,RUVBL1,SERPINB1,SERPINE1,SOD1,SOD2,VIM,YBX1	676 (21)
PAX3		transcription regulator				1.2e-06	ANXA1,ASNS,ATP2B4,CAPN1,COL1A2,CTSA,CTTN,DBN1,ECPAS,EIF2S1,FHL1,FKBP1A,FUBP1,G6PD,GLB1,HARS1,HNRNPA3,NNMT,PAK2,PCNA,PEA15,PHGDH,PPIB,PPP1R2,PSME1,RAB11B,RAB31,SRSF3,YARS1,YWHAE
PBX1		transcription regulator				0.0447	COL1A1,FGF2,OSBP,RPLP0,VCP
SNAI1		transcription regulator		1.061		9.81e-13	ACTN1,ACTR1A,ACTR2,ACTR3,CDC42,CFL1,CFL2,COL1A1,COL1A2,CTTN,DPYSL3,FASN,FLNA,FLNC,FN1,GSN,ITGA2,ITGB1,KRT18,KRT8,LASP1,LIMA1,MMP14,PEBP1,PFKP,PTX3,SERPINE1,SERPINH1,SPARC,THY1,TMOD3,TPM1,TPM3,TPM4,VASP,VIM	664 (18)
ELK3		transcription regulator				0.0226	CCT8,HMOX1,SERPINE1
VAV2		transcription regulator				0.0315	CDC42,RAC1,RALA,RHOA,VIM
EPC1		transcription regulator				0.0299	ACTA1,RPSA
NFKBIA		transcription regulator		-1.421	bias	5.87e-07	AK2,BAX,CAPZA2,COL1A2,CRYAB,CTNNA1,CTNNB1,CTSB,CTSZ,EIF4G2,ERO1A,FGF2,FHL2,FN1,FSCN1,HMOX1,HSPA5,HSPA8,IFI16,IGF2R,ITGA2,ITGB1,KRT18,KRT8,LIMA1,MMP14,PARK7,PCNA,PDLIM1,PEA15,PTP4A2,PTX3,RAC1,RPL27A,RPL8,RPS18,RPS2,RPSA,SCFD1,SERPINB2,SERPINE2,SOD1,SOD2,SPTBN1,TFRC,TGFB1I1,TIMP1,TMPO,USP10,XRCC5,XRCC6,YAP1,YWHAZ	701 (19)
TFAP2C		transcription regulator		-0.427		0.0133	AIFM1,ALCAM,FKBP4,GPX1,KRT8,MMP14,MT2A,SOD2,THBS1,TIMP1
SF1	1	transcription regulator		0.381		3.72e-06	ACTA2,CNN1,COL1A1,FN1,MYL6
Esrra		transcription regulator		0.901	bias	0.00108	ACAT1,ACO1,ALDOA,ATP1A1,ATP5F1B,ATP5PB,ATP5PF,ATP5PO,ENO1,ENO2,GOT1,OXCT1,PCK2,PGM1,PPA1,SDHB	403 (7)
FUS	1	transcription regulator				2.37e-07	EIF4G2,FLNA,HSPA5,HSPA9,HSPD1,JPT1,NCL,RPS16,RPS19,RPS3
SRSF2	0	transcription regulator				0.0365	COL1A1,HNRNPH1,HNRNPL,SRSF1,SRSF7,VIM
TFE3		transcription regulator		1.664	bias	0.0245	ATP5PO,CKB,FASN,MYH9,NDUFV2,SERPINE1,VPS35
NOC2L		transcription regulator				0.0186	BAX,TP53I3
WT1		transcription regulator		-1.173		1.4e-09	ACTN1,AHCY,ANPEP,ANXA11,APRT,ASNS,CAPRIN1,CBS/CBSL,CIRBP,CLIC1,CLIC4,CMPK1,CTNNB1,ENO2,ETFA,EZR,FDPS,GSN,GSR,HDLBP,HNRNPL,HSP90B1,IDI1,LGALS3,LMAN1,LRP1,MGST1,MMP14,MYL6,NDRG1,NME1,NUCB1,PCK2,PDIA4,PPIB,SERPINE1,SQSTM1,TARS1,THBS1,WARS1,YARS1,YBX1	264 (7)
PDX1		transcription regulator		-1.405	bias	2.63e-06	ACTB,ACTG1,AKR1B1,ASNS,ATP5PD,ATP5PF,CAT,CKB,COL1A1,EIF4EBP1,ERO1A,FGF2,FH,GCLM,GNG12,GOT1,HSPA5,IDH1,KRT18,KRT8,LTA4H,MDH1,NQO1,PAPSS2,PC,PCNA,PDIA4,PHGDH,SDHA	479 (14)
KLF11		transcription regulator		-0.724		0.00165	ACTA2,CAT,CAV1,COL1A2,ENG,GREM1,HADHB,ITGA2,LOX,MMP14,PCK2,SERPINE1,SERPINH1,SOD2,STAT1,THBS1,TIMP1
MEF2D		transcription regulator		1.861	bias	0.00136	ACTA1,COL1A2,FN1,GCLM,HMOX1,MCM3,MCM6,NQO1,PCNA,SOD1,SOD2,VIM	565 (10)

## Sheet: 9mM Metf whole cell proteome
© 2000-2021 QIAGEN. All rights reserved.
Upstream Regulator	Expr Other	Molecule Type	Predicted Activation State	Activation z-score	Flags	p-value of overlap	Target Molecules in Dataset	Mechanistic Network
KDM3A		transcription regulator	Activated	2.606	bias	0.00443	ACTA2,ALCAM,FLNC,PCNA,PLOD2,SERPINE1,TAGLN
MRTFB		transcription regulator	Activated	4.3	bias	1.22e-05	ACTA2,ACTB,ACTG1,CALD1,CNN1,CNN2,COL3A1,DAB2,DDAH1,DNAJB4,FLNA,ITGA5,ITGB1,LMNA,MYH10,MYH9,MYL9,SERPINB2,SERPINE1,TAGLN,THBS1,TPM1,VCL	179 (5)
HSF1		transcription regulator	Activated	2.612	bias	1.41e-18	ACLY,AHSA1,BAG3,BAX,CBX3,CCT2,CCT3,CCT4,CCT5,CCT6A,CCT7,CCT8,COL6A2,CRYAB,DNAJA1,DNAJB1,EIF4A2,ELAVL1,FASN,FKBP4,HERC4,HMGB1,HNRNPA3,HSP90AB1,HSPA1A/HSPA1B,HSPA4,HSPA8,HSPB1,HSPD1,HSPE1,HSPH1,LDHA,LSM2,MAT2A,MCM4,MCM6,NASP,PGK1,PPP3CA,PRKDC,RANBP1,RANGAP1,RPL22,SERPINH1,SPTAN1,SSBP1,ST13,STIP1,TCP1,TRA2B	86 (5)
E2F1		transcription regulator	Activated	2.784	bias	1.1e-17	ACTR1A,ACTR3,ADK,BAX,BUB3,CALD1,CALR,CAV1,CCT2,CCT4,CLIC1,COPS8,COX5A,CRIP2,CRYAB,CSDE1,CSE1L,CTSB,DDAH2,DDX1,DDX39B,DUT,EIF3I,ERH,FGF2,FKBP3,HADHA,HMGB1,HMGB2,HNRNPD,HNRNPK,HSP90B1,HSPA8,HSPD1,HSPE1,ILK,LTA4H,MCM4,MCM5,MCM6,MDH1,MTHFD1,NCL,PA2G4,PCNA,PDCD5,PHB,PPM1G,PRKDC,PSAT1,PSMD2,QKI,RAB1A,RAN,RANBP1,RBBP4,RPS16,RSL1D1,RUVBL1,SERPINE1,SLC3A2,SOD2,SRPRA,SRSF1,STMN1,THBS1,TRAP1,TRIM28,TXNL1,TX…	455 (14)
SRF		transcription regulator	Activated	4.253	bias	9.29e-07	ACTA2,ACTB,ACTG1,AKAP12,CALD1,CAP1,CAPRIN1,CNN1,CNN2,CSRP1,DSTN,EIF6,EZR,FHL2,FLNA,GLRX3,GSN,ITGB1,LRP1,MYH9,MYL9,NPM1,PAFAH1B1,PDLIM7,PGM1,PPIA,RNH1,SERPINB2,SMTN,SND1,SNX2,TAGLN,TGFB1I1,TJP2,TLN1,TMOD3,TUBB4B,VCL,WDR1,ZYX	127 (4)
PFDN5	1	transcription regulator	Activated	2.173	bias	1.77e-06	BAX,PFDN1,PFDN2,PFDN6,VBP1
SMAD2		transcription regulator	Activated	2.153	bias	0.0148	ACTA2,COL1A2,FN1,ITGB1,PTX3,SERPINE1,THBS1,TPM1,TPM2,TPM3,VIM
MRTFA		transcription regulator	Activated	3.879		5.52e-07	ACTA2,ACTB,ACTG1,ARPC1B,ARPC4,CNN1,CNN2,COMT,CRK,CTTN,DDAH1,DNAJB4,FLNA,ITGA5,ITGB1,LMNA,MYH10,MYH9,MYL9,PFN1,PFN2,SERPINB2,SERPINE1,STAT1,TAGLN,THBS1,VCL	205 (6)
EPAS1		transcription regulator	Activated	3.78	bias	0.000285	ACLY,AKAP12,CAT,CAV1,ENO1,FASN,FGF2,FN1,GBE1,GLB1,GLS,HSPA4,HSPA5,ITGAV,LDHA,LOX,MIF,NDRG1,NT5E,PLOD2,PRKCA,SERPINE1,SF3A3,SOD1,SOD2,UGP2	545 (17)
USF1		transcription regulator	Activated	2.168	bias	0.00302	AKAP12,BAX,CAD,CAT,CBS/CBSL,FASN,IGF2R,MYH9,P4HA1,PRKAR1A,SERPINE1
NRF1		transcription regulator	Activated	3.278	bias	0.000585	COX5A,COX5B,COX6B1,NQO1,PSMC1,PSMC4,PSMC6,PSMD14,PSMD3,VDAC1,VIM
STAT4		transcription regulator	Activated	4.748	bias	0.000161	ADSS2,AHNAK,AP2A2,ARFGAP3,BSG,COPG1,DDAH2,ERO1A,FSCN1,GBE1,KRT18,LRP1,NDRG1,PFN2,PLOD2,PRDX6,RCN3,S100A4,SERPINB1,SERPINE1,SF3B1,SH3GLB1,STAT1,TIMP1,VDAC1	237 (7)
HIF1A		transcription regulator	Activated	4.594	bias	1.41e-09	ACO1,ACTA2,AKAP12,ALDOA,ARPC2,ASNS,ATP2A2,BAX,CARS1,CAV1,CAVIN1,CTPS1,ENG,ENO1,ERO1A,FHL2,FN1,FSCN1,GAPDH,GBE1,GPI,HSPA4,HSPA5,HSPB1,HUWE1,ITGA5,ITGAV,KRT18,KRT19,LDHA,LGALS1,LIMS1,LOX,MIF,NDRG1,NPM1,NT5E,P4HA1,PFKL,PGK1,PKM,PLOD2,PPIA,PRKCA,QKI,SERPINE1,SOD2,SSBP1,TFRC,THBS1,TIMP1,TPI1,TXN,VASP,VIM	469 (14)
SPZ1		transcription regulator	Activated	2.168	bias	0.00321	FN1,MAPK1,MAPK3,PCNA,VIM	294 (3)
CEBPA		transcription regulator	Activated	2.347	bias	0.00268	ACLY,AKAP12,AKR1B1,ANPEP,ANXA1,ARL6IP5,ASNS,CDC37,CKAP4,COL1A1,COL1A2,CTNNA1,DDX21,EDF1,FASN,GAPDH,GLRX,GSTP1,HSPA5,KRT7,LGALS1,MT2A,PCNA,PFN2,PGD,PLOD2,PTX3,QKI,RAB31,SERPINB1,SERPINB2,SERPINE1,SOD1,SOD2,THBS1,TUBB2A,VCL	649 (18)
GLI1		transcription regulator	Activated	2.546	bias	0.0389	ACADVL,ARPC5,CAV1,COL1A1,EZR,HNRNPU,HUWE1,IGFBP7,KRT19,LMNA,PAPSS2,PLOD1,RPL30,SH3GLB1,TOM1,TUFM,VIM
SP1		transcription regulator	Activated	4.783	bias	5.78e-06	ACTA2,ADH5,AKAP12,ASNS,ATP2A2,ATP5F1B,BAG2,BAX,C1QBP,CAD,CAT,CAV1,CBS/CBSL,COL1A1,COL1A2,CRYAB,ENG,EZR,FASN,FGF2,FLNA,FN1,GNAI2,GSS,HADHA,HADHB,HINT1,HSPA5,ITGA2,ITGAV,KRT18,KRT19,MAT2A,MAT2B,NDRG1,PARP1,PDGFRB,PGK1,PKM,PRKCA,RANBP1,SERPINE1,SF1,SH3GL1,SLC25A5,SOD1,SOD2,SPARC,STAT1,TAGLN,TIMP1,TXNRD1,UGDH,VIM	624 (23)
TWIST1		transcription regulator	Activated	2.563	bias	0.00178	ACTA2,ALCAM,BAX,COL1A1,COL6A1,DPYSL3,FN1,GSN,LMNA,MRC2,NT5E,PXDN,RHOA,RHOC,S100A4,VIM,YBX1,ZYX	509 (10)
NOTCH3		transcription regulator	Activated	2.21	bias	0.00964	ACTA2,ACTN1,FN1,PDGFRB,PTX3,SMTN,SPARC,TAGLN	228 (10)
XBP1		transcription regulator	Activated	6.119	bias	2.02e-21	ARCN1,ARFGAP3,ATP2A2,CALR,CAT,COPB1,COPB2,COPE,COPG1,COPZ1,CRK,DDOST,DNAJB11,ERP29,ERP44,FASN,FKBP10,FN1,GOLGA3,GOLGB1,GOPC,HSP90B1,HSPA5,LMAN1,NUCB2,P3H1,P4HB,PDIA3,PDIA4,PDIA5,PDIA6,PPIB,RCN3,RPN1,RPN2,S100A6,SEC16A,SEC22B,SEC23A,SEC24D,SEC31A,SLC1A5,SOD1,SPARC,SRP19,SRP54,SRP68,SRP9,SRPRA,SSR4,TXN,TXNDC5,USO1,XRCC6	278 (12)
SREBF1		transcription regulator	Activated	3.337	bias	0.000526	AARS1,ACLY,ALDOA,ATOX1,BAX,CAP2,CAPZB,COL6A1,CSRP1,DARS1,ETHE1,FABP5,FASN,FN1,GLB1,HSPA1A/HSPA1B,HSPA5,IDH1,LGALS3,OAT,PCK2,PLS3,RPLP0,S100A13,SERPINE1,SUCLG1	500 (22)
ARNT		transcription regulator	Activated	3.422	bias	3.34e-08	ALDH7A1,ALDOA,ATP5PO,CAV1,COX6B1,EIF6,ENG,ENO1,ERO1A,GAPDH,GPI,ITGAV,LDHA,MYL6,NQO1,PCK2,PGK1,RANBP1,RANGAP1,SERPINE1,TFRC,TPI1,VIM	424 (13)
CEBPB		transcription regulator	Activated	6.329	bias	8.11e-06	ACTA2,ASNS,COL1A1,COL1A2,CSE1L,CTPS1,DAB2,DDX39A,DHX9,DUT,EIF2S1,FHL2,FN1,HMGB2,HNRNPD,HSD17B4,HSPA8,HSPD1,HSPE1,KPNA2,KRT18,LAMC1,LGMN,LMNB1,MCM4,MCM5,MCM6,NASP,NOP56,NUDT21,PA2G4,PAICS,PCNA,PEA15,PRDX4,PSMA3,PSMA6,RAC2,RAN,RANBP1,RBBP7,SERPINB2,SERPINE1,SOD2,SRP54,SSRP1,STAT1,STMN1,TFRC,TMPO,TUBB,TUBB3,VIM,XPO1,XRCC6,ZYX	602 (19)
ZEB1		transcription regulator	Activated	2.137		5.5e-05	COL1A1,COL1A2,COL3A1,EHD1,FN1,KRT18,KRT19,LOX,MAP1B,RPL30,S100A10,SERPINE1,THBS1,UBQLN1,VIM	501 (10)
TFEB		transcription regulator	Activated	2.631	bias	0.0129	ARSB,ATP6V1A,ATP6V1B2,CTSA,CTSB,LAMP1,PSAP
PPARGC1B		transcription regulator	Activated	2.107	bias	0.00298	ACADVL,ATP5F1B,ATP5PO,COX5A,CS,ENO1,ERO1A,FASN,MCM4,NDUFV2	84 (5)
NKX2-3		transcription regulator	Activated	2.4		0.00367	ACO1,ACTA2,ASNS,CBS/CBSL,CRYAB,EIF4B,FGF2,GNG12,HNRNPA0,LAP3,LGMN,PAPSS2,PHGDH,PSAT1,RPL23,RPS23,RPS29,SHMT2,STAT1,TXNDC12,UACA
PPARGC1A		transcription regulator	Activated	3.072	bias	4.28e-06	ACADVL,ACAT1,AK1,ATP5F1A,ATP5F1B,ATP5PD,ATP5PO,BAX,CAT,COL1A2,COL6A2,COX5A,COX5B,CS,CTSA,FASN,FH,GOT2,IGFBP7,LAMB1,LDHA,LDHB,MCM4,MCM5,MCM6,MDH2,NDUFV2,PACSIN2,PCK2,PDIA5,PGAM1,PRDX3,PRDX5,SERPINH1,SOD1,SOD2,THY1,TIGAR,TIMP1,UQCRC2	640 (19)
NCOA3		transcription regulator	Activated	2.459	bias	0.0335	FASN,FGF2,ILK,LDHA,MAPK1,PCNA,PGK1,PSMA2,TAGLN
FOXM1		transcription regulator	Activated	2.896	bias	0.000398	ACTA2,ANXA1,CAT,CAV1,FN1,GLB1,IPO7,ITGA5,ITGAV,ITGB1,LDHA,LOX,PCNA,PGK1,PRDX2,SOD2,STMN1,VIM	616 (21)
ATF6		transcription regulator	Activated	2.968	bias	0.000299	ATP2A2,CALR,DNAJB11,HSP90B1,HSPA5,LMAN1,NUCB2,PDIA4,PRDX2,RAN,SPARC
NFE2L2		transcription regulator	Activated	9.087	bias	1.34e-32	ACTG1,AKR1A1,ALDOA,CAT,CBR1,CCT3,CCT7,COL1A1,COL3A1,CS,DDX39B,DDX50,DNAJB11,DSTN,DYNLL1,EIF2S1,EIF3C,EIF3E,EIF3G,ERP29,ESD,FN1,GBE1,GLS,GLUD1,GNAI2,GOT1,GSS,GSTO1,GSTP1,HPRT1,HSP90AB1,HSP90B1,HSPA9,IDH1,IMPDH1,LMNA,NARS1,NQO1,NUCB2,OAT,PAFAH1B1,PCBP1,PDIA3,PDIA4,PDIA6,PFN2,PGD,PHGDH,PPIB,PRDX1,PSAT1,PSMA1,PSMA4,PSMA5,PSMA6,PSMA7,PSMB1,PSMB3,PSMB5,PSMB6,PSMC1,PSMD11,PSMD12,PSMD13,PSMD14,PSMD3,PSMD…	412 (7)
VDR		transcription regulator	Activated	3.051		0.245	ACTA2,BAX,COL1A1,GNAI2,H2AZ1,IQGAP1,LGALS1,NASP,NDUFV2,PPP1CA,SERPINB6,TXN,VASP,VCL,ZYX
NFYA		transcription regulator	Activated	2.216	bias	0.00127	ACLY,CALR,CAT,CBS/CBSL,CDC42,COL1A2,FASN,HSPA5,LMAN1,PDGFRB,PGK1,PKM	89 (4)
NFE2L1		transcription regulator	Activated	3.45	bias	1.84e-07	GSTP1,NQO1,PSMA1,PSMA6,PSMA7,PSMB1,PSMB5,PSMB6,PSMC2,PSMD11,PSMD12,PSMD14
ATF4		transcription regulator	Activated	5.31	bias	1.43e-11	AARS1,APEX1,ASNS,BCAT1,CALR,CANX,CARS1,EIF2S2,ERO1A,FASN,FN1,GARS1,GYS1,HSP90B1,HSPA5,IARS1,IGFBP7,LARS1,LGALS3,MARS1,MT2A,NAPA,NARS1,NDRG1,PCK2,PHGDH,PRKDC,PSAT1,PTX3,PYCR1,SARS1,SHMT2,SLC1A5,SLC3A2,SOD2,WARS1	205 (10)
RUVBL1	1	transcription regulator	Activated	2.236	bias	0.0074	CARS1,MCM4,PCNA,PSMA7,PSMC4,PSMD12,QKI	104 (5)
EGR1		transcription regulator	Activated	2.978	bias	0.0316	ACTA2,ATP2A2,BAX,CAV1,CAVIN1,COL1A1,COL1A2,FGF2,FN1,NDRG1,SERPINE1,SF1,SOD1,SOD2,THBS1,TIMP1
ERG		transcription regulator	Activated	3.987	bias	5.48e-06	ACTN1,ADD1,COLGALT1,DBN1,DSTN,EPB41L3,FLNB,FLNC,HMGB1,ILK,NDRG1,PARVA,PXN,RAB2A,RAB7A,RHOA,RPL22,RPL27A,RPS11,RSU1,SPARC,TGFB1I1,THBS1,TMEM263,TRIOBP,UTRN,VIM
SMAD3	0	transcription regulator	Activated	4.132	bias	0.000496	ACTA2,COL1A1,COL1A2,COL3A1,COL6A1,DDB1,ENG,FN1,GLS,HSP90B1,HSPA5,ITGB1,PC,PCNA,POR,PTX3,RPS6,RPS8,SERPINE1,SPARC,TAGLN,THBS1,TIMP1,TPM1,TPM2,TPM3,VIM,ZYX	588 (19)
ETS1		transcription regulator	Activated	2.157	bias	0.0197	ANPEP,ARPC2,BAX,CAV1,COL1A2,EEF1D,FN1,HSPA1A/HSPA1B,HSPA8,HSPE1,KRT8,NQO1,PARP1,PML,SCAMP1,SERPINB6,SERPINE1,THY1,UBAP2L
YAP1	0	transcription regulator	Activated	4.276	bias	2.3e-39	ACAT1,ACAT2,ACLY,ACTA2,ACTG1,BAX,CDC42,DAB2,DDAH1,EHD1,FASN,FLNA,FN1,ITGA5,LDHA,LMNA,LMNB1,MAP1B,MCM6,MYH9,MYL9,RPL10,RPL10A,RPL11,RPL12,RPL13,RPL13A,RPL14,RPL18,RPL19,RPL21,RPL22,RPL23,RPL26,RPL27,RPL27A,RPL3,RPL30,RPL31,RPL35,RPL35A,RPL38,RPL4,RPL6,RPL7,RPL7A,RPL8,RPLP0,RPLP2,RPS10,RPS11,RPS12,RPS13,RPS14,RPS15,RPS15A,RPS16,RPS18,RPS19,RPS2,RPS20,RPS23,RPS25,RPS26,RPS27A,RPS27L,RPS28,RPS29,RPS3…	558 (18)
MLXIPL		transcription regulator	Activated	7.485	bias	9.89e-36	ACLY,FASN,PGD,RPL10,RPL10A,RPL11,RPL12,RPL13,RPL13A,RPL14,RPL18,RPL19,RPL21,RPL22,RPL23,RPL26,RPL27,RPL27A,RPL3,RPL30,RPL31,RPL35,RPL35A,RPL38,RPL4,RPL6,RPL7,RPL7A,RPL8,RPLP0,RPLP2,RPS10,RPS11,RPS12,RPS13,RPS14,RPS15,RPS15A,RPS16,RPS18,RPS19,RPS2,RPS20,RPS23,RPS25,RPS26,RPS27A,RPS27L,RPS28,RPS29,RPS3,RPS5,RPS6,RPS7,RPS8,RPS9,RPSA
MYB		transcription regulator	Activated	2.588	bias	0.00844	ANPEP,ATP2B1,BAX,CLTA,CNN3,COL1A2,COPA,FN1,HSPA5,HSPA8,IQGAP1,MAT2A,PCNA,PPP3CA,SLC1A5,SLC25A3,VIM	328 (5)
ZBTB7B		transcription regulator	Activated	2.968	bias	0.00864	ACAA2,ACADVL,ATP5F1A,COL1A1,COL1A2,HADHA,HSD17B12,NDUFV2,UQCRC2
BRD7		transcription regulator	Activated	2.449	bias	9.46e-06	BAX,FASN,FGF2,FN1,KRT8,NDRG1,SERPINE1,VIM	626 (22)
MYCN		transcription regulator	Activated	2.954		4.92e-76	ABCE1,ABCF1,ACTB,ACTG1,ACTN4,ALDOA,APEX1,ARPC1B,ATXN2,BASP1,BAX,CAD,CAV1,CDC42,CKAP4,COL1A1,DPYSL3,EEF1A1,EEF1D,EEF1G,EEF2,EIF3C,EIF4A1,FBN1,FKBP9,FN1,GAPDH,HSP90AB1,HSPD1,IGFBP7,ITGA2,ITGB1,LDHA,LGALS1,MAP4,MAT2A,MRC2,MYH9,MYL12A,NACA,NCL,NDRG1,NME1,NPM1,NUCB1,P3H1,PA2G4,PDIA4,PGRMC2,PHB,PHGDH,PSMA7,PSMB6,RBBP4,RBBP7,RPL10,RPL11,RPL12,RPL13,RPL13A,RPL18,RPL19,RPL21,RPL22,RPL23,RPL26,RPL27,RPL27A…	503 (8)
YY1		transcription regulator	Activated	2.255		4.93e-06	ABCE1,ACTA2,ALCAM,BTF3,CALR,CAPG,CBX3,COL1A1,CRYAB,DNAJB4,EEF1B2,HSPA5,KIF5B,LMAN1,LMNB1,MAT2A,MATR3,MCM4,MCM5,MCM6,PCNA,PFN2,QKI,RBBP4,RPL30,SFPQ,SFXN1,SRSF1,SYNCRIP,TAGLN,TGM2,TIMP1,TRA2A,VIM,YWHAE	418 (10)
TCF4		transcription regulator	Activated	3.024	bias	4.2e-05	ALCAM,ANXA6,BAG2,CCT6A,CKAP4,DSTN,DUT,FARSB,FKBP8,GRPEL1,HMGB2,HSP90B1,IFI16,LRP1,MVP,OPTN,PDIA4,PDIA6,PFDN6,PML,PPID,PRDX4,RHOC,RPL22L1,RPL35A,RPL7,RRS1,RUVBL2,SEC24D,SERPINB1,SH3GLB1,SUB1,TXNDC5,WARS1,YWHAG,YWHAZ
FOS		transcription regulator	Activated	2.18	bias	1.04e-09	ACTG1,AP3D1,ARPC5,ATXN2,CALU,CAMK2D,CAPN2,CAT,COL1A1,COL6A1,CTSB,EEA1,ENO1,EZR,FASN,FBLIM1,FBN1,FGF2,FN1,FSTL1,GSTP1,HSD17B10,HSP90B1,HSPA5,IFI16,ITGA2,ITGB1,KIF5B,KRT8,LGALS3,LOX,MCM5,MT2A,MYH9,NPLOC4,NQO1,PFN1,PPP2R2A,PRDX1,PSMA2,PSMA7,PSMB3,PTP4A2,QKI,RAB31,RBBP4,RBBP7,RNH1,RPLP0,RPS18,RPS6,RPS7,RPS9,S100A10,SERPINB2,SERPINE1,SNX3,STMN1,TBCA,TIMP1,TUBB,TXN,UTRN,VIM,YWHAZ	654 (20)
HSF2		transcription regulator	Activated	3.988	bias	2.31e-15	CCT2,CCT3,CCT4,CCT5,CCT6A,CCT7,CCT8,HSPA1A/HSPA1B,HSPA4,HSPB1,HSPH1,PSMA1,PSMA5,PSMB5,PSMC4,PSMD10,PSMD3,TCP1,TXN
MYCL		transcription regulator	Activated	4.656	bias	1.52e-10	ATP5F1D,BUB3,CAD,CARS1,FARSA,HSPD1,LARS1,MARS1,NARS1,NUDT21,RPL10A,RPL11,RPL12,RPL13,RPL13A,RPL18,RPL19,SLC25A5,SNRPD1,SSB,TARS1,YARS1
KLF15		transcription regulator	Activated	2.279	bias	0.00402	ACADVL,ACAT1,ATG3,DECR1,FABP5,FASN,HADHA,HADHB	506 (9)
SMARCA4		transcription regulator	Activated	4.941	bias	0.00127	ABRACL,ACTA2,ACTN4,AHNAK,ALDH2,ASNS,ATP2B4,COL1A1,COTL1,CTSB,DYNC1H1,ENO3,FBLIM1,FHL2,FLNB,FN1,GAPDH,GSTO1,GSTP1,GYS1,IFI16,IGFBP7,ITGA5,ITGAV,ITGB1,KRT18,LGALS1,LGALS3,LMNA,LOX,LPXN,MAP1B,MAPK1,PARVA,PTP4A2,PTX3,RAC2,S100A6,SEMA7A,SERPINB2,SERPINB8,SERPINE1,SERPINH1,TAGLN,THY1,TPM1,TUBB,TWF1,TXNRD1,VIM	557 (19)
TEAD2		transcription regulator	Activated	2.236	bias	0.0407	CALD1,COL3A1,MCM6,TAGLN,THBS1,TPM1
CREB3L1		transcription regulator	Activated	2.194	bias	0.00199	COL1A1,COL1A2,HSP90B1,HSPA5,PAPSS2
CTNNB1	0	transcription regulator	Activated	2.78	bias	3.72e-24	ACAA1,ACADVL,ACAT1,ACAT2,ACLY,ACTA2,ACTB,ACTN4,ACTR3,ADSS2,ALCAM,ANXA1,ARFGAP3,ARHGDIA,BCAP31,BTF3,CAPN1,CAPZB,CNN2,COL1A1,CTNNA1,DDX50,EHD1,ELAVL1,ENO3,FASN,FN1,GAPDH,GFPT2,HADHA,HDGF,HNRNPA0,HP1BP3,HSPE1,ILF3,IMPDH2,ITGB1,KRT7,LAMB1,LAP3,LGALS3,LMNA,MAP4,OAT,PCNA,PFN1,PGK1,PGM1,PKM,PLIN3,PLS3,PML,PPP3CA,PRKCSH,PSAP,RAB18,RAI14,RCN1,RPL10,RPL10A,RPL11,RPL12,RPL13,RPL13A,RPL14,RPL18,RPL19,RPL21,R…	567 (21)
ESRRA		transcription regulator	Activated	2.502	bias	0.003	ACADVL,ATP2A2,ATP5F1B,COL1A1,ENO1,GAPDH,GOT1,HADHA,HK1,HSD17B4,KRT19,LDHA,LDHB,PCK2,PKM,PSMD3,RPL19,TPI1,TRA2B	382 (11)
TP53		transcription regulator	Activated	2.188		4.12e-67	ACAA2,ACADVL,ACAT1,ACLY,ACO1,ACO2,ACSL3,ACTA2,ACTB,ACTL6A,ACTN1,ACTN4,ADH5,AHCY,AK1,AKAP12,AKR1B1,ALDH18A1,ALDH1B1,ALDH9A1,ALDOA,ANXA1,ANXA6,AP1B1,AP3B1,APEX1,ARHGAP1,ARPC1B,ASNS,ATL3,ATP5F1A,ATP5F1C,ATP5PB,BAX,BCAP31,BCAT1,CALU,CAMK2D,CAND1,CAP1,CARS1,CAT,CAV1,CLIC4,CLTA,CLTC,CNN1,CNN2,CNN3,COL1A1,COL1A2,COL3A1,COL6A2,COMT,COPB1,COX5A,CRYAB,CS,CSRP1,CSTB,CTSB,DCTN2,DDX39A,DLD,DLST,DNAJA2,DNAJB4,…	605 (21)
MYC		transcription regulator	Activated	8.515	bias	1.32e-86	ABCE1,ABCF1,ACAT1,ACLY,ACTB,ACTN1,ACTN4,ADD1,ADK,AHCY,AKAP12,ALCAM,ALDH18A1,ALDOA,ANXA5,ANXA6,APEX1,ASNS,ATAD3A,BAX,BCAT1,C1QBP,CAD,CANX,CAPN2,CAPZB,CAV1,CCT3,CLIC4,CNBP,COL1A1,COL1A2,COL3A1,COX5A,COX5B,COX6B1,CRYAB,CSDE1,CSE1L,CSTB,CTNNA1,CTSB,DBN1,DDX21,DDX39B,DKC1,DSP,EEF2,EIF2S1,EIF2S2,EIF3D,EIF3G,EIF4A1,ELAVL1,ENO1,EZR,FABP5,FASN,FBL,FBN1,FLNA,FN1,FSTL1,GAPDH,GART,GDI1,GDI2,GLS,GLUD1,GOT1,GO…	704 (18)
SPDEF		transcription regulator	Inhibited	-3.108	bias	0.000143	COL1A1,COL6A1,COL6A2,ITGA5,LAMB2,LAMC1,LASP1,PRKCA,SERPINE1,STMN1,VASP,VIM	237 (7)
MXD1		transcription regulator	Inhibited	-4.461	bias	2.56e-09	ACO2,AIMP1,DARS1,EIF4A1,ETFB,IARS1,IDH2,KARS1,LARS1,MYBBP1A,NOP56,NOP58,RARS1,RPL3,RPL30,RPS13,RPS2,RPSA,SARS1,TARS1	475 (7)
RUNX3		transcription regulator	Inhibited	-2.571	bias	0.0133	BAX,COL12A1,FBN1,FGF2,FLNA,FSTL1,ILK,LOX,PARVA,PXDN,THY1,TPM2,VIM
HOXA10		transcription regulator	Inhibited	-2.183	bias	0.0104	ACTB,COL3A1,EIF3A,ELOC,FKBP3,FN1,HDLBP,HNRNPL,IDH2,KRT18,MAP1B,MSN,P4HB,PHGDH,RHOG,SNRPE,YWHAG
BHLHE40		transcription regulator	Inhibited	-2.137		0.244	ACTA2,ACTN1,ANXA1,DNAJC13,FASN,IFI16,KRT18,KRT8
IRF4		transcription regulator	Inhibited	-2.706		0.000484	CANX,CLTA,EZR,HSPA8,ITGB1,MAPRE1,PCNA,PPIB,PRKCA,PSMA1,PSMA2,PTP4A2,RAB7A,RHOA,RPL6,RPS3A,STAT1,SUB1,TMSB10/TMSB4X,YBX1,YWHAH
MDM4		transcription regulator	Inhibited	-2.787	bias	1.06e-06	BAX,KRT8,LGALS3,P4HB,RAC2,SOD2,SSBP1,VIM	540 (17)
MXI1		transcription regulator	Inhibited	-2	bias	0.00874	APEX1,IARS1,IMPDH2,LARS1
NOSTRIN		transcription regulator	Inhibited	-2.415	bias	0.00455	ANXA5,CAV1,FN1,ITGA5,SOD1,THBS1	355 (4)
KDM5A		transcription regulator	Inhibited	-3	bias	0.000992	ACO2,ATP5F1A,COL1A2,COX6B1,DLST,GRPEL1,ITGB1,MDH1,NIT1,NME1,PARK7,PGD,SOD2,TOMM22,UQCRC1,VDAC1
HOXC8		transcription regulator	Inhibited	-2		0.0954	CNN1,KRT19,NQO1,TAGLN
KLF3		transcription regulator	Inhibited	-5.246	bias	1.07e-07	ABCF1,ACOT9,AHNAK,ANXA5,ANXA6,APRT,ARPC4,CAMK2D,CAPG,CCT3,CTNNA1,DRG1,EPRS1,GPD2,GSTK1,GSTP1,HNRNPDL,HNRNPF,HNRNPH1,IDH1,MIF,MSN,NDRG1,NSUN2,PCYOX1,PDLIM1,PFKP,PPM1G,PSMC5,PSMD7,PTP4A2,RAB7A,RMDN1,RUVBL1,SCP2,SEC24D,SERPINH1,SNX2,TES,TMOD3,TMPO,TPM3,VIM
HDAC2	0	transcription regulator	Inhibited	-2.449		1	APEX1,COL1A2,MCM5,NASP,RBBP7,TAGLN
EZH2		transcription regulator	Inhibited	-2.252		1	ACTB,ANXA6,ARHGAP1,CELF1,COL1A1,COL1A2,CTNNA1,DDT,EZR,FBN1,MYL6,NDRG1,NME1,RPL10A,RPL13,S100A4,SCP2
KEAP1		transcription regulator	Inhibited	-2.205		0.0357	GBE1,GNAI2,GSTP1,NQO1,PRDX1
HEY1		transcription regulator	Inhibited	-2.417	bias	0.00184	ACTA2,CNN1,GLS,OAT,SMTN,TAGLN	452 (6)
BACH1		transcription regulator	Inhibited	-2.619	bias	0.0344	ATP5F1B,ATP5F1D,ATP5PO,NQO1,PHB,SLC25A6,UQCRC1
SP110		transcription regulator	Inhibited	-3		0.00184	ACP1,ANXA5,CDC37,CTSB,FLII,FUS,GRN,ITGAV,ITGB1,LMNA,MYH9,PDCD6IP,PRKCA,STAT1,TIMP1,TRIM28
TFAP2D		transcription regulator				0.05	MT2A
FOXD2		transcription regulator				0.05	PRKAR1A
RRP1B		transcription regulator				7.83e-10	EIF3H,EIF4B,HSP90AB1,MCM4,MCM5,MCM6,PCNA,PRKCA,RPL11,RPL13,RPL13A,RPL14,RPL19,RPL22,RPL27,RPL6,RPS10,RPS14,RPS19,RPS26,RPS3,RPS5,RPS8,RPS9
CREB3L2		transcription regulator		1.982	bias	0.00308	COPB1,HSPA5,SEC23A,USO1
MKX		transcription regulator				0.00832	COL1A1,COL1A2,COL3A1
ZNF667		transcription regulator				0.05	BAX
HMGA1	0	transcription regulator		-0.17	bias	0.000136	ACTA2,CAV1,CNDP2,COL1A1,COL1A2,CRYAB,DAB2,FSTL1,GSN,IGFBP7,LAMB1,PYCR2,RAN,RPL7A,SEC24D,SERPINH1,SFXN1,SPARC,TAGLN,TRIM28,VIM,ZYX	576 (21)
PDLIM1	1	transcription regulator				0.014	PDLIM1,VIM
CCND1		transcription regulator		-1.27		1.86e-08	AHNAK,CALU,COL1A1,CPNE3,DYNC1LI1,EEF1B2,EIF5,ELAVL1,ENO1,FAM120A,FLNA,G3BP1,H2BC21,HSPA1A/HSPA1B,HSPA8,HSPB1,ITGAV,LAMB2,LASP1,MARCKS,MCM4,MESD,NIBAN2,NOP58,NT5E,PCNA,PDLIM4,QKI,RCN1,RMDN3,RPL10,RPL13,RPL27A,RPS6,STOM,TALDO1,TPI1,TUBA1B,TUBA1C,TUBB,TUFM,UAP1,UTRN	199 (8)
MAX		transcription regulator				0.000788	APEX1,BAX,CAD,CSDE1,DKC1,MTHFD1,NCL,NPM1,PDGFRB,RBBP4,RBBP7,RHOA,YBX1	370 (4)
LPXN	1	transcription regulator				0.00723	ACTA2,TAGLN
E2F5		transcription regulator				0.0012	BAX,PA2G4,PCNA,RANBP1,SERPINB2,SERPINE1
TFAP2A		transcription regulator		-1.866		2.28e-06	ALCAM,ANXA1,BAX,G3BP2,GLO1,MCM5,MT2A,POR,PPP2R2A,PRDX1,PSAP,RPL6,RPL7,RPLP0,RPS5,SERPINE1,SOD2,TIMP1,TPM1,TPM3	535 (13)
HAND2		transcription regulator		-0.097	bias	0.0181	ADSS2,ATP2A2,COL1A1,COL1A2,COL3A1,HSPB7,S100A4,TPM1
VHL		transcription regulator		-0.286	bias	1.35e-06	CAV1,CLTC,CNN1,DAB2,DECR1,EIF5,FN1,GBE1,GLO1,HNRNPA2B1,ITGA5,LMNA,LOX,MIF,PCNA,RAP1B,RPS6,SOD2,SPARC,TAGLN,TFRC,VIM	538 (18)
ZFHX3		transcription regulator				0.0357	GSTP1,MIF,RPLP2,RPS12,RPS14,RPS28,SSB,TUBA1B,TUBB3
NOTCH4		transcription regulator		1.296	bias	0.0435	ACTA2,CNN1,SERPINE1,TAGLN
MDM2		transcription regulator		0.318		0.0295	ADIRF,BAX,H2BC21,RPL23,SERPINB2,SERPINE1,THBS1,TIMP1,TP53I3
JUNB		transcription regulator		1.706	bias	9.45e-05	ACAT2,ACLY,CAV1,COL1A1,COL1A2,COMT,DARS1,EEF2,FASN,FN1,IFI16,ITGAV,MYL12A,PPP2R2A,RAB31,SERPINB2,SERPINE1,SPTAN1,TIMP1,YWHAG	551 (16)
NOTCH1		transcription regulator		0.925		0.00109	ACTA2,CAD,CNN1,COL1A1,COL1A2,DLD,DNAJA1,ECHS1,FGF2,GLS,GLUD1,GRN,HSP90AB1,HSPA8,HSPE1,HSPH1,IFI16,ITGB1,KRT8,LOX,NDUFV2,OAT,PDGFRB,PDIA3,SERPINE1,TAGLN	593 (19)
ETV4		transcription regulator		1.933	bias	0.00825	ACTA2,BAX,CAV1,FN1,PLEC,VIM	367 (7)
ZBTB33		transcription regulator				0.0361	BAX,PGK1,S100A4
ZNF148		transcription regulator				0.0428	FN1,STAT1,VIM
MYOCD		transcription regulator		1.017	bias	0.00226	ACTA2,ATP2A2,CALD1,CNN1,COL1A1,COL1A2,COL3A1,FN1,HSPB7,S100A4,TAGLN,TPM1	64 (4)
COPS5	0	transcription regulator		1.342		0.00488	AIMP1,BAX,GPS1,MARS1,RARS1
RUNX1		transcription regulator		-0.34	bias	0.0337	ALCAM,APEX1,BAX,ENG,FSCN1,HSPA5,IGF2R,ITGA2,ITGAV,ITGB1,MACROH2A1,MYBBP1A,MYH10,MYH9,MYL9,PARP1,SERPINE1,SH3GL1,STAT1,TIMP1
SMAD7		transcription regulator		-1.91	bias	0.0235	ACTA2,COL1A1,COL1A2,COL3A1,COL6A1,FN1,KRT8,PCNA,SERPINE1,TAGLN,TIMP1,TPM2,TPM3,TXN
ARID5B		transcription regulator				0.014	ACTA2,TAGLN
CNBP	1	transcription regulator				6.29e-05	AK1,DUSP3,PABPC1,PGM1,RPS6
NFYB		transcription regulator				2.02e-06	ACLY,ACTA2,ACTB,ATP5F1B,CAV1,CBS/CBSL,COL1A1,COL1A2,CSDE1,EIF3C,ELAVL1,GAPDH,GART,HMGB2,MTAP,MTPN,OAT,PCNA,PDGFRB,PDIA4,PGRMC1,PSMC6,S100A4,SERBP1,SH3GL1,SNX6,TAX1BP3,TPM1,TSNAX,TXNDC12,USP10,VIM,YBX3	33 (2)
FLI1		transcription regulator		1.558	bias	0.000935	COL1A1,COL1A2,DDX21,HSPA8,LDHA,LOX,NPM1,RACK1,RPL18,TCP1
HOXD10		transcription regulator		0.632		0.00136	ERP44,EZR,LSM5,NME1,NUDT5,RHOC,RPSA,SERPINE1,TGFB1I1,TIMP1
GATA4		transcription regulator		1.214		0.00276	ADSS2,ATP2A2,COL1A1,COL1A2,COL3A1,DAB2,FGF2,GPI,HK1,HSPA5,HSPB7,IFI16,KRT7,LDHA,MYH9,PFKP,PGAM1,PML,S100A4,TAGLN,TGM2,TIMP1,TPM1,VIM	67 (3)
TEAD3		transcription regulator		1.633	bias	0.0442	ACTA2,CALD1,COL3A1,TAGLN,THBS1,TPM1
APBB1		transcription regulator				0.0361	ACTA2,TAGLN,TPM1
NEUROG1		transcription regulator		-1.667		0.00483	COL3A1,DSP,FN1,GFPT2,PPIC,PXDN,RHOA,S100A4,THBS1
MYCBP		transcription regulator				0.00374	CAD,LDHA,NCL
JUN		transcription regulator		0.917	bias	2.83e-10	ACAT2,ACTA2,AKAP12,ANXA1,APEX1,ASNS,BAX,CAPN2,CAV1,COL1A1,COL1A2,COMT,CTSL,DARS1,EEF2,EHD4,EIF4A1,EZR,FGF2,FLNC,FN1,FUS,GOT1,GSTP1,HK1,HNRNPA2B1,HNRNPU,IFI16,IGF2R,IGFBP7,ITGAV,ITGB1,LGALS3,LMNA,MAPK3,MAT2A,MT2A,NQO1,PARVA,PEA15,PPP2R2A,PRDX1,PTX3,PXDN,RAB31,S100A10,SERPINB2,SERPINE1,SF3B3,SNRNP70,SOD2,SPARC,SRP19,STAT1,STMN1,THBS1,TIMP1,TXN,VIM,YWHAG	626 (20)
ATN1		transcription regulator				0.0167	ATP1B3,BASP1,DPYSL3,GSN,IFI16,LSM2,PPP1CB,PPP2R1A,PSME1,RAB2A,STMN1,TUBB,U2AF2
MAFF		transcription regulator				0.0299	GSTP1,NQO1,TXNRD1
TSC22D1		transcription regulator				0.0443	FN1,SERPINE1
STAT6		transcription regulator		1.2		0.0258	ACTB,AHNAK,ALDH2,ANXA1,BAX,CKAP4,COL1A1,COL1A2,COL3A1,CTSB,DDAH1,EFHD2,FASN,FSCN1,GNB4,HNRNPH3,IFI16,IGF2R,IMPDH1,LMO7,PRKCA,PSMB6,RNPEP,S100A10,SERPINB6,SERPINE1,STK39,TES,THY1,TIMP1,VIM
ETV5		transcription regulator		-0.571		1.77e-06	AHNAK,ALCAM,BAX,CAV1,CAVIN1,CTNNA1,FASN,FN1,ITGA5,ITGB1,KRT19,KRT7,LGALS3,LMO7,MSN,QKI,S100A6,TJP2	199 (6)
CDKN2A		transcription regulator		-0.875		0.000997	AK1,BAX,CAPG,DCTN4,DYNLRB1,EEF1A1,FBL,FHL2,GLB1,HMGB2,ITGAV,LAMP1,LGALS3,MCM4,MCM5,NPM1,PCNA,PDGFRB,PML,PSMA5,PTX3,RBBP7,S100A6,SERPINE1,TMPO,TPM1,TRIM28,VIM	580 (19)
FOXO4		transcription regulator		0.583		0.0216	ACLY,CAT,CAV1,FABP5,FASN,FLNB,IGFBP7,PSMD11,SERPINB1,SERPINE1,SOD2
H2AX	0	transcription regulator				0.00507	ACTB,ATP5F1A,MYL6,PKM,RPL10A,RPL13,UQCRC2
HEXIM1		transcription regulator				0.0071	ANXA1,COL1A1,FGF2,HNRNPH1,VIM	87 (4)
KLF2		transcription regulator		-1.037		0.0483	CAV1,ITGB1,MT2A,MVP,MYH10,NDRG1,NQO1,PLOD2,RALA,SERPINE1,STAT1,TFRC,THBS1,TIMP1,UGDH
CLOCK		transcription regulator		0		0.0109	C1QBP,CALD1,CBR1,ESYT1,FASN,HSPH1,MTPN,NAA15,OXSR1,PA2G4,PAFAH1B2,PDGFRB,PICALM,POR,PRDX3,RANGAP1,RCN2,RSL1D1,SEC23A,THBS1,TMTC3,TMX1
SUPT16H	0	transcription regulator				0.0385	HNRNPK,HSPA1A/HSPA1B,KRT8,MSN
SKIL		transcription regulator		1.053	bias	0.00578	ACTA2,COL1A2,KPNA1,SERPINE1,SLC1A5,TLN1,VAT1
HDAC6		transcription regulator		1.039	bias	0.0287	BAX,COL1A1,SERPINE1,TAGLN,TGFB1I1,VIM
MYBL2		transcription regulator				0.00275	CLTA,COPA,HSPA8,IQGAP1,ITGB1,PPP3CA,SLC1A5,SLC25A3
TGFB1I1	1	transcription regulator		1.512	bias	0.00592	FN1,KRT18,KRT19,SERPINE1,TNS1	432 (14)
PML	1	transcription regulator		-1.936		1.94e-07	ACTG1,AKR1A1,BAX,CACYBP,CAT,DNAJB4,FASN,HADHB,HSPB1,MAPK1,MCM6,NDRG1,NQO1,PML,PRDX1,PRKCA,RSU1,STAT1,STIP1,STMN1,TPD52L2,TXN,TXNRD1,UBE2M,VIM,YWHAG	558 (20)
NFYC		transcription regulator				0.00115	COL1A1,COL1A2,CSDE1,MTPN,PDGFRB,PSMC6,TXNDC12,YBX3	33 (2)
BCL6		transcription regulator		0.898	bias	0.0291	ACAA2,ACADVL,ACAT2,ALCAM,ANXA6,BAX,COL1A1,DECR1,DNAJB11,EPB41L2,FGF2,HADHA,HADHB,LDHB,LMNA,SCP2,SERPINE1,STAT1,TIMP1
TP73		transcription regulator		0.35	bias	0.00288	ACTA2,BAX,CNN3,COL1A1,CRYAB,ELOB,ELOC,ENG,FASN,FGF2,FN1,GRN,HSPA1A/HSPA1B,IDH2,ITGA5,LDHA,MCM6,MTHFD1,PDGFRB,PML,PRKDC,RAN,RTN4,SERPINB6,SERPINE1,STMN1,THBS1,THY1,TIMP1,TP53I3,UBE2V1,XRCC6,YBX1,YWHAB	550 (20)
MECP2		transcription regulator				0.0125	ACTB,ANXA1,CAPG,GSTO1,GSTP1,H2AC1,HSPA5,LMNA,S100A4,UQCRC1,VIM,YWHAB,YWHAZ
ONECUT1		transcription regulator				0.000196	ARL1,CCT8,COPB2,EIF4A1,FABP5,FASN,G3BP2,GSS,HMGB2,HNRNPA2B1,HSD17B4,HSPA1A/HSPA1B,HSPH1,ITGAV,LRRC59,MDH1,MYOF,NUTF2,OAT,PACS1,PFKL,PSMA1,PSMB1,RPLP1,SERPINB8,SH3BGRL,SNX3,TXNDC12,VCP
HNF4A		transcription regulator		0.916		1.71e-31	ABCE1,ACAA2,ACAT1,ACIN1,ACLY,ACO1,ACO2,ACTA2,ACTN1,ACTR1A,ACTR3,ADSS2,AHNAK,AHSA1,AIMP1,AKR1B1,ALCAM,ALDH2,ANPEP,ANXA5,AP2A1,AP3B1,ARL1,ARPC5,ASNS,ATG3,ATOX1,BLVRB,C11orf68,CAMK2D,CAP1,CAPZA2,CAT,CAV1,CBR3,CBS/CBSL,CBX3,CCDC47,CCT8,CFL2,CLTA,CNBP,COPB1,COPB2,COPS8,COPZ1,CS,CTSA,CTSB,DCTN4,DDOST,DDX39B,DLST,DNAJA2,DNAJB4,DUSP3,DYNC1LI1,ECI2,EIF5,ERLIN1,ERO1A,ESYT1,FARSB,FH,FKBP10,FKBP3,FLNA,G3BP2,…	586 (7)
FOXO1		transcription regulator		1.515	bias	0.0298	ACLY,ATP5F1B,BAX,CAT,CAV1,COL1A1,CS,FABP5,FASN,FLNB,FN1,GPD2,GPI,GRHPR,GRN,GSTK1,HSP90AB1,HSPA5,HSPD1,IGFBP7,ITGAV,MCM5,PCK2,PSMB6,RAB7A,SERPINB1,SERPINB2,SERPINE1,SLC25A24,SOD1,SOD2,THBS1,TIMM44
SP3		transcription regulator		1.023	bias	0.00053	ACTA2,ADH5,AKAP12,ASNS,CBS/CBSL,COL1A1,COL1A2,GNAI2,HSPA5,ITGA2,MAT2A,MAT2B,PGK1,PKM,SERPINE1,SERPINH1,SOD2,SPARC,STAT1,TAGLN,TIMP1,TXNRD1,VIM	487 (13)
ATF3		transcription regulator		1.98	bias	0.0392	ASNS,GSN,HSPA5,HSPB1,KRT19,MT2A,RAB11A,SERPINE1,SRI,TP53I3
CALR	1	transcription regulator		1.399		0.00275	ATP2A2,COL1A1,COL1A2,COL3A1,CTTN,FN1,HSPA5,VCL	578 (15)
TCF3		transcription regulator		1.229		0.0145	ALCAM,ANXA6,AP3B1,AP3D1,CKAP4,COL1A1,DSTN,DUT,EPRS1,HADHA,HMGB2,HSP90B1,IFI16,OPTN,PDIA4,PDIA6,PFKP,PGK1,PML,PPIA,PRDX2,PRDX4,PSAP,RPS3A,SEC24D,SERPINB1,SUB1,TXNDC5,XRCC6
TBX5		transcription regulator		-0.477	bias	0.0064	ATP2A2,COL1A1,COL1A2,COL3A1,HSPB7,IFI16,OXSR1,S100A4,TPM1,VIM	330 (6)
TP63		transcription regulator		1.03	bias	0.0291	ACTA2,ACTL6A,ATG3,BAX,CAD,CDC42,DDAH1,DNM2,ENG,FASN,FBN1,FN1,GAPDH,HSPA4,HSPA8,IGFBP7,ITGA2,ITGB1,KHSRP,KRT7,NT5E,P4HB,PCNA,RAC2,S100A4,SERPINB2,SERPINE1,STMN1,TAGLN,THBS1,THY1,TP53I3,TPM1,VIM
BRCA2		transcription regulator				0.0225	BAX,SERPINE1
DRAP1	0	transcription regulator				0.00592	GAPDH,ILF2,RPL7A,RPLP0,SOD1
MAFK		transcription regulator				0.0296	GSTP1,NQO1,TXN,TXNRD1
HOXA9		transcription regulator				0.000802	ARL3,ARPC5,CDC37,CELF1,CLTC,GLRX,GLRX3,HNRNPU,KRT18,MBNL1,RAB31,RAP1B,RPL27A,RPS3A,SDCBP,SRP72,ST13,TPR,VIM,YWHAG
RFX1		transcription regulator				0.000325	COL1A1,COL1A2,LMNA,MAP1A,PCNA,RPL30
GTF2H4		transcription regulator				0.0225	CAD,NCL
E2F4		transcription regulator				4.53e-07	BUB3,CSDE1,DDB1,DUT,H2AZ1,H2BC21,HMGB1,HSP90B1,KHDRBS1,MCM4,MCM5,MCM6,MTHFD1,NAP1L4,NASP,NCL,NPM1,PCNA,PGRMC1,PRKCSH,PRKDC,PSAT1,RANBP1,RBBP4,SERPINE1,SFPQ,SLC3A2,SRPRA,SRRM2,STMN1,TMPO
ZNF143		transcription regulator				0.0299	AKR1A1,TALDO1,TCP1
SATB1		transcription regulator		0.916		0.0204	ACTG1,ACTN1,CTNNA1,GLRX,HSPA8,ILF3,ITGB1,PSMD2,PTGES3,RPLP0,RPLP1,SUN2,VIM,VTA1,WARS1
PITX2		transcription regulator		1.249	bias	0.0149	COL1A2,GRHPR,IDH2,ITGAV,ITGB1,LDHA,PLOD1,PLOD2,PRDX2,PYCR2,SOD1,SOD2,VIM
RB1		transcription regulator		1.071		2.17e-06	ACO2,ACTB,ATP5F1A,BAX,CAP1,CLIC4,COX6B1,DCTN4,DLST,DYNLRB1,EIF2S1,EZR,FGF2,FN1,GMPS,GRPEL1,GSTO1,H2BC21,HMGB2,ITGAV,KPNA4,KRT18,LAMC1,MAPK1,MAPK3,MCM4,MCM5,MCM6,MDH1,MSN,NIT1,NME1,PARK7,PARP1,PCNA,PGD,PGRMC1,PRKAR1A,PTX3,RANBP1,RSL1D1,SERPINE1,SOD2,SRPRA,TMPO,TOMM22,UQCRC1,VDAC1,YWHAE	565 (17)
FHL2	1	transcription regulator		0.551		0.0478	ACTA2,CNN1,FHL2,MRC2,PDGFRB,TAGLN
TFAM		transcription regulator		-0.816	bias	0.000325	ECHS1,FABP5,HK1,PFKP,PGAM1,PGK1
DNAJB6	0	transcription regulator		-0.747	bias	0.00874	KRT18,NPM1,SPARC,VIM	426 (10)
EBF1		transcription regulator		1.982	bias	0.0378	COL1A1,CRK,FASN,GYS1,MAPK1,PCK2,PFKP,PPP1CA,PPP1CB,PRKAR1A,PRKAR2A,PYGB,STAT1
MEOX2		transcription regulator		-1.406	bias	0.0435	FGF2,ITGAV,LRP1,PCNA,PTX3
GATA6		transcription regulator		0.168		0.0192	ACO1,ACTA2,CAV1,COX5A,DAB2,DLD,DLST,EMD,FGF2,FH,GPI,KRT7,LAMB2,LDHB,MYH9,PGK1,SPARC,TAGLN
SMYD1		transcription regulator				2.15e-07	ACO1,ACO2,ATP5F1A,FH,GOT2,MIF,OAT,PGD,PKM,PYGB,TPI1,UGP2,UQCRC1,UQCRC2
ING1		transcription regulator		1.432		0.0288	BAX,CTTN,HSPA1A/HSPA1B,RPS14,TPT1
DDIT3		transcription regulator		0.828		3.18e-05	ASNS,DNAJA1,ERO1A,FN1,HSPA5,HSPD1,HSPE1,ITGA2,LOX,NDRG1,PCK2,PCNA,PLEC,SARS1,SRSF1,TGM2,VIM,WARS1	583 (13)
HOXD3		transcription regulator		1.915	bias	3.33e-05	COL1A1,DSP,ITGA5,SERPINE1,TAGLN,TGM2,THBS1
TBP		transcription regulator				0.0213	ACTB,ASNS,COL1A1,FN1,GAPDH,RANBP1,RPL31,RPS10
HOXA4		transcription regulator		1.994	bias	0.00414	ACTA2,ITGB1,TAGLN,TAGLN2
TRRAP		transcription regulator				0.0244	MCM4,NCL,PCNA
BARX2		transcription regulator		1.091	bias	0.00153	ACTA2,DYNLL1,FLNA,HSPA9,TIMP1
FOXC2		transcription regulator		1.857	bias	0.0318	ACTA2,ADD1,BAX,FN1,PDGFRB,PRKAR1A,VIM
SIN3B		transcription regulator				0.0188	CAD,COL1A2,LDHA,NCL
SNAI2		transcription regulator		0.862		0.0153	BSG,CDC42,COL1A1,DSP,FN1,ITGB1,KRT18,VIM
THOC1		transcription regulator				0.0443	BAX,CALR
SIRT1		transcription regulator		-1.049	bias	0.00315	ACTB,BAX,CAT,CAV1,CTBP1,DDAH2,DDB1,EIF2S2,ERO1A,FASN,FN1,H2AZ1,HSPA4,HSPA5,IDH2,LAMB1,LGALS3,MAT2A,MYL6,P3H3,PARP1,PC,PCK2,PCNA,PDCD6IP,PHB,PML,RPL10A,RPL13,SDCBP,SERPINE1,SNRNP70,SOD2,STAT1,UQCRC2	553 (17)
SP2		transcription regulator				0.000608	GNAI2,MAT2A,MAT2B,SERPINE1,SERPINH1
SSRP1	1	transcription regulator				0.0229	HNRNPK,KRT8,MSN,TAGLN,TP53I3
HTT		transcription regulator		1.342		4.56e-15	ACAT2,ACOT2,ACTA2,AKAP12,ALDOA,ATP2A2,ATP5F1A,ATP5F1B,ATP5PO,BASP1,BCAP31,CANX,CAVIN3,CBR1,COL6A1,CRYAB,CTTN,DDX50,DLST,DNAJA2,DNAJB1,EEF1A1,EEF2,ENO3,EPB41L3,FASN,FKBP4,FN1,GAPDH,GLO1,GPI,GSN,GSS,HMGB2,HSP90AB1,HSPA5,HSPA8,HSPA9,HSPD1,HSPE1,HUWE1,IFI16,ITGB1,LDHA,LDHB,LOX,MDH2,NAA15,NSF,PC,PCNA,PDLIM4,PDXK,PEA15,PFN1,PFN2,PLOD3,POR,PPP2R2A,PPP3CA,PSMA5,PSMD3,PSME1,RAB10,RPS29,RRS1,SEC22B,SERPINH…	622 (20)
GTF2I	0	transcription regulator				0.00543	CAT,HSPA5,PDIA4,THBS1
CREB3		transcription regulator		0.64	bias	0.000169	ANXA1,CANX,COPB1,FKBP4,HSPA5,UBXN4
GATA1		transcription regulator		-0.943	bias	0.0128	ACTN1,BLVRB,CALR,CAVIN1,CNN3,DUT,EXOC1,GART,HNRNPAB,HSPA9,MCM5,MTHFD1,NCL,PCNA,RANBP1,RPL22,RPL27A,RPS11,SLC3A2,SRM,TFRC,TGFB1I1,TGM2,UAP1
RELA	0	transcription regulator		1.352	bias	0.00826	ACTA2,ACTN4,ALCAM,AP1B1,ARFGAP3,BAX,CAV1,CBS/CBSL,COL1A1,COL1A2,CRYAB,CTSB,CTTN,FGF2,FN1,FSCN1,HSP90B1,KRT18,KRT8,MAT2A,MIF,PARP1,PKM,PRDX6,PTP4A2,PTX3,PXN,QKI,S100A6,SOD2,TGM2,TMSB10/TMSB4X,TPMT,TUBB3,VASP,VIM	493 (17)
RUNX2		transcription regulator		-0.963	bias	0.0239	ACTA2,BAX,COL1A1,COL1A2,DPYSL3,FN1,LGALS3,SERPINE1,TAGLN,TIMP1,TLN1,TPM1
BTG2		transcription regulator				0.0339	CAT,NQO1,SOD1,SOD2
FOXO3		transcription regulator		-0.969		6.68e-05	ACLY,ACTA2,ANXA1,APEX1,BAX,CAD,CAT,CAV1,CTSB,FABP5,FASN,FLNB,FN1,IARS1,IGFBP7,IMPDH2,LARS1,MBNL1,MCM4,NDRG1,NT5E,OPTN,PCNA,PDCD6IP,PRDX3,PRDX5,RTN4,RUVBL1,SERPINB1,SERPINE1,SH3GLB1,SOD1,SOD2,VIM,YBX1	582 (20)
CRTC1		transcription regulator				0.0361	MT2A,NQO1,TIMP1
PAX3		transcription regulator				5.99e-06	ANXA1,ASNS,ATP2B4,CAPN1,COL1A2,CTSA,CTTN,DBN1,EIF2S1,FKBP1A,GLB1,HARS1,HNRNPA3,NNMT,PAK2,PCNA,PEA15,PHGDH,PPIB,PSME1,PXDN,RAB31,SRSF3,TJP2,YARS1,YWHAE
BRCA1		transcription regulator		1.676	bias	0.0089	ACTB,AK1,BAX,DUSP3,ELAVL1,EZR,FHL2,HNRNPD,HSPB1,NQO1,PCNA,RUVBL2,SFPQ,STAT1,TP53I3,VIM,XRCC6	646 (21)
SNAI1		transcription regulator		0.842		3.66e-13	ACTN1,ACTR1A,ACTR2,ACTR3,CDC42,CFL2,COL1A1,COL1A2,CTTN,DPYSL3,FASN,FLNA,FLNB,FLNC,FN1,GSN,ITGA2,ITGB1,KRT18,KRT8,LASP1,PEBP1,PFKP,PTX3,SERPINE1,SERPINH1,SPARC,THY1,TMOD3,TPM1,TPM3,TPM4,VASP,VIM	568 (15)
MAFB		transcription regulator		-1.424	bias	0.0105	ACTB,ACTN1,ALCAM,ARHGDIA,CAP1,CNN2,LGMN,MARCKS,SERPINB2,TAGLN
FUBP1	0	transcription regulator				0.0443	RPL32,STMN1
NFKBIA		transcription regulator		-1.487	bias	5.11e-07	BAX,CAPZA2,COL1A2,COL3A1,CRYAB,CTNNA1,CTSB,ERO1A,FGF2,FHL2,FN1,FSCN1,GRN,HSPA5,HSPA8,IFI16,IGF2R,ITGA2,ITGAV,ITGB1,KRT18,KRT8,PARK7,PCNA,PDLIM1,PEA15,PICALM,PTP4A2,PTX3,RPL27A,RPL8,RPS18,RPS2,RPSA,SCFD1,SERPINB2,SOD1,SOD2,SPTBN1,TFRC,TGFB1I1,TIMP1,TMPO,UBA1,USP10,XRCC5,XRCC6,YWHAZ	496 (18)
TFAP2C		transcription regulator		0.06		0.038	ALCAM,FKBP4,HK1,KRT8,MT2A,SOD2,THBS1,TIMP1
RCOR1		transcription regulator				0.0428	COL1A1,COL1A2,SERPINE1
SF1	1	transcription regulator		0.381		1.77e-06	ACTA2,CNN1,COL1A1,FN1,MYL6
Esrra		transcription regulator		0.607	bias	0.000665	ACAT1,ACO1,ALDOA,ATP5F1B,ATP5PB,ATP5PO,COX5A,ENO1,ENO3,GOT1,GYS1,PCK2,PFKL,PGM1,PPA1	345 (7)
FUS	1	transcription regulator				9.46e-06	FLNA,HSPA5,HSPA9,HSPD1,NCL,RPS16,RPS19,RPS3
SRSF2	0	transcription regulator				0.0192	COL1A1,HNRNPH1,HNRNPL,SRSF1,SRSF7,VIM
NOC2L		transcription regulator				0.014	BAX,TP53I3
WT1		transcription regulator		-1.31		2.5e-09	ACTN1,AHCY,ANPEP,ANXA11,APRT,ASNS,CAPRIN1,CBS/CBSL,CLIC1,CLIC4,CMPK1,ETFA,EZR,GSN,HDLBP,HNRNPL,HSP90B1,KPNA1,LGALS3,LMAN1,LRP1,MYL6,NDRG1,NME1,NUCB1,PCK2,PDIA4,PPIB,RPL19,SEC13,SERPINE1,TARDBP,TARS1,THBS1,TRAP1,WARS1,YARS1,YBX1
PDX1		transcription regulator		-0.511	bias	3.52e-08	ACTB,ACTG1,AKR1B1,ASNS,ATP2A2,ATP5PD,CAT,COL1A1,COL3A1,ERO1A,FGF2,FH,GNG12,GOT1,GRN,HK1,HSPA5,IDH1,ILK,KRT18,KRT8,LTA4H,MDH1,NQO1,PAPSS2,PC,PCNA,PDIA4,PDIA6,PHGDH	388 (9)
KLF11		transcription regulator		-1.035		0.000102	ACTA2,CAT,CAV1,COL1A2,COL3A1,ENG,HADHB,ILK,ITGA2,ITGAV,LOX,PCK2,SERPINE1,SERPINH1,SOD2,STAT1,THBS1,TIMP1
MEF2D		transcription regulator		1.452	bias	0.00443	COL1A2,COL3A1,FN1,MCM5,MCM6,NQO1,PCNA,SOD1,SOD2,VIM	544 (12)

## Sheet: Venn whole cell proteome
Names	total	elements
WC CTRL WC 3mM WC 6mM WC 9mM	43	VDR
		CREB3L1
		ARNT
		ZBTB7B
		MYCN
		FOS
		ATF6
		TWIST1
		PPARGC1A
		SREBF1
		ATF4
		BRD7
		EPAS1
		MYCL
		HIF1A
		SPZ1
		MRTFB
		SRF
		SMAD3
		TCF4
		TFEB
		YAP1
		ERG
		CTNNB1
		HSF1
		MLXIPL
		SMAD2
		CEBPB
		SP1
		XBP1
		HSF2
		MYC
		ESRRA
		STAT4
		KDM3A
		FOXM1
		E2F1
		KLF15
		NFE2L2
		NRF1
		PPARGC1B
		MRTFA
		NFE2L1
WC CTRL WC 3mM WC 6mM	7	ELL2
		JUNB
		SMARCB1
		CREB3L2
		FOSL1
		SREBF2
		TP63
WC CTRL WC 3mM WC 9mM	2	NCOA3
		TEAD2
WC CTRL WC 6mM WC 9mM	2	SMARCA4
		RUVBL1
WC 3mM WC 6mM WC 9mM	4	YY1
		TP53
		CEBPA
		USF1
WC CTRL WC 3mM	8	SP3
		FOXO1
		TEAD3
		RB1
		USF2
		TCF7L2
		TFE3
		TEAD1
WC CTRL WC 6mM	1	WBP2
WC CTRL WC 9mM	2	ZEB1
		NFYA
WC 3mM WC 9mM	1	PFDN5
WC 6mM WC 9mM	2	GLI1
		EGR1
WC CTRL	6	HOXD3
		FLI1
		MEF2D
		ETV4
		IRF2
		MYOD1
WC 3mM	6	MYCBP
		CRTC1
		TCF3
		SMYD1
		H2AX
		ARNT2
WC 6mM	3	BRCA1
		RELA
		SMAD4
WC 9mM	4	ETS1
		NKX2-3
		NOTCH3
		MYB

## Sheet: CTRL secretome
© 2000-2021 QIAGEN. All rights reserved.
Upstream Regulator	Expr Other	Molecule Type	Predicted Activation State	Activation z-score	Flags	p-value of overlap	Target Molecules in Dataset	Mechanistic Network
KDM3A		transcription regulator	Activated	2.778	bias	1.65e-06	CCN2,FLNC,LOXL2,PLOD2,SERPINE1,TAGLN,TNC,TNXB
MRTFB		transcription regulator	Activated	4.394	bias	5.36e-13	ACTB,ACTG1,ADAMTS1,CALD1,CCN2,CNN2,COL3A1,COL5A2,FLNA,IGFBP5,INHBA,LMNA,LOXL1,MYH10,MYH9,POSTN,SERPINB2,SERPINE1,SULF1,TAGLN,THBS1,TPM1,VCL	124 (8)
SOX17		transcription regulator	Activated	2		0.000558	AFP,COL4A1,COL4A2,LAMB1,SPARC	183 (7)
TEAD1	0	transcription regulator	Activated	3.317	bias	1.97e-07	CALD1,CCN2,COL3A1,COL5A2,IGFBP5,LOXL1,POSTN,SULF1,TAGLN,THBS1,TPM1	114 (9)
WBP2		transcription regulator	Activated	2.121		0.0064	COL4A1,COL6A3,CORO1C,CXCL1,FHL1,PDAP1,SEPTIN2,TAGLN
HSF1		transcription regulator	Activated	2.628	bias	1.58e-19	ACLY,CCN2,CCT2,CCT3,CCT4,CCT5,CCT6A,CCT8,CLU,COL18A1,COL6A2,CRYAB,EFEMP1,FBLN1,HMGB1,HNRNPA3,HSP90AA1,HSP90AB1,HSPA1A/HSPA1B,HSPA4,HSPA8,HSPB1,HSPD1,HSPE1,HSPH1,LAMA4,LDHA,PGK1,POSTN,SERPINH1,SPTAN1,STIP1,TCP1,VCAN	53 (4)
STAT3	0	transcription regulator	Activated	3.865	bias	9.53e-08	AHSG,APEX1,CCN2,CDH2,COL1A1,COL1A2,COL3A1,COL5A1,CTTN,DKK1,FERMT2,FN1,FSCN1,FST,HNRNPD,IGFBP5,LDHA,LDHB,LOX,MMP1,MMP2,NPM1,NRP1,PDIA4,PGK1,PSMB5,SERPINE1,SERPINE2,STC2,TAGLN,THBS1,TIMP1,VCAN,VIM,WARS1	271 (20)
TEAD4		transcription regulator	Activated	3.162	bias	5.05e-06	CALD1,CCN2,COL3A1,COL5A2,IGFBP5,LOXL1,POSTN,SULF1,TAGLN,THBS1,TPM1
SRF		transcription regulator	Activated	3.788	bias	1.09e-12	ACTB,ACTC1,ACTG1,CALD1,CAP1,CAPRIN1,CCN2,CNN2,CSRP1,DSTN,EZR,FERMT2,FHL1,FHL2,FLNA,FST,GSN,HSPG2,MYH9,NPM1,PDLIM7,PPIA,SERPINB2,SND1,TAGLN,TLN1,TNC,TUBB4B,VCAN,VCL,WDR1,ZYX	82 (6)
FEV		transcription regulator	Activated	2.236	bias	0.0313	ANXA2,HTRA1,PYGB,VIM,VTN
SOX7		transcription regulator	Activated	2.333		7.69e-06	COL4A1,COL4A2,HSPG2,KRT7,MFGE8,MMP14,MMP2,TGFBI,VCAN
SMAD2		transcription regulator	Activated	2.795	bias	2.97e-10	AFP,BGN,CCN2,CDH2,COL1A2,COL2A1,FN1,MMP2,PTX3,SERPINE1,THBS1,TIMP3,TPM1,TPM2,TPM3,VIM	299 (18)
MRTFA		transcription regulator	Activated	3.385		1.18e-09	ACTB,ACTC1,ACTG1,ARPC1B,ARPC4,CCN2,CNN2,CTTN,CXCL12,FLNA,LMNA,MYH10,MYH9,PFN1,SERPINB2,SERPINE1,TAGLN,THBS1,TNC,VCL	168 (12)
EPAS1		transcription regulator	Activated	3.261	bias	3.38e-08	ACLY,CCN2,CXCL12,EIF5A,ENO1,FBLN2,FHL1,FN1,HSPA4,HSPA5,IGFBP3,IGFBP5,LDHA,LOX,LOXL2,MIF,MMP14,PLOD2,SERPINE1,STC2,TNFRSF11B	280 (23)
LEF1		transcription regulator	Activated	2.219	bias	0.0161	CCDC80,CTTN,DKK1,ECM1,FN1,MMP2,PENK,VIM
SOX4		transcription regulator	Activated	3.111	bias	0.00894	CDH2,FHL1,FN1,IGFBP4,LMO7,NRP1,PPIC,SERPINE2,UCHL1,VIM
JUNB		transcription regulator	Activated	2.271	bias	1.68e-08	ACLY,CLU,COL1A1,COL1A2,EEF2,FBLN2,FN1,INHBA,MMP1,MMP2,MYL12A,PENK,SERPINB2,SERPINE1,SPTAN1,TIMP1,TIMP3	136 (13)
STAT4		transcription regulator	Activated	3.145	bias	0.00214	AHNAK,COPG1,FSCN1,HEXB,P4HA2,PLOD2,PRDX6,RCN3,S100A4,SERPINE1,STC2,TIMP1	239 (15)
SMAD1		transcription regulator	Activated	2.207	bias	0.00249	CCN2,COL1A1,COL1A2,COL2A1,COL4A1	267 (19)
HIF1A		transcription regulator	Activated	4.297	bias	2.12e-19	ACAN,ADAMTS1,AFP,ALDOA,ARPC2,BGN,CAVIN1,CCN2,CDH2,CXCL12,EIF5A,ENO1,FHL1,FHL2,FN1,FSCN1,GAPDH,GPI,H2AX,HSPA4,HSPA5,HSPB1,IGFBP3,IGFBP5,LDHA,LGALS1,LOX,LOXL2,MIF,MMP1,MMP2,NPM1,P4HA1,P4HA2,PGK1,PKM,PLOD2,PPIA,SERPINE1,STC2,SULF1,THBS1,TIMP1,TNFRSF11B,TPI1,VIM	185 (15)
CEBPA		transcription regulator	Activated	2.412	bias	6.98e-06	ACLY,ALB,ANXA1,CDC37,COL1A1,COL1A2,EDF1,FHL1,GAPDH,GSTP1,HMGA1,HSPA5,IGFBP3,IGFBP4,KRT7,LGALS1,NRP1,PLOD2,PTX3,SERPINB2,SERPINE1,SERPINF1,THBS1,VCAN,VCL	270 (19)
IRF2		transcription regulator	Activated	2.449	bias	0.00561	ARCN1,C1S,CLIC1,MYH9,PSME2,RRBP1,TPM1,TXNRD1
GLI1		transcription regulator	Activated	2.745	bias	7.27e-06	CLU,COL1A1,COL2A1,DKK1,EZR,FHL1,IGFBP6,IGFBP7,LMNA,MMP2,PCOLCE2,PLOD1,RPL30,TIMP3,TNC,VIM	283 (16)
SP1		transcription regulator	Activated	4.594	bias	1.88e-09	ADAMTS1,AEBP1,ATP5F1B,CCN2,CDH2,CIRBP,COL1A1,COL1A2,COL2A1,COL8A1,CRYAB,CXCL12,EZR,FLNA,FN1,HMGA1,HSPA5,IGFBP3,IGFBP4,MMP1,MMP14,MMP2,PENK,PGK1,PKM,PSG5,SERPINE1,SERPINE2,SPARC,TAGLN,TIMP1,TIMP2,TIMP3,TNC,TXNRD1,VIM	219 (18)
SIM1		transcription regulator	Activated	3.317	bias	0.00457	CFL2,COL12A1,EIF5A,IGFBP4,LAMA2,NACA,PDLIM4,PFN1,POSTN,SRSF1,UBA1
TEAD3		transcription regulator	Activated	3.317	bias	5.66e-09	CALD1,CCN2,COL3A1,COL5A2,IGFBP5,LOXL1,POSTN,SULF1,TAGLN,THBS1,TPM1
TWIST1		transcription regulator	Activated	3.219	bias	1.38e-25	ACAN,ADAMTS1,CDH2,CLU,COL1A1,COL2A1,COL6A1,CXCL12,DCN,DPYSL3,EMILIN1,FBN2,FN1,GPC1,GSN,IGFBP4,IGFBP5,LMNA,MFGE8,MMP1,MMP2,MRC2,MXRA8,OLFML3,PAM,PAMR1,PCOLCE,PXDN,S100A4,TGFBI,THBS2,TIMP3,VCAN,VIM,ZYX	282 (18)
NOTCH3		transcription regulator	Activated	2.137	bias	0.00129	ACTN1,COL5A1,FN1,PTX3,SPARC,TAGLN
JUN		transcription regulator	Activated	2.681	bias	4.07e-17	AFP,ANXA1,ANXA2,APEX1,APP,CCN2,CLU,COL1A1,COL1A2,CXCL1,DKK1,EEF2,EZR,FLNC,FN1,FUS,GSTP1,HK1,HMGA1,HNRNPA2B1,IGFBP3,IGFBP4,IGFBP6,IGFBP7,LGALS3,LMNA,LTBP1,MMP1,MMP2,PENK,PRDX1,PTX3,PXDN,SERPINB2,SERPINE1,SF3B3,SNRNP70,SPARC,STMN1,THBS1,TIMP1,TIMP3,TNC,VIM,XYLT1	269 (17)
XBP1		transcription regulator	Activated	3.347	bias	9.21e-11	AFP,APP,ARCN1,COL4A1,COL4A2,COPG1,ERP29,FKBP10,FN1,HSP90B1,HSPA5,NUCB2,P3H1,P4HB,PDIA3,PDIA4,PDIA6,PPIB,RCN3,S100A6,SEC23A,SPARC,TXNDC5,XRCC6	172 (14)
SREBF1		transcription regulator	Activated	2.361	bias	0.00227	ACLY,ALDOA,CAPZB,COL6A1,CSRP1,FN1,HSPA1A/HSPA1B,HSPA5,LGALS3,P4HA2,PLS3,RPLP0,SERPINE1	234 (17)
ARNT		transcription regulator	Activated	2.412	bias	3.72e-05	ALDOA,ENO1,GAPDH,GPI,LDHA,LOXL2,MYL6,PGK1,SERPINE1,TPI1,VIM	99 (7)
CEBPB		transcription regulator	Activated	4.334	bias	3.05e-08	ALB,APP,CIRBP,COL1A1,COL1A2,COL5A2,DCN,FBLN1,FHL1,FHL2,FN1,H2AX,HMGA1,HNRNPD,HSP90AA1,HSPA8,HSPD1,HSPE1,IGFBP3,IGFBP4,JPT1,LAMC1,LGMN,MMP1,NRP1,PSMA3,PSMA6,SERPINB2,SERPINE1,STMN1,TUBB,VCAN,VIM,XRCC6,ZYX	283 (19)
ZEB1		transcription regulator	Activated	3.258		5.22e-11	CCN2,COL1A1,COL1A2,COL3A1,FN1,LOX,LOXL2,MAP1B,MMP1,MMP2,NRP1,RPL30,SERPINE1,TGFBI,THBS1,VIM	277 (15)
KLF4		transcription regulator	Activated	2.559	bias	6.92e-07	ACTC1,ADAMTS1,ALB,CLIC4,COL1A1,COL8A1,EFEMP1,EXT2,FN1,HSPB1,INHBA,KRT7,NRP1,PLAT,SERPINB2,SERPINE1,SERPINH1,TAGLN,THBS1,TNC,TXNRD1,VIM	160 (17)
FOXM1		transcription regulator	Activated	2.894	bias	9.16e-06	ANXA1,CDH2,CXCL12,FN1,LAMA4,LDHA,LOX,MMP2,PGK1,PRDX2,STMN1,VCAN,VIM	288 (20)
ATF6		transcription regulator	Activated	2.644	bias	4.21e-05	APP,HSP90B1,HSPA5,NUCB2,PDIA4,PLAT,PRDX2,SPARC	156 (12)
LDB1		transcription regulator	Activated	2.111		0.0326	ACTB,ANXA1,COL18A1,EFEMP2,FBLN1,GSN,LGALS1,MFGE8,MYH10,SERPINE2,SERPINF1
NFE2L2		transcription regulator	Activated	5.981	bias	1.67e-17	ACTG1,ALDOA,CCN2,CCT3,COL1A1,COL3A1,COL4A2,DDX39B,DSTN,ELN,ERP29,FN1,GSTP1,HSP90AA1,HSP90AB1,HSP90B1,LMNA,NARS1,NUCB2,PDIA3,PDIA4,PDIA6,PPIB,PRDX1,PSAT1,PSMA1,PSMA4,PSMA5,PSMA6,PSMA7,PSMB1,PSMB2,PSMB5,RACK1,RELN,RPLP0,RPS16,SEC23A,SERPINE1,STIP1,TKT,TPI1,TXNRD1,VCP	144 (10)
VDR		transcription regulator	Activated	2.121		0.0611	COL1A1,COL4A1,COL4A2,IGFBP3,IGFBP5,IQGAP1,LGALS1,VCL,ZYX
SMAD4	0	transcription regulator	Activated	3.66	bias	1.75e-08	AFP,BGN,CCN2,CDH2,COL1A2,COL2A1,FN1,FSCN1,FST,HMCN1,INHBA,MMP1,PTX3,SERPINE1,SERPINE2,THBS1,TIMP1,TIMP3,TNC,TPM1,TPM2,TPM3,VIM	248 (20)
NFE2L1		transcription regulator	Activated	2.63	bias	9.47e-06	GSTP1,PSMA1,PSMA6,PSMA7,PSMB1,PSMB2,PSMB5
SATB1		transcription regulator	Activated	2.438		0.00213	ACTG1,ACTN1,FERMT2,HSP90AA1,HSPA8,ILF3,RPLP0,RPLP1,VIM,WARS1
HNF1A		transcription regulator	Activated	2.789	bias	0.0223	AFP,AHSG,ALB,C1S,COL3A1,FH,GARS1,GDI2,HSPA5,PAMR1,PGK1,PSMA5,RACK1,SERPINE1,TARS1,TPI1,VTN
ATF4		transcription regulator	Activated	3.762	bias	6.45e-10	APEX1,CAST,COL4A2,CXCL1,FN1,GARS1,HSP90B1,HSPA5,IGFBP5,IGFBP7,LGALS3,NARS1,NID2,PENK,PSAT1,PTX3,SERPINF1,STC2,TKT,TNFRSF11B,WARS1	231 (11)
EGR1		transcription regulator	Activated	2.589	bias	0.00185	APP,CAVIN1,CLU,COL1A1,COL1A2,COL2A1,FN1,MMP14,SERPINE1,THBS1,TIMP1	260 (21)
ERG		transcription regulator	Activated	2.736	bias	5.37e-06	ACTN1,CDH2,CXCL1,DBN1,DSTN,EXT1,FHL1,FLNB,FLNC,HMGB1,MMP1,PLAT,RSU1,SPARC,THBS1,VIM	114 (7)
SMAD3	0	transcription regulator	Activated	3.634	bias	5.11e-16	ALB,BGN,CCN2,CDH2,COL1A1,COL1A2,COL2A1,COL3A1,COL6A1,COL6A3,ELN,FBN2,FN1,FST,HSP90B1,HSPA5,LUM,MMP1,PTX3,RPS6,RPS8,SERPINE1,SPARC,TAGLN,THBS1,TIMP1,TIMP3,TNC,TPM1,TPM2,TPM3,VIM,ZYX	200 (17)
HOXD3		transcription regulator	Activated	2.646	bias	7.96e-08	COL1A1,IGFBP3,MMP2,SERPINE1,TAGLN,TGFBI,THBS1
SMARCB1		transcription regulator	Activated	2.646	bias	0.0106	ACTR2,COL18A1,COL1A1,COL5A2,CTTN,GSN,MMP1,POSTN,SPARC
ARNT2		transcription regulator	Activated	3.464	bias	0.00106	CFL2,COL12A1,EIF5A,IGFBP4,LAMA2,NACA,PDLIM4,PFN1,PGK1,POSTN,SRSF1,UBA1
ETS1		transcription regulator	Activated	2.545	bias	0.0023	ARPC2,CCN2,COL1A2,COL2A1,EEF1D,FN1,HSPA1A/HSPA1B,HSPA8,HSPE1,MMP1,MMP2,SERPINE1	279 (22)
YAP1	0	transcription regulator	Activated	3.206	bias	7.61e-25	ACLY,ACTG1,ADAMTS1,CCDC80,CCN2,FLNA,FN1,H2AX,INHBA,LDHA,LMNA,MAP1B,MYH9,RPL10,RPL12,RPL14,RPL17,RPL21,RPL24,RPL30,RPL4,RPL5,RPL6,RPL7,RPL7A,RPLP0,RPLP2,RPS12,RPS16,RPS2,RPS21,RPS27A,RPS28,RPS5,RPS6,RPS8,RPSA,SERPINE1,TAGLN,THBS1,TUBB,VCL,VIM	243 (21)
FOXC2		transcription regulator	Activated	2.211	bias	0.00767	CDH2,DKK1,FN1,MMP2,VIM	245 (16)
MLXIPL		transcription regulator	Activated	4.967	bias	2.34e-18	ACLY,ANXA2,RPL10,RPL12,RPL14,RPL17,RPL21,RPL24,RPL30,RPL4,RPL5,RPL6,RPL7,RPL7A,RPLP0,RPLP2,RPS12,RPS16,RPS2,RPS21,RPS27A,RPS28,RPS5,RPS6,RPS8,RPSA,TKT
MYB		transcription regulator	Activated	2.262	bias	1.71e-05	CDH2,CLTA,CNN3,COL1A2,COL4A1,CXCL12,FN1,HSPA5,HSPA8,IGFBP3,IGFBP5,IQGAP1,MMP1,VIM	233 (18)
SNAI2		transcription regulator	Activated	2.216		5.95e-06	CCN2,CDH2,COL1A1,COL2A1,CXCL12,DKK1,FN1,MMP14,VIM	246 (19)
HTT		transcription regulator	Activated	3		1.14e-21	ADAMTS2,AGRN,ALDOA,APP,ATP5F1B,BASP1,BMP1,C1R,CAST,CCN2,COL18A1,COL4A1,COL4A2,COL6A1,COL6A3,CRYAB,CTTN,DCN,EEF1A1,EEF2,FHL1,FN1,GAPDH,GPC1,GPI,GSN,HBA1/HBA2,HMGA1,HSP90AB1,HSPA5,HSPA8,HSPD1,HSPE1,IGFBP5,KRT1,LDHA,LDHB,LOX,LTBP2,MDH2,MMP14,MMP2,PDLIM4,PDXK,PENK,PFN1,PLOD3,PSMA5,PTBP1,SERPINF1,SERPINH1,SFPQ,SPTAN1,STMN1,TAGLN,TGFBI,THBS2,TIMP3,TPI1,TUBB,UCHL1	335 (23)
LMO2		transcription regulator	Activated	2.111		0.0333	ACTB,ANXA1,COL18A1,EFEMP2,FBLN1,GSN,LGALS1,MFGE8,MYH10,SERPINE2,SERPINF1
TCF7L2		transcription regulator	Activated	3.212	bias	0.0177	ANXA1,CAP1,CCN2,CSRP1,DKK1,FH,FKBP1A,FN1,GSN,MMP1,PICALM,PLAT,SRSF1,VCAN,VIM
SNAI1		transcription regulator	Activated	2.743		1.06e-19	ACTN1,ACTR2,ACTR3,CCN2,CDH2,CFL1,CFL2,COL1A1,COL1A2,COL2A1,CTTN,DKK1,DPYSL3,FLNA,FLNB,FLNC,FN1,FST,GSN,LASP1,MMP14,PTX3,SERPINE1,SERPINH1,SPARC,TPM1,TPM3,TPM4,VIM	237 (21)
HSF2		transcription regulator	Activated	3.592	bias	2.16e-19	CCT2,CCT3,CCT4,CCT5,CCT6A,CCT8,CLU,HSPA1A/HSPA1B,HSPA4,HSPB1,HSPH1,PSMA1,PSMA5,PSMB2,PSMB5,RELN,TCP1
MYCL		transcription regulator	Activated	2.8	bias	0.000343	FAU,HSPD1,NARS1,RPL12,RPL17,SNRPD1,SSB,TARS1
SMARCA4		transcription regulator	Activated	4.007	bias	3.8e-13	ACTN4,AFP,AHNAK,ALB,CCN2,COL1A1,CXCL1,FHL2,FLNB,FN1,GAPDH,GSTP1,HEXB,IGFBP4,IGFBP5,IGFBP7,INHBA,LGALS1,LGALS3,LMNA,LOX,LOXL2,LUM,MAP1B,MFGE8,MMP1,MMP2,NRP1,PLAT,PSG4,PSG5,PTX3,S100A6,SEMA7A,SERPINB2,SERPINE1,SERPINE2,SERPINH1,SRPX,TAGLN,TIMP2,TPM1,TUBB,TXNRD1,VIM	289 (22)
TEAD2		transcription regulator	Activated	3.317	bias	4.54e-09	CALD1,CCN2,COL3A1,COL5A2,IGFBP5,LOXL1,POSTN,SULF1,TAGLN,THBS1,TPM1
CTNNB1	0	transcription regulator	Activated	3.61	bias	3.34e-37	ACLY,ACTB,ACTC1,ACTN4,ACTR3,AFP,AGRN,ANXA1,APP,BGN,BMP1,CAPZB,CCN2,CDH2,CLU,CNN2,COL1A1,COL2A1,COL4A1,COL4A2,CTHRC1,CXCL1,CXCL12,DKK1,ECM1,EIF5A,FBLN2,FN1,FST,GAPDH,GREM1,HNRNPA0,HSPE1,HTRA1,IGFBP5,ILF3,KRT1,KRT7,LAMB1,LGALS3,LMNA,MAP4,MFGE8,MMP1,MMP14,MMP2,PDAP1,PFN1,PGK1,PKM,PLIN3,PLS3,PRKCSH,RCN1,RPL10,RPL12,RPL14,RPL17,RPL21,RPL24,RPL30,RPL4,RPL5,RPL6,RPL7,RPL7A,RPLP0,RPLP2,RPS12,RPS16,RPS2,R…	281 (18)
TP53		transcription regulator	Activated	3.623		7.68e-48	ACLY,ACTB,ACTN1,ACTN4,AFP,ALB,ALDOA,ANXA1,ANXA2,APEX1,APP,ARPC1B,BMP1,CALU,CAP1,CCDC80,CCN2,CLIC4,CLTA,CLTC,CLU,CNN2,CNN3,COL18A1,COL1A1,COL1A2,COL2A1,COL3A1,COL4A1,COL4A2,COL5A2,COL6A2,CRYAB,CSRP1,CXCL1,CXCL12,DCTN2,DKK1,DSTN,ECM1,EEF1A1,EMILIN1,EZR,FBLN2,FERMT2,FH,FHL1,FHL2,FKBP1A,FN1,FSTL1,FUBP1,GAPDH,GPI,GSN,GSTP1,H2AX,HMGA1,HMGB1,HNRNPA2B1,HSP90AA1,HSP90AB1,HSPA1A/HSPA1B,HSPA5,HSPA8,HSPB1,HS…	274 (22)
MYC		transcription regulator	Activated	4.313	bias	8.29e-60	ACAN,ACLY,ACTB,ACTN1,ACTN4,ADAMTS1,AFP,ALB,ALDOA,APEX1,APP,CAPZB,CAST,CCT3,CDH2,CLIC4,CLU,COL1A1,COL1A2,COL2A1,COL3A1,COL4A1,COL4A2,COL5A1,COL5A2,COL6A3,COL8A1,CRYAB,DBN1,DDX39B,DKK1,ECM1,EEF2,EFEMP1,ENO1,EXT2,EZR,FBLN2,FBN1,FBN2,FLNA,FN1,FSTL1,GAPDH,GDI2,GPC1,GPI,HMGA1,HNRNPA1,HNRNPA2B1,HNRNPAB,HNRNPD,HNRNPH1,HSP90AA1,HSPB1,HSPD1,HSPE1,HSPH1,INHBA,ITGBL1,KRT7,LAMB2,LDHA,LDHB,LGALS1,LGMN,LOX,LUM,…	275 (18)
MEF2D		transcription regulator	Activated	2.16	bias	0.0187	CCN2,COL1A2,COL3A1,FN1,VIM
EOMES		transcription regulator	Inhibited	-2.433		0.027	ACTC1,ANXA1,COL3A1,COL6A3,IGFBP3,TGFBI
SPDEF		transcription regulator	Inhibited	-3.953	bias	2.52e-14	CCN2,CDH2,COL1A1,COL4A1,COL4A2,COL5A1,COL5A2,COL6A1,COL6A2,COL6A3,LAMB2,LAMC1,LASP1,SERPINE1,STMN1,TNC,VIM	163 (9)
GLIS2		transcription regulator	Inhibited	-2.646	bias	4.33e-06	CCN2,COL1A1,LTBP2,MMP14,SERPINE1,SPARC,VIM	184 (7)
GMNN		transcription regulator	Inhibited	-2.236	bias	0.0262	EFEMP1,EXT2,INHBA,NRP1,TXNRD1
RUNX3		transcription regulator	Inhibited	-3.062	bias	3.88e-07	CCN2,COL12A1,COL4A1,EXT1,FBN1,FLNA,FSTL1,LOX,MMP2,PXDN,STC2,TIMP2,TPM2,VIM	96 (7)
TAF4		transcription regulator	Inhibited	-2.2	bias	2.19e-05	CCN2,COL6A3,DCN,GREM1,LUM,MMP2,OLFML3,PENK,THBS1,THBS2
SMAD7		transcription regulator	Inhibited	-3.788	bias	7.17e-19	ADAMTS2,BGN,CCN2,CDH2,COL1A1,COL1A2,COL2A1,COL3A1,COL6A1,COL6A3,CXCL12,DCN,EFEMP1,FN1,FST,ITGBL1,LTBP2,MMP1,MMP2,NID2,PLAT,SERPINE1,TAGLN,TGFBI,TIMP1,TIMP3,TPM2,TPM3	142 (14)
NEUROG1		transcription regulator	Inhibited	-2.138		3.56e-11	C1S,COL3A1,CXCL1,FN1,GREM1,INHBA,P4HA2,PPIC,PXDN,S100A4,SERPINF1,SPOCK1,SULF1,THBS1
NOSTRIN		transcription regulator	Inhibited	-2.425	bias	3.76e-05	COL18A1,FN1,MMP1,MMP2,TFPI,THBS1	105 (13)
KLF2		transcription regulator	Inhibited	-2.768		0.000114	CCN2,CDH2,COL4A1,ECM1,ELN,FBLN1,MMP14,MYH10,PLOD2,SERPINE1,TFPI,THBS1,TIMP1	132 (14)
PPARGC1A		transcription regulator	Inhibited	-3.246	bias	2.02e-16	ADAMTS1,ADAMTS2,ATP5F1B,CCN2,COL1A2,COL2A1,COL6A2,COL6A3,COMP,DCN,FBLN1,FBLN2,FH,IGFBP3,IGFBP5,IGFBP6,IGFBP7,INHBA,LAMA2,LAMA4,LAMB1,LDHA,LDHB,LUM,MDH2,MFAP5,MMP2,OLFML3,PGAM1,POSTN,PRDX5,SERPINE2,SERPINH1,TIMP1,TIMP2,TIMP3,TNFRSF11B,VCAN	304 (21)
SOX1		transcription regulator	Inhibited	-2.236	bias	0.0159	EFEMP1,EXT2,INHBA,NRP1,TXNRD1
KLF3		transcription regulator	Inhibited	-2.5	bias	0.00107	AHNAK,ARPC4,CCT3,CIRBP,EIF5A,EPRS1,GSTP1,HEXB,HNRNPDL,HNRNPH1,MIF,MSN,PSMB2,RELN,SERPINH1,TPM3,VIM
HDAC2	0	transcription regulator	Inhibited	-2.63		0.0278	ACAN,APEX1,COL1A2,COL2A1,COMP,DKK1,TAGLN
SOX3		transcription regulator	Inhibited	-2.236	bias	0.0228	EFEMP1,EXT2,INHBA,NRP1,TXNRD1
TRIM24		transcription regulator	Inhibited	-2.828	bias	1.81e-05	AGRN,CSRP1,EIF5A,FBN1,ITIH2,LGALS3,LGALS3BP,MYH10,PLEC,SERPINE1,TGFBI
ELF3		transcription regulator				0.0381	COL2A1,FN1,TIMP3
FEZF1		transcription regulator				0.00237	MMP1,TIMP1	177 (7)
PKNOX2		transcription regulator				0.00718	COL2A1,IGFBP5,VIM
ZNF219		transcription regulator				0.0012	ACAN,COL2A1	10 (2)
IRF2BP1		transcription regulator				0.00839	ADAMTS1,H3C1,INHBA,TNFRSF11B
FOXL2		transcription regulator				0.0287	FST,HMCN1,INHBA,SERPINB2,SERPINE2
ZNF76		transcription regulator				0.0399	TCP1
NANOG		transcription regulator		-1.414	bias	0.0049	COL3A1,FUS,HNRNPH1,HSPA1A/HSPA1B,LGALS1,MAP1B,S100A6,SET
ZNF384		transcription regulator				0.0133	COL1A1,MMP1
WWTR1		transcription regulator		1.387	bias	0.00767	CCN2,COL1A1,CXCL1,FN1,SERPINE1	111 (12)
KLF17		transcription regulator				0.0358	FN1,VIM
NPAS1		transcription regulator				0.0202	RELN
AFF4		transcription regulator				0.000624	HNRNPH1,PTBP1,STC2
WWC1		transcription regulator				0.00156	CCN2,CDH2,VIM
RRP1B		transcription regulator				0.00693	HSP90AA1,HSP90AB1,RPL14,RPL6,RPS5,RPS8,SERPINE2
CREB3L2		transcription regulator				0.0273	HSPA5,SEC23A
MKX		transcription regulator				0.000624	COL1A1,COL1A2,COL3A1
NAT8		transcription regulator				0.0399	APP
FOXG1		transcription regulator				0.0358	FST,SERPINE1
ZNF277		transcription regulator				0.0399	RPS2
ECD		transcription regulator				0.0399	HSPA5
HMGA1	1	transcription regulator		-0.073	bias	1.07e-09	COL1A1,COL1A2,COL4A1,COL4A2,CRYAB,FSTL1,GSN,IGFBP3,IGFBP4,IGFBP7,LAMB1,PSG4,RPL7A,SEPTIN2,SERPINH1,SPARC,SRPX,TAGLN,VIM,ZYX	277 (16)
CCND1		transcription regulator		-1.877		2.75e-08	AHNAK,CALU,COL1A1,COL5A2,EEF1B2,ENO1,FLNA,G3BP1,HSPA1A/HSPA1B,HSPA8,HSPB1,ITIH2,JPT1,KRT1,LAMB2,LASP1,MMP2,NIBAN2,PDLIM4,RCN1,RPL10,RPS6,TPI1,TUBA1B,TUBB	163 (3)
MAX		transcription regulator				0.0415	ACTC1,APEX1,HMGA1,NCL,NPM1
E2F1		transcription regulator		1.08	bias	1.74e-08	ACTR3,CALD1,CCT2,CCT4,CLIC1,COL2A1,CRYAB,DDX39B,FHL1,HMGA1,HMGB1,HNRNPD,HNRNPK,HSP90B1,HSPA8,HSPD1,HSPE1,JPT1,KRT1,MDH1,MMP1,NCL,NRP1,PSAT1,RPS16,SERPINE1,SRSF1,STMN1,THBS1,TXNRD1,VCP,VIM	187 (9)
SOX5		transcription regulator				0.0273	COL2A1,HSPG2
TFAP2A		transcription regulator		-1.36		2.24e-08	ANXA1,CXCL1,EFEMP1,ITGBL1,MMP14,MMP2,PRDX1,RPL6,RPL7,RPLP0,RPS5,SERPINE1,TIMP1,TPM1,TPM3	184 (7)
HAND2		transcription regulator		-0.742	bias	0.000395	ACTC1,COL1A1,COL1A2,COL3A1,GREM1,S100A4,TPM1
NFAT5		transcription regulator		0.816	bias	0.0146	COL1A1,COL1A2,DKK1,IGFBP7,PLAT,S100A4,TNFRSF11B
NFATC4		transcription regulator				0.0221	APP,COL1A1,COL3A1
TFEC		transcription regulator				0.0062	COL6A3,MYH9,PSMA6
SOX2		transcription regulator		-0.461	bias	0.00122	ALB,ARPC1B,CCN2,CDH2,COL1A1,CXCL12,DKK1,EFEMP1,EXT2,FST,GSN,INHBA,KRT7,NRP1,PSAT1,SEPTIN2,SERPINE1,TIMP3,TXNRD1,VCAN,VIM	249 (10)
TCF21		transcription regulator				0.002	COL4A1,MMP2,TIMP1
VHL		transcription regulator		-1.778	bias	2.84e-09	CCN2,CDH2,CFL1,CLTC,CXCL12,FN1,H2AX,HNRNPA2B1,LMNA,LOX,LOXL2,MIF,MMP14,RPS6,SPARC,TAGLN,VIM	215 (19)
HTATIP2		transcription regulator				0.00106	CDH2,MMP2,PKM,SPARC
ZFHX3		transcription regulator				8.44e-05	AFP,ALB,GSTP1,MIF,RPLP2,RPS12,RPS28,SSB,TUBA1B
MDM2		transcription regulator				0.0313	IGFBP6,SERPINB2,SERPINE1,THBS1,TIMP1
SETBP1		transcription regulator				0.0399	SET
HLTF		transcription regulator				0.0399	SERPINE1
NOTCH1		transcription regulator		-0.743		1.04e-05	CCN2,COL1A1,COL1A2,CXCL1,DKK1,HBA1/HBA2,HSP90AB1,HSPA8,HSPE1,HSPH1,IGFBP3,IGFBP4,LOX,MMP1,MMP2,PDIA3,SERPINE1,TAGLN	247 (17)
ZNF224		transcription regulator				0.0399	ALDOA
HOXA10		transcription regulator		-0.18	bias	9.18e-05	ACTB,COL3A1,DKK1,FN1,FST,HSP90AA1,IGFBP3,IGFBP5,LAMA2,MAP1B,MSN,P4HB,TNXB
ETV4		transcription regulator		1.97	bias	0.000732	B4GALT1,FN1,MMP14,PLEC,VIM	88 (7)
SPZ1		transcription regulator				0.00825	CDH2,FN1,VIM	65 (3)
ZBTB33		transcription regulator				0.0358	PGK1,S100A4
SIM2		transcription regulator				0.000742	CDH2,DBN1,MMP2,TIMP2
ZNF148		transcription regulator				0.0404	FN1,VIM
MYOCD		transcription regulator		-0.337	bias	2.72e-06	ACTC1,CALD1,COL1A1,COL1A2,COL2A1,COL3A1,FN1,S100A4,TAGLN,TPM1,VCAN	55 (4)
ID1		transcription regulator		0.963	bias	0.00307	CCN2,FN1,MMP14,MMP2,THBS1,VIM	245 (17)
TFAP4		transcription regulator				0.0493	CDH2,FN1,VIM
MYF6		transcription regulator		0.243	bias	1.88e-06	DCN,FST,FSTL1,GSN,IGFBP3,INHBA,MMP2,SERPINE1,SERPINF1,SPARC,THBS1,TNFRSF11B
ELOC	0	transcription regulator				0.0399	HNRNPA2B1
MLIP		transcription regulator				0.0399	HK1
RUNX1		transcription regulator		-0.524	bias	0.00619	ALB,ANXA2,APEX1,FSCN1,HBA1/HBA2,HSPA5,IGFBP3,KRT1,MYH10,MYH9,SERPINE1,TIMP1	281 (17)
CREM		transcription regulator				0.0379	ACTC1,COL3A1,COL8A1,HSPA4,PDXK,PGK1,THBS1
SP100		transcription regulator				0.000742	CCN2,HSPA8,HSPE1,MMP1	163 (6)
IRF4		transcription regulator		-1.667		0.0143	CLTA,EZR,HSPA8,PPIB,PSMA1,PSMA2,RPL6,SUB1,YWHAH
CNBP	0	transcription regulator				0.0164	PABPC1,RPS6
NFYB		transcription regulator				0.000129	ACLY,ACTB,ATP5F1B,CDH2,COL1A1,COL1A2,COL5A3,GAPDH,HNRNPA1,PDIA4,S100A4,SEPTIN7,SERBP1,TIMP3,TPM1,VIM
FOXP3		transcription regulator				0.0316	ANXA1,GAPDH,IGFBP4,LDHA,LGALS1,LGALS3,MMP2,NRP1
FLI1		transcription regulator		1.681	bias	3.97e-08	CCN2,COL1A1,COL1A2,HSPA8,LDHA,LOX,MMP1,NPM1,RACK1,TCP1,TNC
HOXD10		transcription regulator		0.707		4.72e-05	EZR,MMP14,NME1,RPSA,SERPINE1,TFPI,TIMP1,TIMP2
GATA4		transcription regulator		0.665		6.26e-10	ACTC1,CCN2,COL1A1,COL1A2,COL3A1,CTHRC1,GPI,HK1,HSPA5,IGFBP5,IGFBP6,INHBA,KRT7,LDHA,LTBP2,MYH9,PGAM1,POSTN,S100A4,TAGLN,TGFBI,TIMP1,TPM1,VIM	25 (3)
EAF2		transcription regulator				0.00389	H2AX,THBS1
APBB1		transcription regulator				0.00309	APP,TAGLN,TPM1
MDM4		transcription regulator				0.0053	LGALS3,P4HB,VIM
BMI1		transcription regulator				0.0106	H2AX,LOX,NID1,P4HA1,VIM
SOX6		transcription regulator				0.0135	COL2A1,HSPG2,NPM1
TRIM28	0	transcription regulator				0.0462	EFEMP1,MMP2,S100A4,SULF1
MYCBP		transcription regulator				0.00796	LDHA,NCL
CREB1		transcription regulator		1.147	bias	0.0033	ARPC3,CDC37,CDH2,ECM1,FN1,HSPA4,HSPA5,INHBA,ITGBL1,JPT1,MMP1,MYH10,NRP1,PAM,PDXK,PENK,PLAT,RBMX,SEMA7A,STMN1,TAGLN2,VIM	238 (17)
MTA3		transcription regulator				0.015	ACTC1,CDH2,FN1
MED16		transcription regulator		-1.987	bias	3.66e-06	CCN2,MMP1,MMP2,TAGLN,VIM	198 (12)
TWIST2		transcription regulator		1.998	bias	0.00699	CDH2,FN1,POSTN,VIM	174 (12)
HDAC3		transcription regulator		0.283		0.0448	CDH2,COL1A2,SERPINE1,TAGLN,VIM
SMARCD3		transcription regulator				0.00718	ACAN,COL1A1,COL2A1
ATN1		transcription regulator				8.77e-05	BASP1,BMP1,DPYSL3,GSN,IGFBP5,LTBP2,PENK,PPP1CB,PTBP1,STMN1,TUBB
POU5F1		transcription regulator		1.937	bias	0.0025	AFP,ALB,CDH2,CXCL12,EFEMP1,ENO1,EXT2,GPI,HEXB,INHBA,LDHA,LOXL1,MMP2,NRP1,TNFRSF11B,TXNRD1,VIM	172 (7)
MED1		transcription regulator		0.762	bias	0.0425	ACLY,EDF1,GSTP1,IGFBP3,NCL,STC2,THBS1
PLAG1		transcription regulator		1.477	bias	0.0062	CRLF1,FLNC,PLEC,PPIC,QSOX1
MAFF		transcription regulator				0.0314	GSTP1,TXNRD1
YBX1	0	transcription regulator		0.734	bias	0.000826	COL1A1,COL1A2,EFEMP1,G3BP1,IGFBP3,MMP2,RELN,STC2	175 (15)
TSC22D1		transcription regulator				0.00796	FN1,SERPINE1	112 (13)
STAT6		transcription regulator		1.391		0.0141	ACTB,AHNAK,ANXA1,COL1A1,COL1A2,COL3A1,EXT1,FSCN1,LGALS3BP,LMO7,MMP14,MMP2,SERPINE1,SERPINF1,TIMP1,VIM
JUND	0	transcription regulator				0.00589	CLU,COL6A1,MMP1,PENK,SERPINB2,TIMP1	152 (13)
ETV5		transcription regulator		-1.121		1.39e-10	AGRN,AHNAK,CAVIN1,CDH2,CXCL12,DPYSL2,FN1,KRT7,LGALS3,LMO7,MMP14,MMP2,MSN,S100A6,TIMP3,TINAGL1	171 (12)
CDKN2A		transcription regulator		-0.202		0.000122	CCN2,EEF1A1,FHL2,FST,H2AX,IGFBP5,LGALS3,MMP1,MMP2,NPM1,P4HA2,PSMA5,PTX3,S100A6,SERPINE1,TPM1,VIM	255 (22)
FOXO4		transcription regulator		-0.493		0.00175	ACLY,CCN2,COL4A1,COL4A2,COMP,FLNB,IGFBP7,SERPINE1	188 (7)
H2AX	1	transcription regulator				0.00167	ACTB,CLU,MYL6,PKM,TIMP3	164 (6)
HEXIM1		transcription regulator				8.29e-06	ANXA1,COL1A1,HNRNPH1,LOXL2,PTBP1,VIM	71 (5)
HOXC8		transcription regulator				0.033	APP,SERPINF1,TAGLN
CLOCK		transcription regulator		-1.89		0.0801	APP,CALD1,CCN2,HSPH1,IGFBP5,MOXD1,PICALM,SEC23A,THBS1
SUPT16H	0	transcription regulator				0.00171	HNRNPK,HSPA1A/HSPA1B,LOXL2,MSN
NCOA3		transcription regulator		1.739	bias	0.000434	CCDC80,CCN2,IGFBP3,LDHA,PGK1,PSMA2,TAGLN,TKT	250 (25)
PIAS4		transcription regulator				0.0358	ALB,SERPINE1
SKIL		transcription regulator		1.67	bias	1.92e-07	AFP,COL1A2,COL4A1,CXCL12,HNRNPA1,SERPINE1,THBS2,TLN1,VAT1	270 (16)
HDAC6		transcription regulator		1.309	bias	4.04e-05	ADAMTS1,COL1A1,LTBP2,SERPINE1,TAGLN,TGFBI,VIM	209 (14)
MYBL2		transcription regulator				0.000435	CLTA,CLU,ELN,HSPA8,IGFBP5,IQGAP1
TGFB1I1	0	transcription regulator		1.512	bias	0.00126	FN1,LTBP1,LTBP2,SERPINE1
STAT5B		transcription regulator		1.238		0.0312	ACTC1,AHNAK,CD248,FBLN1,GSTP1,MDH2,MOXD1,NUCB1,RPL5,TPM3,WARS1
PML	0	transcription regulator		-1.342		0.000136	ACTG1,CDH2,CFL1,CXCL1,HSPB1,PCBP2,PRDX1,RSU1,STIP1,STMN1,TXNRD1,VIM
PAX5		transcription regulator		-1.98		0.00715	FN1,MMP2,MSN,PGAM1,VIM
PKNOX1		transcription regulator				0.00718	COL5A2,PGK1,RPLP0
NFYC		transcription regulator				0.0108	ALB,COL1A1,COL1A2,COL5A3
HOXB5		transcription regulator				0.0164	MMP1,MMP2
TP73		transcription regulator		1.314	bias	1.49e-09	AFP,C1R,CNN3,COL18A1,COL1A1,COL5A2,CRYAB,CXCL1,ECM1,FN1,FST,HSPA1A/HSPA1B,IGFBP3,IGFBP4,IGFBP5,LDHA,LTBP1,MMP14,MMP2,NRP1,RELN,SERPINE1,SERPINE2,SERPINF1,STMN1,THBS1,THBS2,TIMP1,TIMP3,XRCC6	294 (22)
MECP2		transcription regulator				1.21e-05	ACTB,ANXA1,DPYSL2,GSTP1,HBA1/HBA2,HSPA5,IGFBP3,LMNA,RELN,S100A4,VIM,YWHAZ
ONECUT1		transcription regulator				0.00186	AFP,C1S,CCT8,COL5A3,CXCL1,HNRNPA2B1,HSPA1A/HSPA1B,HSPH1,MDH1,PSMA1,PSMB1,RPLP1,SNRPD2,VCP
HNF4A		transcription regulator		-0.477		4.73e-06	ACLY,ACTN1,ACTR3,AFP,AHNAK,AHSG,ALB,AP2A1,APP,C1S,CAP1,CAPZA2,CCT8,CFL2,CLTA,DDX39B,FH,FHL1,FKBP10,FLNA,GAPDH,GSN,HMGB1,HNRNPA0,HNRNPC,HSP90B1,HSPA5,HSPA8,HSPE1,HSPH1,INHBA,KRT7,LDHA,LGALS3,MDH1,MDH2,MSN,MYL6,NME1,NONO,NPM1,NUCB1,PKM,PRDX5,PSAT1,PSMA1,PSMA2,PSMA3,PSMA5,PSMB1,PSMB5,RPL10,RPL12,RPLP0,RPLP1,RPS27A,RPS6,RSU1,SEC23A,SEMA7A,SERPINE1,SNRPD2,SNRPD3,SRSF1,TAGLN2,TARS1,TIMP3,TLN1,TNC,TNFRS…
FOXO1		transcription regulator		0.344	bias	0.000232	ACLY,ALB,ATP5F1B,CCN2,COL1A1,COL2A1,COL4A1,COL4A2,COMP,FLNB,FN1,FST,GPI,HSP90AB1,HSPA5,HSPD1,IGFBP7,MMP1,SERPINB2,SERPINE1,THBS1,TKT	230 (17)
SP3		transcription regulator		0.882	bias	1.73e-08	AEBP1,CDH2,COL1A1,COL1A2,COL2A1,HSPA5,IGFBP3,MMP2,PGK1,PKM,SERPINE1,SERPINH1,SPARC,TAGLN,TIMP1,TIMP2,TNC,TXNRD1,VIM,XYLT1	292 (17)
ATF3		transcription regulator		1.036	bias	0.00138	CXCL1,GSN,HSPA5,HSPB1,MMP1,MMP2,PENK,SERPINE1	255 (19)
NFYA		transcription regulator		1.98	bias	0.00188	ACLY,ALB,COL1A2,COL5A3,HSPA5,PGK1,PKM
CALR	0	transcription regulator		1.55		5.09e-07	B4GALT1,CDH2,COL1A1,COL1A2,COL3A1,CTTN,FN1,HSPA5,VCL	264 (24)
TCF3		transcription regulator		-0.308		0.0432	COL1A1,DSTN,EPRS1,H2AX,HSP90B1,PDIA4,PDIA6,PGK1,PPIA,PRDX2,SUB1,TXNDC5,XRCC6
KAT5		transcription regulator				0.00727	AFP,ALB,APEX1,COL2A1,HSPD1,IGFBP5,PSMA7	241 (7)
ZNF410		transcription regulator				0.000405	MMP1,SERPINB2
MYOD1		transcription regulator		0.711	bias	0.00516	ACTC1,ALDOA,COL4A1,CRYAB,FSTL1,IGFBP5,MMP1,MMP2,POSTN,RPL7A,SPTBN1,TKT	108 (7)
TBX5		transcription regulator		-1.311	bias	0.000208	ACTC1,COL1A1,COL1A2,COL3A1,POSTN,S100A4,TPM1,VIM	25 (3)
E2F3		transcription regulator		1.066	bias	0.00352	COL18A1,CXCL1,FST,HSPD1,INHBA,LAMA4,SERPINE1,SERPINH1,THBS1,TIMP3	241 (7)
TP63		transcription regulator		0.106	bias	1.88e-15	ADAMTS1,CAST,CCN2,CDH2,COL4A1,COL5A1,DKK1,ECM1,FBN1,FN1,FST,FUBP1,GAPDH,GREM1,HSPA4,HSPA8,HTRA1,IGFBP3,IGFBP6,IGFBP7,INHBA,KHSRP,KRT1,KRT7,MFGE8,MMP14,P4HB,POSTN,RELN,S100A4,SERPINB2,SERPINE1,SERPINF1,STMN1,TAGLN,THBS1,THBS2,TIMP3,TINAGL1,TNC,TPM1,VIM	246 (22)
CARM1	0	transcription regulator				0.00767	HSP90AA1,IGFBP4,KRT1,STC2
DRAP1	0	transcription regulator				0.00126	GAPDH,ILF2,RPL7A,RPLP0
EZH2		transcription regulator		-1.006		0.000152	ACTB,BMP1,CDH2,COL1A1,COL1A2,COL4A1,COL5A1,CXCL1,DKK1,EZR,FBLN1,FBN1,IGFBP3,MMP2,MYL6,NME1,S100A4,SULF1,TIMP2,TIMP3	182 (14)
MITF		transcription regulator		0.728	bias	0.0379	ACAN,COL1A1,COL2A1,FN1,LGALS3,MDH1,MMP14,SERPINE1,SERPINF1,VAT1
RFX1		transcription regulator				0.00061	COL1A1,COL1A2,LMNA,RPL30
NKX2-8		transcription regulator				0.0202	AFP
E2F4		transcription regulator				0.0182	H2AX,HMGB1,HSP90B1,NCL,NPM1,PRKCSH,PSAT1,SERPINE1,SFPQ,STMN1
PITX2		transcription regulator		0.547	bias	0.00536	CDH2,COL1A2,COL8A1,LDHA,PLOD1,PLOD2,PRDX2,VIM	30 (4)
RB1		transcription regulator		1.539		0.000357	ACTB,ACTC1,CAP1,CCN2,CLIC4,COL4A1,COL4A2,COL5A1,EZR,FN1,FST,H2AX,LAMC1,LOXL2,MDH1,MMP2,MSN,NME1,PARK7,PRSS23,PTX3,SERPINE1	289 (19)
GATA3		transcription regulator		-1.988		0.562	CDH2,FN1,FSCN1,LOX,VIM
HNF1B		transcription regulator		-1.298		4.88e-14	ACTN1,AFP,ALB,BGN,CCDC80,COL5A1,COL5A2,CXCL1,EXT1,FN1,GDI2,IGFBP3,LAMB1,LUM,MMP2,NID2,S100A4,S100A6,SERPINH1,SPARC,SULF1	174 (13)
FHL2	1	transcription regulator		-0.106		0.0219	CXCL12,FHL2,MRC2,TAGLN
USF2		transcription regulator		1.133	bias	0.00286	IGFBP3,LGALS3BP,MYH9,P4HA1,SERPINE1,THBS1
TFAM		transcription regulator				0.00718	HK1,PGAM1,PGK1
DNAJB6	0	transcription regulator		-1.172	bias	1.65e-05	CDH2,DKK1,NPM1,SPARC,VIM	251 (11)
MEOX2		transcription regulator				0.0435	CXCL1,MMP14,PTX3
GATA6		transcription regulator		1.972		6.45e-06	ACTC1,AFP,C1R,COL4A1,COL4A2,FH,GPI,HBA1/HBA2,KRT7,LAMB2,LDHB,LTBP1,MYH9,PGK1,SPARC,TAGLN
GATA5		transcription regulator				0.0234	ACTC1,HBA1/HBA2
SMYD1		transcription regulator				0.000667	FH,MIF,PKM,PYGB,TKT,TPI1
ING1		transcription regulator				0.033	AFP,CTTN,HSPA1A/HSPA1B
MEF2C		transcription regulator		-1.014	bias	0.00161	ACTC1,COL1A1,COL1A2,COL2A1,COL3A1,POSTN,S100A4,TPM1,VIM	25 (3)
ING2		transcription regulator				0.0399	SERPINE1
DDIT3		transcription regulator		-0.064		1.04e-06	CCDC80,FN1,HSPA5,HSPD1,HSPE1,LOX,PLAT,PLEC,SPOCK1,SRSF1,THBS2,VIM,WARS1	257 (13)
HOXA4		transcription regulator				0.00251	CCN2,TAGLN,TAGLN2	30 (4)
BARX2		transcription regulator				0.0053	FLNA,TIMP1,TIMP3
MECOM		transcription regulator				0.000358	DCN,RPS6,SCUBE3,SERPINE1,SPARC	100 (7)
SOX9		transcription regulator		0.896	bias	5.68e-05	ACAN,ADAMTS1,CCN2,CDH2,COL1A1,COL2A1,COMP,S100A4,THBS2,TIMP2	102 (7)
FOSL2		transcription regulator				0.00534	COL1A2,MMP1,MMP2,SERPINB2,TIMP1	242 (17)
KAT2B		transcription regulator				0.0181	CCN2,COL1A2,HSPA5,PSG5
SIN3B		transcription regulator				0.00825	COL1A2,LDHA,NCL
SIRT1		transcription regulator		-0.562	bias	2.31e-05	ACAN,ACTB,AFP,CDH2,COL2A1,DKK1,FN1,HSPA4,HSPA5,LAMA2,LAMA4,LAMB1,LGALS3,LGALS3BP,LTBP2,MMP1,MMP2,MYL6,SERPINE1,SNRNP70,TFPI,TIMP2,TIMP3	235 (17)
Hsf4		transcription regulator				0.0399	CRYAB
BRD7		transcription regulator		1.982	bias	0.00106	FN1,SERPINE1,VCAN,VIM	273 (20)
NPAS3		transcription regulator				0.0399	RELN
TAF4B		transcription regulator				0.00171	CCN2,FN1,FST,INHBA
SP2		transcription regulator				0.0358	SERPINE1,SERPINH1
SSRP1	0	transcription regulator				0.00419	HNRNPK,LOXL2,MSN,TAGLN
NKX3-2		transcription regulator				0.00796	COL2A1,POSTN
MYCN		transcription regulator		0.362		6.63e-62	ACTB,ACTG1,ACTN4,ALDOA,APEX1,ARPC1B,BASP1,CCN2,CLU,COL18A1,COL1A1,COL4A1,COL5A2,COL8A1,DPYSL3,EEF1A1,EEF1D,EEF1G,EEF2,EIF5A,FAU,FBN1,FN1,GAPDH,HMGA1,HSP90AB1,HSPD1,IGFBP7,INHBA,LDHA,LGALS1,MAP4,MMP2,MRC2,MYH9,MYL12A,NACA,NCL,NME1,NPM1,NUCB1,P3H1,PDIA4,PSMA7,RPL10,RPL12,RPL17,RPL21,RPL24,RPL30,RPL4,RPL5,RPL6,RPL7,RPLP0,RPLP1,RPLP2,RPS12,RPS16,RPS2,RPS28,RPS5,RPS6,RPS8,SERPINE1,SPARC,TAGLN,TIMP2,TP…	257 (7)
YY1		transcription regulator		1.561		1.7e-05	ACTC1,CLU,COL1A1,CRYAB,CXCL12,EEF1B2,H2AX,HNRNPC,HSPA5,IGFBP5,MMP2,RPL30,SFPQ,SRSF1,SYNCRIP,TAGLN,TGFBI,TIMP1,VIM	281 (24)
TCF4		transcription regulator		0.535	bias	0.00089	B4GALT1,CCT6A,DSTN,HSP90B1,IGFBP3,IGFBP4,IGFBP5,INHBA,LAMA4,PDIA4,PDIA6,RPL7,SERPINF1,SUB1,TXNDC5,WARS1,YWHAZ
PTTG1		transcription regulator		-0.13	bias	0.0207	APEX1,CDH2,MIF,VIM,XRCC6
GTF2I	0	transcription regulator				0.00309	HSPA5,PDIA4,THBS1
SIN3A		transcription regulator				0.000244	COL1A1,COL1A2,GSTP1,MAP4,NCL,SERPINE1,SET	70 (7)
DACH1		transcription regulator		-0.294	bias	0.00016	EFEMP1,IGFBP3,PLAT,RELN,SERPINE1,STC2	226 (11)
SCX		transcription regulator		-0.808	bias	2.72e-06	ACAN,COL1A1,COMP,POSTN,TIMP3,TNC
NFKB1		transcription regulator		0.928	bias	0.00719	APP,CCN2,COL1A1,COL1A2,COL2A1,FN1,FSCN1,HSP90B1,IGFBP3,KHSRP,LGALS1,PTX3,RACK1	229 (12)
RELA	0	transcription regulator		1.314	bias	3.73e-05	ACTN4,AFP,APP,CCN2,COL1A1,COL1A2,COL2A1,CRYAB,CTTN,CXCL1,ELN,FN1,FSCN1,HSP90B1,LUM,MIF,MMP1,PKM,PRDX6,PTX3,S100A6,SERPINE2,TNFRSF11B,VIM	251 (18)
FOSB		transcription regulator				8.87e-05	INHBA,MMP1,MMP2,SERPINB2,SERPINE1,TIMP1	232 (18)
TBXT		transcription regulator				0.015	ACAN,COL1A1,COL2A1
RUNX2		transcription regulator		1.414	bias	6.81e-10	CDH2,COL1A1,COL1A2,DPYSL3,FN1,HTRA1,ITGBL1,LGALS3,LUM,MMP14,MMP2,SERPINE1,TAGLN,TIMP1,TLN1,TNFRSF11B,TPM1	222 (17)
FOXO3		transcription regulator		-1.012		0.00483	ACLY,ANXA1,APEX1,CCN2,COL4A1,COL4A2,COMP,FLNB,FN1,IGFBP7,INHBA,NRP1,PRDX5,SERPINE1,VIM	295 (22)
FOS		transcription regulator		1.343	bias	4.58e-18	ACTG1,APLP2,B4GALT1,CALU,CAST,CCN2,CLU,COL18A1,COL1A1,COL6A1,EEA1,ENO1,EZR,FBN1,FN1,FSTL1,GSTP1,HBA1/HBA2,HSP90B1,HSPA5,IGFBP5,IGFBP6,LGALS3,LGALS3BP,LOX,LTBP1,LTBP2,MMP1,MMP2,MYH9,PENK,PFN1,PLAT,PRDX1,PSMA2,PSMA7,RPLP0,RPS6,SERPINB2,SERPINE1,SERPINE2,STMN1,TBCA,TGFBI,TIMP1,TNFRSF11B,TUBB,VIM,XYLT1,YWHAZ	245 (14)
FOSL1		transcription regulator		1.941		9.02e-06	ELN,MAP1B,MMP1,MMP2,NRP1,SERPINB2,SERPINE1,SERPINE2,SPARC,THBS1	159 (12)
CRTC1		transcription regulator				0.0358	MMP1,TIMP1
PAX3		transcription regulator				1.1e-07	ANXA1,APP,CLU,COL1A2,CST3,CTTN,DBN1,FHL1,FKBP1A,FUBP1,HARS1,HNRNPA3,HSPG2,PPIB,PXDN,TIMP3,TNC,VCAN
BRCA1		transcription regulator		1.961	bias	7.76e-05	ACTB,COL18A1,EZR,FHL2,H2AX,HNRNPD,HSPB1,PCBP2,SERPINE2,SFPQ,VCAN,VIM,XRCC6	271 (15)
PAX7		transcription regulator				0.0159	CDH2,CRLF1,PDLIM4,PRSS23,RAD23B
PBX1		transcription regulator				0.00468	COL1A1,COL5A2,RPLP0,VCP	5 (2)
HDAC1		transcription regulator		-1.941		0.00559	ACAN,APEX1,COL1A1,COL1A2,COL2A1,CXCL1,FN1,GSTP1,H2AX,NCL,SERPINB2,SERPINE1,TAGLN	160 (17)
PCGF2		transcription regulator				0.0408	CDH2,FN1,VIM
NFIC		transcription regulator				0.0284	ALDOA,HMGB1,HTRA1
MAFB		transcription regulator		-0.594	bias	9.02e-06	ACTB,ACTN1,CAP1,CNN2,CXCL12,LGMN,OLFML3,SERPINB2,SPOCK1,TAGLN
FOXA1		transcription regulator		-0.982		0.0202	ACTC1,AFP,ANXA1,COL18A1,FSTL1,HK1,PAM,TAGLN
ELK3		transcription regulator				0.0198	CCT8,SERPINE1
EHF		transcription regulator		0.64	bias	0.00329	COL2A1,MMP1,PLAT,SERPINE1,TFPI,TIMP1,TNC
DAXX		transcription regulator				0.00448	HSPB1,MMP1,SERPINE1	212 (15)
RFX2		transcription regulator				0.0107	COL1A2,LMNA,RPL30
NFKBIA		transcription regulator		-0.21	bias	5.65e-16	AEBP1,CAPZA2,CLU,COL1A2,COL2A1,COL3A1,COL5A2,CRYAB,CXCL1,CXCL12,DCN,FHL2,FN1,FSCN1,HMGA1,HSPA5,HSPA8,IGFBP6,MFGE8,MMP1,MMP14,NID1,PARK7,PICALM,PLAT,PTX3,RPS2,RPSA,SERPINB2,SERPINE2,SPOCK1,SPTBN1,TIMP1,TIMP2,TIMP3,TNC,TNFRSF11B,UBA1,XRCC5,XRCC6,YWHAZ	261 (14)
TFAP2C		transcription regulator		-1.782		2.43e-05	CCN2,FST,HK1,IGFBP5,MMP14,MMP2,NRP1,THBS1,TIMP1	101 (7)
CREB3L1		transcription regulator		1.969	bias	0.000496	COL1A1,COL1A2,HSP90B1,HSPA5
RCOR1		transcription regulator				0.00374	COL1A1,COL1A2,SERPINE1	70 (7)
CUX1		transcription regulator				0.00196	CDH2,CXCL1,FLNA,MMP2,THBS1,VIM
SF1	0	transcription regulator				0.000155	COL1A1,FN1,MYL6
HIC1		transcription regulator		-1		0.0345	FHL2,FST,INHBA,PLEC
Gm21596/Hmgb1		transcription regulator				0.0135	AFP,CXCL12,PKM
RBM39	0	transcription regulator				0.0202	HTRA1
ESRRA		transcription regulator		1.935	bias	0.00163	ATP5F1B,CDH2,COL1A1,ENO1,GAPDH,HK1,IGFBP4,LDHA,LDHB,PKM,TPI1
FUS	1	transcription regulator				4.89e-06	FLNA,HSPA5,HSPD1,JPT1,NCL,RPS16
Fus		transcription regulator				0.015	COL4A2,HNRNPH1,VTN
HMGB2	0	transcription regulator				0.000151	COL2A1,CXCL1,INHBA,MMP1,MMP14
RFX5		transcription regulator				0.0358	COL1A1,COL1A2
SRSF2	0	transcription regulator				0.00021	APP,COL1A1,HNRNPH1,PTBP1,SRSF1,VIM
WT1		transcription regulator		-0.541		2.01e-11	ACTN1,APLP2,CAPRIN1,CCN2,CIRBP,CLIC1,CLIC4,COL4A1,EXT2,EZR,GSN,HSP90B1,HSPG2,LGALS3,MMP14,MMP2,MYL6,NME1,NUCB1,PDIA4,PPIB,SERPINE1,TARS1,THBS1,TIMP3,WARS1
PDX1		transcription regulator		1.093	bias	4.19e-05	ACTB,ACTG1,ALB,ANXA2,COL1A1,COL3A1,FH,HK1,HSPA5,IGFBP3,MDH1,PDIA4,PDIA6,PRSS23	171 (12)
ACTN4	1	transcription regulator				0.0062	DCN,MMP1,SERPINE1	160 (11)
MED4		transcription regulator				0.0202	HTRA1
KLF11		transcription regulator		-0.508		2.11e-11	ADAMTS1,CCN2,COL1A2,COL3A1,DCN,GREM1,LOX,LTBP1,MMP1,MMP14,MMP2,PLAT,SERPINE1,SERPINH1,THBS1,THBS2,TIMP1,TIMP2,TIMP3	114 (7)
RAD21	0	transcription regulator				0.0381	CXCL12,THBS1,VIM
ID4		transcription regulator				0.0314	MMP2,VIM

## Sheet: 3mM Metf secretome
© 2000-2021 QIAGEN. All rights reserved.
Upstream Regulator	Expr Other	Molecule Type	Predicted Activation State	Activation z-score	Flags	p-value of overlap	Target Molecules in Dataset	Mechanistic Network
KDM3A		transcription regulator	Activated	2.401	bias	3.24e-05	CCN2,FLNC,LOXL2,SERPINE1,TAGLN,TNC
MRTFB		transcription regulator	Activated	3.924	bias	5.63e-10	ACTB,ACTG1,CALD1,CCN2,COL3A1,COL5A2,IGFBP5,INHBA,LMNA,LOXL1,MYH9,POSTN,SERPINE1,TAGLN,THBS1,TPM1,VCL	95 (8)
TEAD1	0	transcription regulator	Activated	3.162	bias	9.84e-08	CALD1,CCN2,COL3A1,COL5A2,IGFBP5,LOXL1,POSTN,TAGLN,THBS1,TPM1	128 (12)
WBP2		transcription regulator	Activated	2.236		0.0507	COL4A1,COL6A3,FHL1,PDAP1,TAGLN
STAT3	0	transcription regulator	Activated	3.493	bias	8.42e-08	APEX1,CCN2,COL1A1,COL1A2,COL3A1,COL5A1,DKK1,FERMT2,FN1,FSCN1,IGFBP5,LDHA,LDHB,LOX,MMP1,MMP2,NPM1,PDIA4,PGK1,PSMB5,SERPINE1,SERPINE2,STAT1,TAGLN,THBS1,TIMP1,VCAN,VIM,WARS1	183 (16)
TEAD4		transcription regulator	Activated	3	bias	2.01e-06	CALD1,CCN2,COL3A1,COL5A2,IGFBP5,LOXL1,POSTN,TAGLN,THBS1,TPM1
SRF		transcription regulator	Activated	3.236	bias	1.44e-11	ACTB,ACTG1,CALD1,CAP1,CAPRIN1,CCN2,CSRP1,DSTN,EZR,FERMT2,FHL1,FHL2,GSN,HSPG2,MYH9,NPM1,PDLIM7,PPIA,SND1,TAGLN,TLN1,TNC,TUBB4B,VCAN,VCL,WDR1	64 (6)
FEV		transcription regulator	Activated	2	bias	0.0395	ANXA2,HTRA1,PYGB,VIM
SOX7		transcription regulator	Activated	2.333		5.81e-07	COL4A1,COL4A2,HSPG2,KRT7,MFGE8,MMP14,MMP2,TGFBI,VCAN
SMAD2		transcription regulator	Activated	2.419	bias	4.3e-08	BGN,CCN2,COL1A2,FN1,MMP2,PTX3,SERPINE1,THBS1,TPM1,TPM2,TPM3,VIM	209 (17)
MRTFA		transcription regulator	Activated	2.86		6.65e-07	ACTB,ACTG1,ARPC1B,ARPC4,CCN2,LMNA,MYH9,PFN1,SERPINE1,STAT1,TAGLN,THBS1,TNC,VCL	144 (14)
EPAS1		transcription regulator	Activated	2.771	bias	8.65e-07	ACLY,CCN2,EIF5A,ENO1,FBLN2,FHL1,FN1,HSPA4,HSPA5,IGFBP5,LDHA,LOX,LOXL2,MIF,MMP14,SERPINE1	210 (22)
STAT4		transcription regulator	Activated	2.626	bias	0.0186	AHNAK,FSCN1,P4HA2,PRDX6,RCN3,SERPINE1,STAT1,TIMP1
HIF1A		transcription regulator	Activated	4.192	bias	1.42e-15	ACAN,ALDOA,BGN,CAVIN1,CCN2,EIF5A,ENO1,FHL1,FHL2,FN1,FSCN1,GAPDH,GPI,HSPA4,HSPA5,HSPB1,IGFBP5,LDHA,LGALS1,LOX,LOXL2,MIF,MMP1,MMP2,NPM1,P4HA1,P4HA2,PGK1,PKM,PPIA,SERPINE1,THBS1,TIMP1,TPI1,VIM	184 (15)
CEBPA		transcription regulator	Activated	2.621	bias	4.53e-06	ACLY,ALB,ANXA1,COL1A1,COL1A2,CYCS,FHL1,GAPDH,GSTP1,HMGA1,HSPA5,IGFBP4,KRT7,LGALS1,PGD,PTX3,SERPINE1,SERPINF1,THBS1,VCAN,VCL	218 (20)
IRF2		transcription regulator	Activated	2	bias	0.014	C1S,CLIC1,MYH9,PSME1,RRBP1,TPM1
GLI1		transcription regulator	Activated	2.744	bias	7.95e-05	COL1A1,DKK1,EZR,FHL1,IGFBP6,IGFBP7,LMNA,MMP2,PCOLCE2,PLOD1,TNC,VIM	80 (7)
SP1		transcription regulator	Activated	3.909	bias	1.17e-07	AEBP1,ATP5F1B,CCN2,COL1A1,COL1A2,CRYAB,EZR,FN1,HMGA1,HSPA5,IGFBP4,MMP1,MMP14,MMP2,PENK,PGK1,PKM,PSG5,SERPINE1,SERPINE2,SPARC,STAT1,TAGLN,TIMP1,TIMP2,TNC,VIM	138 (17)
SIM1		transcription regulator	Activated	3	bias	0.00484	CFL2,COL12A1,EIF5A,IGFBP4,NACA,PDLIM4,PFN1,POSTN,UBA1
TEAD3		transcription regulator	Activated	3.162	bias	3.77e-09	CALD1,CCN2,COL3A1,COL5A2,IGFBP5,LOXL1,POSTN,TAGLN,THBS1,TPM1
TWIST1		transcription regulator	Activated	2.925	bias	5.07e-16	ACAN,COL1A1,COL6A1,DCN,DPYSL3,EMILIN1,FBN2,FN1,GSN,IGFBP4,IGFBP5,LMNA,MFGE8,MMP1,MMP2,MRC2,PCOLCE,PXDN,TGFBI,THBS2,VCAN,VIM,YBX1	83 (4)
NOTCH3		transcription regulator	Activated	2.137	bias	0.000248	ACTN1,COL5A1,FN1,PTX3,SPARC,TAGLN
JUN		transcription regulator	Activated	2.379	bias	3.72e-15	ANXA1,ANXA2,APEX1,APP,CCN2,COL1A1,COL1A2,CYCS,DKK1,EEF2,EZR,FLNC,FN1,FUS,GSTP1,HMGA1,HNRNPA2B1,IGFBP4,IGFBP6,IGFBP7,LGALS3,LMNA,LTBP1,MMP1,MMP2,PENK,PRDX1,PTX3,PXDN,SERPINE1,SPARC,STAT1,THBS1,TIMP1,TNC,VIM	209 (19)
XBP1		transcription regulator	Activated	2.627	bias	8.63e-08	APP,COL4A1,COL4A2,ERP29,FKBP10,FN1,HSP90B1,HSPA5,NUCB2,P4HB,PDIA3,PDIA4,PPIB,RCN3,SEC23A,SPARC,TXNDC5	128 (11)
SREBF1		transcription regulator	Activated	2.558	bias	0.00012	ACLY,ALDOA,COL6A1,CSRP1,CYCS,FN1,HSPA1A/HSPA1B,HSPA5,LGALS3,P4HA2,PLS3,RPLP0,SERPINE1	147 (15)
ARNT		transcription regulator	Activated	2.412	bias	1.93e-06	ALDOA,ENO1,GAPDH,GPI,LDHA,LOXL2,MYL6,PGK1,SERPINE1,TPI1,VIM	137 (7)
CEBPB		transcription regulator	Activated	3.498	bias	4.19e-06	ALB,APP,COL1A1,COL1A2,COL5A2,DCN,FBLN1,FHL1,FHL2,FN1,HMGA1,HSPA8,HSPD1,HSPE1,IGFBP4,LAMC1,MMP1,PRDX4,PSMA3,PSMA6,SERPINE1,STAT1,TUBB,VCAN,VIM	241 (21)
ZEB1		transcription regulator	Activated	3.12		8.71e-11	CCN2,COL1A1,COL1A2,COL3A1,FN1,LOX,LOXL2,MAP1B,MMP1,MMP2,SERPINE1,TGFBI,THBS1,VIM	203 (12)
NCOA3		transcription regulator	Activated	2.396	bias	0.00202	CCN2,LDHA,PGK1,PSMA2,TAGLN,TKT	89 (7)
FOXM1		transcription regulator	Activated	2.345	bias	6.6e-05	ANXA1,FN1,LAMA4,LDHA,LOX,MMP2,PGK1,PRDX2,VCAN,VIM	212 (18)
SKIL		transcription regulator	Activated	2.032	bias	3.34e-06	COL1A2,COL4A1,HNRNPA1,SERPINE1,THBS2,TLN1,VAT1	20 (3)
ATF6		transcription regulator	Activated	2.448	bias	4.22e-05	APP,HSP90B1,HSPA5,NUCB2,PDIA4,PRDX2,SPARC	71 (7)
NFE2L2		transcription regulator	Activated	5.568	bias	1.55e-18	ACTG1,ALDOA,CCN2,CCT3,CCT7,COL1A1,COL3A1,COL4A2,DDX39B,DSTN,ERP29,FN1,GSTP1,HSP90AB1,HSP90B1,LMNA,NUCB2,PDIA3,PDIA4,PGD,PPIB,PRDX1,PSMA4,PSMA5,PSMA6,PSMA7,PSMB1,PSMB2,PSMB5,RACK1,RELN,RPL18,RPLP0,RPS16,SEC23A,SERPINE1,TKT,TPI1,VCP	118 (9)
VDR		transcription regulator	Activated	2.646		0.029	COL1A1,COL4A1,COL4A2,IGFBP5,IQGAP1,LGALS1,PPP1CA,VCL
SMAD4	0	transcription regulator	Activated	3.259	bias	1.12e-06	BGN,CCN2,COL1A2,FN1,FSCN1,INHBA,MMP1,PTX3,SERPINE1,SERPINE2,THBS1,TIMP1,TNC,TPM1,TPM2,TPM3,VIM	183 (17)
EP300		transcription regulator	Activated	2.311	bias	0.0313	CNN3,COL1A2,FN1,HSP90AB1,IGFBP6,LDHA,LGALS3BP,LMNA,MMP1,PDLIM4,PSG5,TNC
NFE2L1		transcription regulator	Activated	2.433	bias	1.79e-05	GSTP1,PSMA6,PSMA7,PSMB1,PSMB2,PSMB5
SATB1		transcription regulator	Activated	2.027		0.00337	ACTG1,ACTN1,FERMT2,HSPA8,RPLP0,RPLP1,VIM,WARS1
ATF4		transcription regulator	Activated	3.217	bias	2.61e-07	APEX1,COL4A2,FN1,GARS1,HSP90B1,HSPA5,IGFBP5,IGFBP7,LGALS3,NID2,PENK,PTX3,SERPINF1,TKT,WARS1
EGR1		transcription regulator	Activated	2.766	bias	0.00222	APP,CAVIN1,COL1A1,COL1A2,FN1,MMP14,SERPINE1,THBS1,TIMP1	204 (20)
ERG		transcription regulator	Activated	2.359	bias	1.36e-05	ACTN1,DBN1,DSTN,EXT1,FHL1,FLNB,FLNC,HMGB1,MMP1,RSU1,SPARC,THBS1,VIM	108 (7)
SMAD3	0	transcription regulator	Activated	3.371	bias	1.69e-14	ALB,BGN,CCN2,COL1A1,COL1A2,COL3A1,COL6A1,COL6A3,FBN2,FN1,HSP90B1,HSPA5,LUM,MMP1,PTX3,RPS6,RPS8,SERPINE1,SPARC,TAGLN,THBS1,TIMP1,TNC,TPM1,TPM2,TPM3,VIM	177 (17)
HOXD3		transcription regulator	Activated	2.646	bias	9.16e-09	COL1A1,MMP2,SERPINE1,TAGLN,TGFBI,TGM2,THBS1
SMARCB1		transcription regulator	Activated	2.236	bias	0.0493	COL1A1,COL5A2,GSN,MMP1,POSTN,SPARC
ARNT2		transcription regulator	Activated	3.162	bias	0.00103	CFL2,COL12A1,EIF5A,IGFBP4,NACA,PDLIM4,PFN1,PGK1,POSTN,UBA1
ETS1		transcription regulator	Activated	2.34	bias	0.00204	CCN2,COL1A2,EEF1D,FN1,HSPA1A/HSPA1B,HSPA8,HSPE1,MMP1,MMP2,SERPINE1	205 (16)
YAP1	0	transcription regulator	Activated	3.396	bias	6.5e-20	ACLY,ACTG1,CCN2,FN1,INHBA,LDHA,LMNA,MAP1B,MYH9,RPL12,RPL13,RPL18,RPL24,RPL4,RPL6,RPL7,RPL7A,RPLP0,RPLP2,RPS12,RPS16,RPS2,RPS21,RPS28,RPS6,RPS8,RPSA,SERPINE1,TAGLN,THBS1,TUBB,VCL,VIM	180 (19)
MLXIPL		transcription regulator	Activated	4.429	bias	4.28e-16	ACLY,ANXA2,PGD,RPL12,RPL13,RPL18,RPL24,RPL4,RPL6,RPL7,RPL7A,RPLP0,RPLP2,RPS12,RPS16,RPS2,RPS21,RPS28,RPS6,RPS8,RPSA,TKT
MYB		transcription regulator	Activated	2.417	bias	0.000332	CNN3,COL1A2,COL4A1,FN1,HSPA5,HSPA8,IGFBP5,IQGAP1,MMP1,VIM	137 (13)
SNAI2		transcription regulator	Activated	2.395		0.000384	CCN2,COL1A1,DKK1,FN1,MMP14,VIM	185 (16)
HTT		transcription regulator	Activated	2.309		1.71e-22	ALDOA,APP,ATP5F1B,BASP1,BMP1,C1R,CCN2,COL4A1,COL4A2,COL6A1,COL6A3,CRYAB,CYCS,DCN,EEF1A1,EEF2,FHL1,FN1,GAPDH,GPI,GSN,HBA1/HBA2,HMGA1,HSP90AB1,HSPA5,HSPA8,HSPD1,HSPE1,IGFBP5,LDHA,LDHB,LOX,LTBP2,MDH2,MMP14,MMP2,PDLIM4,PENK,PFN1,PLOD3,PSMA5,PSME1,SERPINF1,SERPINH1,SFPQ,TAGLN,TGFBI,TGM2,THBS2,TPI1,TUBB,UCHL1,YBX1	246 (20)
TCF7L2		transcription regulator	Activated	3.302	bias	0.017	ANXA1,CAP1,CCN2,CSRP1,DKK1,FKBP1A,FN1,GSN,MMP1,PICALM,VCAN,VIM
FOSL1		transcription regulator	Activated	2.2		0.000277	MAP1B,MMP1,MMP2,SERPINE1,SERPINE2,SPARC,THBS1	82 (7)
SNAI1		transcription regulator	Activated	2.402		1.45e-16	ACTN1,ACTR3,CCN2,CFL1,CFL2,COL1A1,COL1A2,DKK1,DPYSL3,FLNB,FLNC,FN1,GSN,LASP1,MMP14,PTX3,SERPINE1,SERPINH1,SPARC,TPM1,TPM3,TPM4,VIM	209 (18)
HSF2		transcription regulator	Activated	3.302	bias	4.6e-15	CCT3,CCT4,CCT6A,CCT7,CCT8,HSPA1A/HSPA1B,HSPA4,HSPB1,PSMA5,PSMB2,PSMB5,RELN,TCP1
MYCL		transcription regulator	Activated	2.425	bias	0.00169	HSPD1,RPL12,RPL13,RPL18,SNRPD1,TARS1
SMARCA4		transcription regulator	Activated	3.627	bias	1.42e-12	ACTN4,AHNAK,ALB,CCN2,COL1A1,FHL2,FLNB,FN1,GAPDH,GSTP1,IGFBP4,IGFBP5,IGFBP7,INHBA,LGALS1,LGALS3,LMNA,LOX,LOXL2,LUM,MAP1B,MFGE8,MMP1,MMP2,PSG4,PSG5,PTX3,SEMA7A,SERPINE1,SERPINE2,SERPINH1,SRPX,TAGLN,TIMP2,TPM1,TUBB,VIM	237 (17)
TEAD2		transcription regulator	Activated	3.162	bias	3.08e-09	CALD1,CCN2,COL3A1,COL5A2,IGFBP5,LOXL1,POSTN,TAGLN,THBS1,TPM1
CTNNB1	0	transcription regulator	Activated	3.182	bias	3.02e-27	ACLY,ACTB,ACTN4,ACTR3,ANXA1,APP,ARHGDIA,BGN,BMP1,CCN2,COL1A1,COL4A1,COL4A2,CTHRC1,DKK1,ECM1,EIF5A,FBLN2,FN1,GAPDH,GREM1,HNRNPA0,HSPE1,HTRA1,IGFBP5,KRT7,LAMB1,LGALS3,LMNA,MAP4,MFGE8,MMP1,MMP14,MMP2,PDAP1,PFN1,PGK1,PKM,PLS3,PRKCSH,RCN1,RPL12,RPL13,RPL18,RPL24,RPL4,RPL6,RPL7,RPL7A,RPLP0,RPLP2,RPS12,RPS16,RPS2,RPS21,RPS28,RPS6,RPS8,RPSA,SERPINE1,SERPINE2,TGM2,TIMP1,TNC,UBA1,VCAN,VIM	208 (17)
TP53		transcription regulator	Activated	2.786		4.5e-44	ACLY,ACTB,ACTN1,ACTN4,ALB,ALDOA,ANXA1,ANXA2,APEX1,APP,ARPC1B,BMP1,CAP1,CCN2,CLIC4,CLTC,CNN3,COL1A1,COL1A2,COL3A1,COL4A1,COL4A2,COL5A2,COL6A2,CRYAB,CSRP1,DCTN2,DKK1,DSTN,ECM1,EEF1A1,EMILIN1,EZR,FBLN2,FERMT2,FHL1,FHL2,FKBP1A,FN1,FSTL1,GAPDH,GPI,GSN,GSTP1,HMGA1,HMGB1,HNRNPA2B1,HSP90AB1,HSPA1A/HSPA1B,HSPA5,HSPA8,HSPB1,HSPD1,HSPG2,IGFBP4,IGFBP5,IGFBP7,INHBA,LAMB2,LAMC1,LASP1,LDHA,LDHB,LGALS3,LOX,LTBP1…	204 (20)
MYC		transcription regulator	Activated	3.637	bias	1.54e-52	ACAN,ACLY,ACTB,ACTN1,ACTN4,ALB,ALDOA,APEX1,APP,CCT3,CLIC4,COL1A1,COL1A2,COL3A1,COL4A1,COL4A2,COL5A1,COL5A2,COL6A3,CRYAB,CYCS,DBN1,DDX39B,DKK1,ECM1,EEF2,EFEMP1,ENO1,EXT2,EZR,FBLN2,FBN1,FBN2,FN1,FSTL1,GAPDH,GDI2,GPI,HMGA1,HNRNPA1,HNRNPA2B1,HNRNPH1,HSPB1,HSPD1,HSPE1,INHBA,ITGBL1,KRT7,LAMB2,LDHA,LDHB,LGALS1,LOX,LUM,MAP4,MIF,MSN,NCL,NME1,NPM1,NUCB1,PDLIM7,PGAM1,PGK1,PKM,PLS3,PPIA,PRDX2,PRDX4,RPL12,RPL…	207 (14)
MEF2D		transcription regulator	Activated	2.16	bias	0.00525	CCN2,COL1A2,COL3A1,FN1,VIM	176 (17)
EOMES		transcription regulator	Inhibited	-2		0.0855	ANXA1,COL3A1,COL6A3,TGFBI
SPDEF		transcription regulator	Inhibited	-3.692	bias	6.52e-14	CCN2,COL1A1,COL4A1,COL4A2,COL5A1,COL5A2,COL6A1,COL6A2,COL6A3,LAMB2,LAMC1,LASP1,SERPINE1,TNC,VIM	75 (3)
GLIS2		transcription regulator	Inhibited	-2.646	bias	5.33e-07	CCN2,COL1A1,LTBP2,MMP14,SERPINE1,SPARC,VIM	144 (7)
CCND1		transcription regulator	Inhibited	-2.183		7.17e-07	AHNAK,COL1A1,COL5A2,EEF1B2,ENO1,G3BP1,HSPA1A/HSPA1B,HSPA8,HSPB1,LAMB2,LASP1,MMP2,PDLIM4,RCN1,RPL13,RPS6,TPI1,TUBA1B,TUBB	130 (3)
RUNX3		transcription regulator	Inhibited	-2.744	bias	5.1e-07	CCN2,COL12A1,COL4A1,EXT1,FBN1,FSTL1,LOX,MMP2,PXDN,TIMP2,TPM2,VIM
TAF4		transcription regulator	Inhibited	-2.2	bias	1.11e-05	CCN2,COL6A3,DCN,GREM1,LUM,MMP2,PENK,THBS1,THBS2
SMAD7		transcription regulator	Inhibited	-2.892	bias	1.37e-14	BGN,CCN2,COL1A1,COL1A2,COL3A1,COL6A1,COL6A3,DCN,EFEMP1,FN1,ITGBL1,LTBP2,MMP1,MMP2,NID2,SERPINE1,TAGLN,TGFBI,TIMP1,TPM2,TPM3	114 (16)
KLF2		transcription regulator	Inhibited	-2.183		0.000469	CCN2,COL4A1,ECM1,FBLN1,MMP14,MVP,SERPINE1,STAT1,THBS1,TIMP1	125 (14)
PPARGC1A		transcription regulator	Inhibited	-2.441	bias	4.28e-14	ATP5F1B,CCN2,COL1A2,COL6A2,COL6A3,COMP,CYCS,DCN,FBLN1,FBLN2,IGFBP5,IGFBP6,IGFBP7,INHBA,LAMA4,LAMB1,LDHA,LDHB,LUM,MDH2,MFAP5,MMP2,PGAM1,POSTN,PRDX5,SERPINE2,SERPINH1,TIMP1,TIMP2,VCAN	189 (20)
KLF3		transcription regulator	Inhibited	-2.138	bias	0.000302	AHNAK,ARPC4,CCT3,EIF5A,GSTP1,HNRNPDL,HNRNPF,HNRNPH1,MIF,MSN,PSMB2,RELN,SERPINH1,TPM3,VIM
HDAC2	0	transcription regulator	Inhibited	-2.449		0.0205	ACAN,APEX1,COL1A2,COMP,DKK1,TAGLN
EZH2		transcription regulator	Inhibited	-2.414		0.000752	ACTB,BMP1,COL1A1,COL1A2,COL4A1,COL5A1,DKK1,EZR,FBLN1,FBN1,MMP2,MYL6,NME1,RPL13,TIMP2	159 (9)
TRIM24		transcription regulator	Inhibited	-2.588	bias	4.49e-05	CSRP1,EIF5A,FBN1,LGALS3,LGALS3BP,PLEC,SERPINE1,STAT1,TGFBI
MAFB		transcription regulator	Inhibited	-2.216	bias	0.00169	ACTB,ACTN1,ARHGDIA,CAP1,SPOCK1,TAGLN
FEZF1		transcription regulator				0.00127	MMP1,TIMP1	144 (7)
PKNOX2		transcription regulator				0.00298	IGFBP5,STAT1,VIM
ZNF219		transcription regulator				0.0435	ACAN
ZNF76		transcription regulator				0.0292	TCP1
NANOG		transcription regulator		-0.816	bias	0.0126	COL3A1,FUS,HNRNPH1,HSPA1A/HSPA1B,LGALS1,MAP1B
ZNF384		transcription regulator				0.00724	COL1A1,MMP1
WWTR1		transcription regulator		1.982	bias	0.0124	CCN2,COL1A1,FN1,SERPINE1
NIBAN2	0	transcription regulator				0.0435	PKM
KLF17		transcription regulator				0.0199	FN1,VIM
CREBZF		transcription regulator				0.0312	HSPA1A/HSPA1B,HSPA5
SOX17		transcription regulator				0.0015	COL4A1,COL4A2,LAMB1,SPARC
NPAS1		transcription regulator				0.0147	RELN
TRPS1		transcription regulator				0.039	DKK1,FN1,MMP2
WWC1		transcription regulator				0.0129	CCN2,VIM
RRP1B		transcription regulator				0.0233	HSP90AB1,RPL13,RPL6,RPS8,SERPINE2
CREB3L2		transcription regulator				0.0151	HSPA5,SEC23A
MKX		transcription regulator				0.000248	COL1A1,COL1A2,COL3A1
NAT8		transcription regulator				0.0292	APP
PRDM16		transcription regulator				0.0157	DCN,SERPINE1,STAT1
ZNF277		transcription regulator				0.0292	RPS2
ECD		transcription regulator				0.0292	HSPA5
HMGA1	1	transcription regulator		-0.077	bias	2.76e-10	COL1A1,COL1A2,COL4A1,COL4A2,CRYAB,FSTL1,GSN,IGFBP4,IGFBP7,LAMB1,PSG4,RPL7A,SERPINH1,SPARC,SRPX,TAGLN,TRIM28,VIM	212 (15)
SRA1	0	transcription regulator				0.0376	MMP1,THBS1
HSF1		transcription regulator		1.904	bias	1.32e-16	ACLY,CCN2,CCT3,CCT4,CCT6A,CCT7,CCT8,COL6A2,CRYAB,EFEMP1,FBLN1,HMGB1,HNRNPA3,HSP90AB1,HSPA1A/HSPA1B,HSPA4,HSPA8,HSPB1,HSPD1,HSPE1,LAMA4,LDHA,PGK1,POSTN,SERPINH1,TCP1,VCAN	43 (4)
MAX		transcription regulator				0.00266	APEX1,CYCS,HMGA1,NCL,NPM1,YBX1
E2F1		transcription regulator		1.127	bias	2.32e-06	ACTR3,CALD1,CCT4,CLIC1,CRYAB,DDX39B,FHL1,HMGA1,HMGB1,HNRNPK,HSP90B1,HSPA8,HSPD1,HSPE1,MDH1,MMP1,NCL,RPS16,SERPINE1,THBS1,TRIM28,VCP,VIM
LPXN	0	transcription regulator				0.0435	TAGLN
TFAP2A		transcription regulator		-1.117		2.79e-08	ANXA1,EFEMP1,ITGBL1,MMP14,MMP2,PRDX1,RPL6,RPL7,RPLP0,SERPINE1,TIMP1,TPM1,TPM3	146 (7)
HOXA11		transcription regulator				0.0376	ANXA1,COL1A1
HAND2		transcription regulator		-0.927	bias	0.00305	COL1A1,COL1A2,COL3A1,GREM1,TPM1
NFAT5		transcription regulator		-0.447	bias	0.0397	COL1A1,COL1A2,DKK1,IGFBP7,STAT1
NFATC4		transcription regulator				0.00953	APP,COL1A1,COL3A1	67 (7)
TFEC		transcription regulator				0.00256	COL6A3,MYH9,PSMA6
SOX2		transcription regulator		-0.203	bias	0.0327	ALB,ARPC1B,CCN2,COL1A1,DKK1,EFEMP1,EXT2,GSN,INHBA,KRT7,SERPINE1,VCAN,VIM
HOXB8		transcription regulator				0.0435	TAGLN
TCF21		transcription regulator				0.000807	COL4A1,MMP2,TIMP1
VHL		transcription regulator		-1.748	bias	1.71e-08	CCN2,CFL1,CLTC,FN1,HNRNPA2B1,LMNA,LOX,LOXL2,MIF,MMP14,RPS6,SPARC,TAGLN,VIM	186 (20)
HTATIP2		transcription regulator				0.00448	MMP2,PKM,SPARC	144 (7)
ZFHX3		transcription regulator				0.000366	ALB,GSTP1,MIF,RPLP2,RPS12,RPS28,TUBA1B
LEF1		transcription regulator		1.982	bias	0.0312	DKK1,ECM1,FN1,MMP2,PENK,VIM
MDM2		transcription regulator				0.0395	IGFBP6,SERPINE1,THBS1,TIMP1
JUNB		transcription regulator		1.812	bias	5.19e-07	ACLY,COL1A1,COL1A2,EEF2,FBLN2,FN1,INHBA,MMP1,MMP2,MYL12A,PENK,SERPINE1,TIMP1	124 (14)
SMAD1		transcription regulator		1.981	bias	0.00497	CCN2,COL1A1,COL1A2,COL4A1	161 (15)
HLTF		transcription regulator				0.0292	SERPINE1
NOTCH1		transcription regulator		-0.126		1.23e-05	CCN2,COL1A1,COL1A2,DKK1,HBA1/HBA2,HSP90AB1,HSPA8,HSPE1,IGFBP4,LOX,MMP1,MMP2,PDIA3,SERPINE1,TAGLN	206 (19)
ZNF224		transcription regulator				0.0292	ALDOA
HOXA10		transcription regulator		0.113	bias	0.00583	ACTB,COL3A1,DKK1,FN1,IGFBP5,MAP1B,MSN,P4HB
ETV4		transcription regulator		1.97	bias	0.000173	B4GALT1,FN1,MMP14,PLEC,VIM	63 (7)
SPZ1		transcription regulator				0.0376	FN1,VIM
SIM2		transcription regulator				0.00344	DBN1,MMP2,TIMP2
ZNF148		transcription regulator				0.00153	FN1,STAT1,VIM
MYOCD		transcription regulator		-0.174	bias	6.9e-05	CALD1,COL1A1,COL1A2,COL3A1,FN1,TAGLN,TPM1,VCAN
PURB	0	transcription regulator				0.0435	HTRA1
ID1		transcription regulator		0.963	bias	0.000619	CCN2,FN1,MMP14,MMP2,THBS1,VIM	220 (22)
MYF6		transcription regulator		1.131	bias	3.14e-05	DCN,FSTL1,GSN,INHBA,MMP2,SERPINE1,SERPINF1,SPARC,THBS1
ELOC	0	transcription regulator				0.0292	HNRNPA2B1
RUNX1		transcription regulator		0	bias	0.00493	ALB,ANXA2,APEX1,FSCN1,HBA1/HBA2,HSPA5,MYH9,SERPINE1,STAT1,TIMP1	235 (17)
SP100		transcription regulator				0.000225	CCN2,HSPA8,HSPE1,MMP1	128 (5)
IRF4		transcription regulator		-1.929		0.000489	EZR,HSPA8,MAPRE1,PPIB,PSMA2,RPL6,STAT1,TMSB10/TMSB4X,YBX1,YWHAH
CNBP	0	transcription regulator				0.00897	PABPC1,RPS6
NFYB		transcription regulator				0.000698	ACLY,ACTB,ATP5F1B,COL1A1,COL1A2,GAPDH,HNRNPA1,PDIA4,PSMC6,SERBP1,TPM1,VIM	13 (2)
FOXP3		transcription regulator				0.00564	ANXA1,GAPDH,IGFBP4,LDHA,LGALS1,LGALS3,MMP2,TGM2	172 (10)
FLI1		transcription regulator		1.9	bias	9.33e-11	CCN2,COL1A1,COL1A2,HSPA8,LDHA,LOX,MMP1,NPM1,RACK1,RPL18,TCP1,TNC
HOXD10		transcription regulator		0.378		4.67e-05	EZR,MMP14,NME1,RPSA,SERPINE1,TIMP1,TIMP2
SPI1		transcription regulator				0.00483	ACTB,HSPA8,MMP1,MMP2,PRDX2,PRDX4,PRDX5,RACK1,RPL18,TCP1,VIM
GATA4		transcription regulator		0.294		4.51e-11	CCN2,COL1A1,COL1A2,COL3A1,CTHRC1,GPI,HSPA5,IGFBP5,IGFBP6,INHBA,KRT7,LDHA,LTBP2,MYH9,PGAM1,POSTN,TAGLN,TGFBI,TGM2,TIMP1,TPM1,VIM	22 (2)
APBB1		transcription regulator				0.00126	APP,TAGLN,TPM1
MDM4		transcription regulator				0.00218	LGALS3,P4HB,VIM
BMI1		transcription regulator				0.0162	LOX,NID1,P4HA1,VIM
NEUROG1		transcription regulator		-1.897		3.6e-08	C1S,COL3A1,FN1,GREM1,INHBA,P4HA2,PXDN,SERPINF1,SPOCK1,THBS1
MLX		transcription regulator				0.0481	LGALS3BP,THBS2
MYCBP		transcription regulator				0.00431	LDHA,NCL
MED16		transcription regulator		-1.987	bias	7.78e-07	CCN2,MMP1,MMP2,TAGLN,VIM	153 (11)
TWIST2		transcription regulator				0.0182	FN1,POSTN,VIM
SMARCD3		transcription regulator				0.0344	ACAN,COL1A1
ATN1		transcription regulator				0.000168	BASP1,BMP1,DPYSL3,GSN,IGFBP5,LTBP2,PENK,PSME1,TUBB
NOSTRIN		transcription regulator		-1.98	bias	0.00119	FN1,MMP1,MMP2,THBS1	91 (13)
PLAG1		transcription regulator		1.98	bias	0.0104	FLNC,PLEC,QSOX1,TGM2
YBX1	1	transcription regulator		0.561	bias	0.000614	COL1A1,COL1A2,EFEMP1,G3BP1,MMP2,MVP,RELN
TSC22D1		transcription regulator				0.00431	FN1,SERPINE1	80 (13)
STAT6		transcription regulator		1.137		0.00184	ACTB,AHNAK,ANXA1,COL1A1,COL1A2,COL3A1,EXT1,FSCN1,LGALS3BP,MMP14,MMP2,SERPINE1,SERPINF1,TIMP1,VIM	193 (18)
JUND	0	transcription regulator				0.0316	COL6A1,MMP1,PENK,TIMP1
ETV5		transcription regulator		-0.956		1.56e-05	AHNAK,CAVIN1,DPYSL2,FN1,KRT7,LGALS3,MMP14,MMP2,MSN	102 (8)
CDKN2A		transcription regulator		-0.215		3.73e-05	CCN2,EEF1A1,FHL2,IGFBP5,LGALS3,MMP1,MMP2,NPM1,P4HA2,PSMA5,PTX3,SERPINE1,TPM1,TRIM28,VIM	236 (21)
FOXO4		transcription regulator		-0.493		0.000224	ACLY,CCN2,COL4A1,COL4A2,COMP,FLNB,IGFBP7,SERPINE1	147 (7)
KDM5A		transcription regulator		-1.342	bias	0.0469	COL1A2,MDH1,NME1,PARK7,PGD
H2AX	0	transcription regulator				0.0036	ACTB,MYL6,PKM,RPL13
HEXIM1		transcription regulator				2.78e-05	ANXA1,COL1A1,HNRNPH1,LOXL2,VIM	57 (5)
FOXC1		transcription regulator				0.0481	PLOD1,SERPINE1
HOXC8		transcription regulator				0.0146	APP,SERPINF1,TAGLN
NKX2-3		transcription regulator		0.378		0.0455	CRYAB,FBN2,HNRNPA0,POSTN,SERPINE2,SRPX,STAT1
SUPT16H	0	transcription regulator				0.000531	HNRNPK,HSPA1A/HSPA1B,LOXL2,MSN
KLF4		transcription regulator		1.452	bias	8.97e-05	ALB,CLIC4,COL1A1,EFEMP1,EXT2,FN1,HSPB1,INHBA,KRT7,SERPINE1,SERPINH1,TAGLN,THBS1,TNC,VIM	145 (15)
PIAS4		transcription regulator				0.0199	ALB,SERPINE1
HDAC6		transcription regulator		1.732	bias	6.23e-05	COL1A1,LTBP2,SERPINE1,TAGLN,TGFBI,VIM	203 (15)
MYBL2		transcription regulator				0.0353	HSPA8,IGFBP5,IQGAP1
TGFB1I1	0	transcription regulator		1.512	bias	0.000386	FN1,LTBP1,LTBP2,SERPINE1
PML	0	transcription regulator		0.128		0.0113	ACTG1,CFL1,HSPB1,PRDX1,RSU1,STAT1,VIM
PAX5		transcription regulator		-1.98		0.00188	FN1,MMP2,MSN,PGAM1,VIM
PKNOX1		transcription regulator				0.00298	COL5A2,PGK1,RPLP0
NFYC		transcription regulator				0.0036	ALB,COL1A1,COL1A2,PSMC6	13 (2)
BCL6		transcription regulator		-0.447	bias	0.00869	ACAN,COL1A1,DPYSL2,LDHB,LMNA,PRSS23,SERPINE1,STAT1,TIMP1	161 (16)
HOXB5		transcription regulator				0.00897	MMP1,MMP2
TP73		transcription regulator		1.617	bias	2.19e-07	C1R,CNN3,COL1A1,COL5A2,CRYAB,ECM1,FN1,HSPA1A/HSPA1B,IGFBP4,IGFBP5,LDHA,LTBP1,MMP14,MMP2,RELN,SERPINE1,SERPINE2,SERPINF1,THBS1,THBS2,TIMP1,YBX1	221 (19)
MECP2		transcription regulator				2.16e-05	ACTB,ANXA1,DPYSL2,GSTP1,HBA1/HBA2,HSPA5,LMNA,RELN,VIM,YWHAZ
ONECUT1		transcription regulator				0.0242	C1S,CCT8,HNRNPA2B1,HSPA1A/HSPA1B,MDH1,PSMB1,RPLP1,SNRPD2,VCP
HNF4A		transcription regulator		-0.517		1.23e-06	ACLY,ACTN1,ACTR3,AHNAK,ALB,AP2A1,APP,C1S,CAP1,CCT8,CFL2,DDX39B,FHL1,FKBP10,GAPDH,GSN,HMGB1,HNRNPA0,HNRNPC,HSP90B1,HSPA5,HSPA8,HSPE1,INHBA,KRT7,LDHA,LGALS3,MDH1,MDH2,MSN,MYL6,NME1,NONO,NPM1,NUCB1,PKM,PPP1CA,PRDX5,PSMA2,PSMA3,PSMA5,PSMB1,PSMB5,RPL12,RPL18,RPLP0,RPLP1,RPS6,RSU1,SEC23A,SEMA7A,SERPINE1,SNRPD2,SNRPD3,STAT1,TARS1,TLN1,TNC,UCHL1,YBX1	134 (7)
FOXO1		transcription regulator		-0.629	bias	2.26e-05	ACLY,ALB,ATP5F1B,CCN2,COL1A1,COL4A1,COL4A2,COMP,CYCS,FLNB,FN1,GPI,HSP90AB1,HSPA5,HSPD1,IGFBP7,MMP1,SERPINE1,THBS1,TKT	206 (21)
SP3		transcription regulator		1.969	bias	1.42e-07	AEBP1,COL1A1,COL1A2,HSPA5,MMP2,PGK1,PKM,SERPINE1,SERPINH1,SPARC,STAT1,TAGLN,TIMP1,TIMP2,TNC,VIM	203 (13)
ATF3		transcription regulator		1.372	bias	0.000979	GSN,HSPA5,HSPB1,MMP1,MMP2,PENK,SERPINE1	213 (19)
NFYA		transcription regulator				0.00179	ACLY,ALB,COL1A2,HSPA5,PGK1,PKM
CALR	0	transcription regulator		1.008		7.04e-06	B4GALT1,COL1A1,COL1A2,COL3A1,FN1,HSPA5,VCL	180 (15)
KAT5		transcription regulator				0.0241	ALB,APEX1,HSPD1,IGFBP5,PSMA7
ZNF410		transcription regulator				0.0292	MMP1
MYOD1		transcription regulator		0.41	bias	0.000365	ALDOA,COL4A1,CRYAB,FSTL1,IGFBP5,MMP1,MMP2,POSTN,RPL7A,SPTBN1,STAT1,TKT	68 (7)
TBX5		transcription regulator		-1.577	bias	0.00116	COL1A1,COL1A2,COL3A1,POSTN,TPM1,VIM	22 (2)
E2F3		transcription regulator		0.896	bias	0.0169	H2BC15,HSPD1,INHBA,LAMA4,SERPINE1,SERPINH1,THBS1
ATF1		transcription regulator				0.0237	INHBA,THBS1,YWHAZ
TP63		transcription regulator		-0.355	bias	3.75e-11	CCN2,COL4A1,COL5A1,DKK1,ECM1,FBN1,FN1,GAPDH,GREM1,HSPA4,HSPA8,HTRA1,IGFBP6,IGFBP7,INHBA,KHSRP,KRT7,MFGE8,MMP14,P4HB,POSTN,RELN,SERPINE1,SERPINF1,TAGLN,THBS1,THBS2,TNC,TPM1,VIM	211 (22)
DRAP1	0	transcription regulator				0.000386	GAPDH,ILF2,RPL7A,RPLP0
MITF		transcription regulator		0.368	bias	0.0148	ACAN,COL1A1,FN1,LGALS3,MDH1,MMP14,SERPINE1,SERPINF1,VAT1
RFX1		transcription regulator				0.00298	COL1A1,COL1A2,LMNA
PITX2		transcription regulator		0.625	bias	0.0456	COL1A2,LDHA,PLOD1,PRDX2,VIM
RB1		transcription regulator		1.539		3.52e-05	ACTB,CAP1,CCN2,CLIC4,COL4A1,COL4A2,COL5A1,EZR,FN1,LAMC1,LOXL2,MDH1,MMP2,MSN,NME1,PARK7,PGD,PRSS23,PTX3,SERPINE1	198 (18)
HNF1B		transcription regulator		-0.832		3.43e-09	ACTN1,ALB,BGN,COL5A1,COL5A2,EXT1,FN1,GDI2,LAMB1,LUM,MMP2,NID2,SERPINH1,SPARC	15 (2)
FHL2	1	transcription regulator				0.043	FHL2,MRC2,TAGLN
USF2		transcription regulator		1.133	bias	0.00369	LGALS3BP,MYH9,P4HA1,SERPINE1,THBS1
TFAM		transcription regulator				0.0344	PGAM1,PGK1
DNAJB6	0	transcription regulator		-0.849	bias	9.38e-05	DKK1,NPM1,SPARC,VIM	84 (5)
GATA6		transcription regulator		1.9		1.58e-05	C1R,COL4A1,COL4A2,GPI,HBA1/HBA2,KRT7,LAMB2,LDHB,LTBP1,MYH9,PGK1,SPARC,TAGLN
SMYD1		transcription regulator				1.2e-05	CYCS,MIF,PGD,PKM,PYGB,TKT,TPI1
MEF2C		transcription regulator		-1.577	bias	0.0144	COL1A1,COL1A2,COL3A1,POSTN,TPM1,VIM
ING2		transcription regulator				0.0292	SERPINE1
DDIT3		transcription regulator		-0.072		1.78e-06	FN1,HSPA5,HSPD1,HSPE1,LOX,PLEC,SPOCK1,TGM2,THBS2,VIM,WARS1	214 (20)
TBP		transcription regulator				0.0188	ACTB,COL1A1,FN1,GAPDH
HOXA4		transcription regulator				0.0174	CCN2,TAGLN
Yap1		transcription regulator				0.0435	TAGLN
MECOM		transcription regulator				0.00105	DCN,RPS6,SERPINE1,SPARC	65 (7)
SOX9		transcription regulator		0.13	bias	0.00481	ACAN,CCN2,COL1A1,COMP,THBS2,TIMP2
FOXC2		transcription regulator		1.974	bias	0.0124	DKK1,FN1,MMP2,VIM
FOSL2		transcription regulator				0.00924	COL1A2,MMP1,MMP2,TIMP1	203 (17)
KAT2B		transcription regulator				0.00621	CCN2,COL1A2,HSPA5,PSG5	83 (12)
SIN3B		transcription regulator				0.00344	COL1A2,LDHA,NCL
SIRT1		transcription regulator		-1.408	bias	2.22e-05	ACAN,ACTB,CYCS,DKK1,FN1,HSPA4,HSPA5,LAMA4,LAMB1,LGALS3,LGALS3BP,LTBP2,MMP1,MMP2,MYL6,RPL13,SERPINE1,STAT1,TIMP2	220 (21)
Hsf4		transcription regulator				0.0292	CRYAB
BRD7		transcription regulator		1.982	bias	0.000326	FN1,SERPINE1,VCAN,VIM	210 (21)
NPAS3		transcription regulator				0.0292	RELN
TAF4B		transcription regulator				0.00637	CCN2,FN1,INHBA
SP2		transcription regulator				0.0199	SERPINE1,SERPINH1
SSRP1	0	transcription regulator				0.00134	HNRNPK,LOXL2,MSN,TAGLN
MYCN		transcription regulator		0.379		7.55e-60	ACTB,ACTG1,ACTN4,ALDOA,APEX1,ARPC1B,BASP1,CCN2,COL1A1,COL4A1,COL5A2,DPYSL3,EEF1A1,EEF1D,EEF1G,EEF2,EIF5A,FBN1,FN1,GAPDH,HMGA1,HSP90AB1,HSPD1,IGFBP7,INHBA,LDHA,LGALS1,MAP4,MMP2,MRC2,MYH9,MYL12A,NACA,NCL,NME1,NPM1,NUCB1,PDIA4,PSMA7,RPL12,RPL13,RPL18,RPL24,RPL4,RPL6,RPL7,RPLP0,RPLP1,RPLP2,RPS12,RPS16,RPS2,RPS28,RPS6,RPS8,SERPINE1,SPARC,TAGLN,TGM2,TIMP2,TPI1,TPM1,TUBA1B,TUBB,UCHL1,VIM
YY1		transcription regulator		1.934		0.000665	COL1A1,CRYAB,EEF1B2,HNRNPC,HSPA5,IGFBP5,MMP2,SFPQ,TAGLN,TGFBI,TGM2,TIMP1,VIM	216 (22)
TCF4		transcription regulator		0.535	bias	7.52e-05	B4GALT1,CCT6A,DSTN,HSP90B1,IGFBP4,IGFBP5,INHBA,LAMA4,MVP,PDIA4,PRDX4,RPL7,SERPINF1,TXNDC5,WARS1,YWHAZ
GTF2I	0	transcription regulator				0.00126	HSPA5,PDIA4,THBS1
SIN3A		transcription regulator				0.000297	COL1A1,COL1A2,GSTP1,MAP4,NCL,SERPINE1
DACH1		transcription regulator				0.0222	EFEMP1,RELN,SERPINE1
CREB3		transcription regulator				0.0282	ANXA1,HSPA5
SCX		transcription regulator		-0.492	bias	1.12e-05	ACAN,COL1A1,COMP,POSTN,TNC
NFKB1		transcription regulator		1.671	bias	0.00149	APP,CCN2,COL1A1,COL1A2,FN1,FSCN1,HSP90B1,KHSRP,LGALS1,PTX3,RACK1,STAT1	203 (19)
RELA	0	transcription regulator		1.69	bias	8.24e-05	ACTN4,APP,CCN2,COL1A1,COL1A2,CRYAB,FN1,FSCN1,HSP90B1,LUM,MIF,MMP1,PKM,PRDX6,PTX3,SERPINE2,TGM2,TMSB10/TMSB4X,VIM	207 (18)
FOSB		transcription regulator				0.000197	INHBA,MMP1,MMP2,SERPINE1,TIMP1	78 (9)
RUNX2		transcription regulator		0.84	bias	5.57e-10	COL1A1,COL1A2,DPYSL3,FN1,HTRA1,ITGBL1,LGALS3,LUM,MMP14,MMP2,SERPINE1,TAGLN,TIMP1,TLN1,TPM1	159 (15)
FOXO3		transcription regulator		-1.082		0.00021	ACLY,ANXA1,APEX1,CCN2,COL4A1,COL4A2,COMP,FLNB,FN1,IGFBP7,INHBA,PRDX5,SERPINE1,VIM,YBX1	222 (21)
FOS		transcription regulator		1.694	bias	4.8e-16	ACTG1,B4GALT1,CCN2,COL1A1,COL6A1,CYCS,EEA1,ENO1,EZR,FBN1,FN1,FSTL1,GSTP1,HBA1/HBA2,HSP90B1,HSPA5,IGFBP5,IGFBP6,LGALS3,LGALS3BP,LOX,LTBP1,LTBP2,MMP1,MMP2,MYH9,PENK,PFN1,PRDX1,PSMA2,PSMA7,RPLP0,RPS6,SERPINE1,SERPINE2,TGFBI,TIMP1,TUBB,VIM,YWHAZ	141 (16)
HES6		transcription regulator				0.0435	MMP1
CRTC1		transcription regulator				0.00126	CYCS,MMP1,TIMP1	111 (8)
CBL		transcription regulator				0.00924	COL1A1,FN1,MMP2,STAT1	174 (16)
PAX3		transcription regulator				1.41e-06	ANXA1,APP,COL1A2,CST3,DBN1,FHL1,FKBP1A,HNRNPA3,HSPG2,PPIB,PSME1,PXDN,TNC,VCAN
BRCA1		transcription regulator		0.97	bias	0.00143	ACTB,EZR,FHL2,HSPB1,SERPINE2,SFPQ,STAT1,VCAN,VIM	194 (10)
PBX1		transcription regulator				0.0015	COL1A1,COL5A2,RPLP0,VCP	5 (2)
HDAC1		transcription regulator		-0.956		0.0101	ACAN,APEX1,COL1A1,COL1A2,FN1,GSTP1,NCL,SERPINE1,TAGLN,TGM2
NFIC		transcription regulator				0.0124	ALDOA,HMGB1,HTRA1
CITED2		transcription regulator				0.0268	MMP1,PGK1,TGM2
ELK3		transcription regulator				0.0109	CCT8,SERPINE1
IRF5		transcription regulator		-0.762	bias	0.0409	COL1A1,COL3A1,COL4A1,STAT1
DAXX		transcription regulator				0.00184	HSPB1,MMP1,SERPINE1	179 (13)
RFX2		transcription regulator				0.0445	COL1A2,LMNA
SP110		transcription regulator		-0.816		0.0181	FUS,LMNA,MYH9,STAT1,TIMP1,TRIM28
NFKBIA		transcription regulator		0	bias	4.91e-12	AEBP1,COL1A2,COL3A1,COL5A2,CRYAB,DCN,FHL2,FN1,FSCN1,HMGA1,HSPA5,HSPA8,IGFBP6,MFGE8,MMP1,MMP14,NID1,PARK7,PICALM,PTX3,RPS2,RPSA,SERPINE2,SPOCK1,SPTBN1,TIMP1,TIMP2,TNC,UBA1,YWHAZ	199 (20)
TFAP2C		transcription regulator		-1.664		0.000952	CCN2,IGFBP5,MMP14,MMP2,THBS1,TIMP1	78 (7)
CREB3L1		transcription regulator		1.969	bias	0.000149	COL1A1,COL1A2,HSP90B1,HSPA5
RCOR1		transcription regulator				0.00153	COL1A1,COL1A2,SERPINE1
Cux1		transcription regulator				0.0312	DPYSL3,HTRA1
SF1	0	transcription regulator				6.09e-05	COL1A1,FN1,MYL6
RBM39	0	transcription regulator				0.0147	HTRA1
ESRRA		transcription regulator		1.798	bias	0.000509	ATP5F1B,COL1A1,CYCS,ENO1,GAPDH,IGFBP4,LDHA,LDHB,PKM,TPI1	53 (5)
FUS	1	transcription regulator				0.000326	HSPA5,HSPD1,NCL,RPS16
HMGB2	0	transcription regulator				0.00637	INHBA,MMP1,MMP14
RFX5		transcription regulator				0.0199	COL1A1,COL1A2
SRSF2	0	transcription regulator				0.0036	APP,COL1A1,HNRNPH1,VIM
TFE3		transcription regulator				0.0371	CYCS,MYH9,SERPINE1
ATF2		transcription regulator				0.0484	ACTB,FN1,MMP1,PENK
WT1		transcription regulator		-0.256		8.88e-13	ACTN1,CAPRIN1,CCN2,CLIC1,CLIC4,COL4A1,EXT2,EZR,GSN,HSP90B1,HSPG2,LGALS3,MMP14,MMP2,MYL6,NME1,NUCB1,PDIA4,PPIB,SERPINE1,TARS1,THBS1,WARS1,YBX1
PDX1		transcription regulator		0.6	bias	0.000624	ACTB,ACTG1,ALB,ANXA2,COL1A1,COL3A1,HSPA5,MDH1,PDIA4,PRSS23	102 (7)
JMY		transcription regulator				0.0435	HTRA1
ACTN4	1	transcription regulator				0.00256	DCN,MMP1,SERPINE1	118 (7)
MED4		transcription regulator				0.0147	HTRA1
KLF11		transcription regulator		-0.853		1.08e-11	CCN2,COL1A2,COL3A1,DCN,GREM1,LOX,LTBP1,MMP1,MMP14,MMP2,SERPINE1,SERPINH1,STAT1,THBS1,THBS2,TIMP1,TIMP2	90 (7)
ID4		transcription regulator				0.0174	MMP2,VIM

## Sheet: 6mM Metf secretome
© 2000-2021 QIAGEN. All rights reserved.
Upstream Regulator	Expr Other	Molecule Type	Predicted Activation State	Activation z-score	Flags	p-value of overlap	Target Molecules in Dataset	Mechanistic Network
KDM3A		transcription regulator	Activated	2.401	bias	4.79e-05	CCN2,FLNC,LOXL2,SERPINE1,TAGLN,TNXB
MRTFB		transcription regulator	Activated	3.923	bias	1.64e-09	ACTB,ACTG1,CALD1,CCN2,CNN2,COL3A1,COL5A2,IGFBP5,INHBA,LMNA,LOXL1,MYH9,POSTN,SERPINE1,TAGLN,THBS1,TPM1	101 (8)
SOX17		transcription regulator	Activated	2		0.000181	AFP,COL4A1,COL4A2,LAMB1,SPARC	201 (7)
TEAD1	0	transcription regulator	Activated	3.162	bias	1.89e-07	CALD1,CCN2,COL3A1,COL5A2,IGFBP5,LOXL1,POSTN,TAGLN,THBS1,TPM1	142 (12)
WBP2		transcription regulator	Activated	2.236		0.0646	COL4A1,COL6A3,FHL1,PDAP1,TAGLN
STAT3	0	transcription regulator	Activated	4.064	bias	9.24e-09	A2M,AHSG,APEX1,CCN2,CDH2,COL1A1,COL1A2,COL3A1,COL5A1,DKK1,ENPP2,FERMT2,FN1,FSCN1,IGFBP5,LDHA,LDHB,LOX,MMP1,MMP2,NPM1,PDIA4,PGK1,SERPINE1,SERPINE2,TAGLN,THBS1,TIMP1,VCAN,VEGFC,VIM,WARS1	160 (15)
TEAD4		transcription regulator	Activated	3	bias	3.77e-06	CALD1,CCN2,COL3A1,COL5A2,IGFBP5,LOXL1,POSTN,TAGLN,THBS1,TPM1	84 (7)
SRF		transcription regulator	Activated	3.223	bias	1.9e-09	A2M,ACTB,ACTG1,CALD1,CAP1,CCN2,CNN2,CSRP1,DSTN,EZR,FERMT2,FHL1,FHL2,HSPG2,MYH9,NPM1,PDLIM7,PPIA,SND1,TAGLN,TLN1,TUBB4B,VCAN,WDR1	62 (6)
FEV		transcription regulator	Activated	2	bias	0.0489	ANXA2,HTRA1,PYGB,VIM
SOX7		transcription regulator	Activated	2.828		1.03e-05	COL4A1,COL4A2,HSPG2,MFGE8,MMP14,MMP2,TGFBI,VCAN
SMAD2		transcription regulator	Activated	2.442	bias	1.01e-09	AFP,BGN,CCN2,CDH2,COL1A2,COL2A1,FN1,MMP2,PTX3,SERPINE1,THBS1,TPM1,VEGFC,VIM	209 (16)
MRTFA		transcription regulator	Activated	2.449		4e-05	ACTB,ACTG1,ARPC1B,ARPC4,CCN2,CNN2,LMNA,MYH9,PFN1,SERPINE1,TAGLN,THBS1	139 (14)
EPAS1		transcription regulator	Activated	2.771	bias	4.48e-07	ACLY,CCN2,EIF5A,ENO1,FBLN2,FHL1,FN1,HSPA4,HSPA5,IGFBP3,IGFBP5,LDHA,LOX,LOXL2,MIF,MMP14,SERPINE1	183 (20)
SOX4		transcription regulator	Activated	2.95	bias	0.00542	CDH2,FHL1,FN1,IGFBP4,LMO7,PPIC,SERPINE2,UCHL1,VIM
SMAD1		transcription regulator	Activated	2.207	bias	0.000845	CCN2,COL1A1,COL1A2,COL2A1,COL4A1	212 (19)
HIF1A		transcription regulator	Activated	4.347	bias	3.44e-16	ACAN,AFP,BGN,CAVIN1,CCN2,CDH2,EIF5A,ENO1,FHL1,FHL2,FN1,FSCN1,GAPDH,H2AX,HSPA4,HSPA5,HSPB1,IGFBP3,IGFBP5,LDHA,LGALS1,LOX,LOXL2,MIF,MMP1,MMP2,NPM1,P4HA1,PGK1,PKM,PPIA,SERPINE1,THBS1,TIMP1,TPI1,VEGFC,VIM	134 (14)
CEBPA		transcription regulator	Activated	2.465	bias	1.33e-05	A2M,ACLY,ALB,ANXA1,C3,COL1A1,COL1A2,CYCS,FHL1,GAPDH,GSTP1,HSPA5,IGFBP3,IGFBP4,LGALS1,PGD,PTX3,SERPINE1,SERPINF1,THBS1,VCAN	216 (19)
IRF2		transcription regulator	Activated	2	bias	0.0191	C1S,CLIC1,MYH9,PSME1,RRBP1,TPM1
GLI1		transcription regulator	Activated	2.77	bias	3.03e-07	CLU,COL1A1,COL2A1,DKK1,EZR,FHL1,GALNT2,IGFBP6,IGFBP7,LMNA,MMP2,PCOLCE2,PLOD1,RPL30,VEGFC,VIM	205 (7)
SP1		transcription regulator	Activated	4.137	bias	4.76e-07	AEBP1,ATP5F1B,CCN2,CDH2,COL1A1,COL1A2,COL2A1,EZR,FN1,HSPA5,IGFBP3,IGFBP4,MMP1,MMP14,MMP2,PENK,PGK1,PKM,PSG5,SERPINE1,SERPINE2,SPARC,TAGLN,TIMP1,TIMP2,UGDH,VIM	172 (17)
SIM1		transcription regulator	Activated	3	bias	0.00755	CFL2,COL12A1,EIF5A,IGFBP4,NACA,PFN1,POSTN,SRSF1,UBA1
TEAD3		transcription regulator	Activated	3.162	bias	7.37e-09	CALD1,CCN2,COL3A1,COL5A2,IGFBP5,LOXL1,POSTN,TAGLN,THBS1,TPM1
TWIST1		transcription regulator	Activated	2.89	bias	5.99e-22	ACAN,C3,CDH2,CLU,COL1A1,COL2A1,COL6A1,DCN,DPYSL3,EMILIN1,FBN2,FN1,GPC1,IGFBP4,IGFBP5,LMNA,MFGE8,MMP1,MMP2,MRC2,OLFML3,PAM,PCOLCE,PXDN,TGFBI,THBS2,VCAN,VIM,YBX1	146 (12)
NOTCH3		transcription regulator	Activated	2.137	bias	0.000361	ACTN1,COL5A1,FN1,PTX3,SPARC,TAGLN
JUN		transcription regulator	Activated	2.306	bias	1.83e-16	A2M,AFP,ANXA1,ANXA2,APEX1,APP,C3,CCN2,CLU,COL1A1,COL1A2,CYCS,DKK1,EEF2,EZR,FLNC,FN1,FUS,GSTP1,HNRNPA2B1,IGFBP3,IGFBP4,IGFBP6,IGFBP7,LGALS3,LMNA,MMP1,MMP2,PENK,PRDX1,PTX3,PXDN,SERPINE1,SPARC,STMN1,THBS1,TIMP1,VEGFC,VIM	156 (14)
XBP1		transcription regulator	Activated	2.949	bias	1.25e-09	AFP,APP,COL4A1,COL4A2,ERP29,FKBP10,FN1,HSP90B1,HSPA5,NUCB2,P4HB,PDIA3,PDIA4,PDIA6,PPIB,RCN3,SEC23A,SPARC,TXNDC5,XRCC6	128 (10)
SREBF1		transcription regulator	Activated	2.148	bias	0.000837	ACLY,CAPZB,COL6A1,CSRP1,CYCS,FN1,HSPA1A/HSPA1B,HSPA5,LGALS3,PLS3,RPLP0,SERPINE1	143 (15)
ARNT		transcription regulator	Activated	2.2	bias	0.000139	ENO1,GAPDH,LDHA,LOXL2,MYL6,PGK1,SERPINE1,TPI1,VIM	179 (11)
CEBPB		transcription regulator	Activated	3.874	bias	4.76e-07	ALB,APP,C3,COL1A1,COL1A2,COL5A2,DCN,FBLN1,FHL1,FHL2,FN1,H2AX,HSP90AA1,HSPA8,HSPD1,HSPE1,IGFBP3,IGFBP4,LAMC1,MMP1,PSMA3,PSMA6,SERPINE1,STMN1,TUBB,VCAN,VIM,XRCC6	230 (20)
POU5F1		transcription regulator	Activated	2.379	bias	0.0456	AFP,ALB,CDH2,EFEMP1,ENO1,EXT2,INHBA,LDHA,LOXL1,MMP2,VIM
ZEB1		transcription regulator	Activated	3.12		1.78e-11	CCN2,COL1A1,COL1A2,COL3A1,FN1,LOX,LOXL2,MAP1B,MMP1,MMP2,RPL30,SERPINE1,TGFBI,THBS1,VIM	224 (12)
FOXM1		transcription regulator	Activated	2.738	bias	3.92e-06	ANXA1,CDH2,FN1,LAMA4,LDHA,LOX,MMP2,PGK1,PRDX2,STMN1,VCAN,VIM	111 (15)
ATF6		transcription regulator	Activated	2.448	bias	6.57e-05	APP,HSP90B1,HSPA5,NUCB2,PDIA4,PRDX2,SPARC	121 (12)
NFE2L2		transcription regulator	Activated	5.66	bias	2.78e-18	ACTG1,CCN2,CCT3,COL1A1,COL3A1,COL4A2,DDX39B,DSTN,ERP29,FN1,GSTP1,HSP90AA1,HSP90AB1,HSP90B1,LMNA,NUCB2,PDIA3,PDIA4,PDIA6,PGD,PPIB,PRDX1,PSMA1,PSMA5,PSMA6,PSMA7,PSMB1,PSMB2,PSMB4,RACK1,RELN,RPLP0,RPS16,SEC23A,SERPINE1,STIP1,TKT,TPI1,UGDH,VCP	94 (7)
SMAD4	0	transcription regulator	Activated	3.103	bias	2.91e-06	AFP,BGN,CCN2,CDH2,COL1A2,COL2A1,FN1,FSCN1,INHBA,MMP1,PTX3,SERPINE1,SERPINE2,THBS1,TIMP1,TPM1,VIM	157 (19)
EP300		transcription regulator	Activated	2.331	bias	0.0489	CNN3,COL1A2,COL2A1,FN1,HSP90AB1,IGFBP6,LDHA,LGALS3BP,LMNA,MMP1,PSG5,XRCC6
NFE2L1		transcription regulator	Activated	2.449	bias	2.66e-05	GSTP1,PSMA1,PSMA6,PSMA7,PSMB1,PSMB2
SATB1		transcription regulator	Activated	2.223		0.00138	ACTG1,ACTN1,FERMT2,HSP90AA1,HSPA8,ILF3,RPLP0,VIM,WARS1
HNF1A		transcription regulator	Activated	2.412	bias	0.0117	AFP,AHSG,ALB,C1S,COL3A1,FH,GARS1,GDI2,HSPA5,PGK1,PSMA5,RACK1,SERPINE1,TARS1,TPI1
ATF4		transcription regulator	Activated	3.217	bias	6.38e-07	APEX1,COL4A2,FN1,GARS1,HSP90B1,HSPA5,IGFBP5,IGFBP7,LGALS3,NID2,PENK,PTX3,SERPINF1,TKT,WARS1
EGR1		transcription regulator	Activated	2.589	bias	0.000249	APP,CAVIN1,CLU,COL1A1,COL1A2,COL2A1,FN1,MMP14,SERPINE1,THBS1,TIMP1	186 (20)
GATA6		transcription regulator	Activated	2.226		0.000554	AFP,C1R,COL4A1,COL4A2,FH,LAMB2,LDHB,MYH9,PGK1,SPARC,TAGLN
ERG		transcription regulator	Activated	2.377	bias	2.84e-05	ACTN1,CDH2,DSTN,EXT1,FHL1,FLNB,FLNC,HMGB1,MMP1,RSU1,SPARC,THBS1,VIM	88 (7)
SMAD3	0	transcription regulator	Activated	3.452	bias	1.28e-14	ALB,BGN,C3,CCN2,CDH2,COL1A1,COL1A2,COL2A1,COL3A1,COL6A1,COL6A3,FBN2,FN1,HSP90B1,HSPA5,LUM,MMP1,PTX3,RPS6,RPS8,SERPINE1,SPARC,TAGLN,THBS1,TIMP1,TPM1,VEGFC,VIM	216 (20)
HOXD3		transcription regulator	Activated	2.828	bias	3.78e-10	COL1A1,IGFBP3,MMP2,SERPINE1,TAGLN,TGFBI,TGM2,THBS1
ARNT2		transcription regulator	Activated	3.162	bias	0.00173	CFL2,COL12A1,EIF5A,IGFBP4,NACA,PFN1,PGK1,POSTN,SRSF1,UBA1
ETS1		transcription regulator	Activated	2.545	bias	0.00101	CCN2,COL1A2,COL2A1,EEF1D,FN1,HSPA1A/HSPA1B,HSPA8,HSPE1,MMP1,MMP2,SERPINE1	220 (21)
YAP1	0	transcription regulator	Activated	2.902	bias	5.69e-19	ACLY,ACTG1,CCDC80,CCN2,FN1,H2AX,INHBA,LDHA,LMNA,MAP1B,MYH9,RPL12,RPL13,RPL24,RPL30,RPL4,RPL7,RPLP0,RPLP2,RPS12,RPS16,RPS18,RPS21,RPS28,RPS5,RPS6,RPS8,RPSA,SERPINE1,TAGLN,THBS1,TUBB,VIM	227 (21)
FOXC2		transcription regulator	Activated	2.211	bias	0.00274	CDH2,DKK1,FN1,MMP2,VIM	84 (13)
MLXIPL		transcription regulator	Activated	4.315	bias	2.13e-14	ACLY,ANXA2,PGD,RPL12,RPL13,RPL24,RPL30,RPL4,RPL7,RPLP0,RPLP2,RPS12,RPS16,RPS18,RPS21,RPS28,RPS5,RPS6,RPS8,RPSA,TKT
SNAI2		transcription regulator	Activated	2.02		8.16e-06	CCN2,CDH2,COL1A1,COL2A1,DKK1,FN1,MMP14,VIM	147 (18)
HTT		transcription regulator	Activated	3.051		4.78e-21	AGRN,APP,ATP5F1B,BASP1,BMP1,C1R,CCN2,COL4A1,COL4A2,COL6A1,COL6A3,CYCS,DCN,EEF1A1,EEF2,ENPP2,FHL1,FN1,GAPDH,GPC1,HSP90AB1,HSPA5,HSPA8,HSPD1,HSPE1,IGFBP5,KRT1,LDHA,LDHB,LOX,LTBP2,MDH2,MMP14,MMP2,PENK,PFN1,PLOD3,PSMA5,PSMB4,PSME1,SERPINF1,SERPINH1,SFPQ,SPTAN1,STMN1,TAGLN,TGFBI,TGM2,THBS2,TPI1,TUBB,UCHL1,YBX1	259 (19)
PRDM1		transcription regulator	Activated	2.2		0.388	AFP,ECM1,GALNT2,LGALS1,RELN
TCF7L2		transcription regulator	Activated	3.058	bias	0.00519	ANXA1,CAP1,CCN2,CSRP1,DKK1,ENPP2,FH,FKBP1A,FN1,MMP1,PICALM,SRSF1,VCAN,VIM	218 (13)
FOS		transcription regulator	Activated	2.047	bias	1.02e-18	A2M,ACTG1,B4GALT1,C3,CCN2,CLU,COL1A1,COL6A1,CYCS,EEA1,ENO1,EZR,FBN1,FN1,FSTL1,GSTP1,HSP90B1,HSPA5,IGFBP5,IGFBP6,LGALS3,LGALS3BP,LOX,LTBP2,MMP1,MMP2,MYH9,PENK,PFN1,PRDX1,PSMA2,PSMA7,RPLP0,RPS18,RPS6,SERPINE1,SERPINE2,STMN1,TBCA,TGFBI,TIMP1,TUBB,VEGFC,VIM,YWHAZ	146 (16)
FOSL1		transcription regulator	Activated	2.2		0.000423	MAP1B,MMP1,MMP2,SERPINE1,SERPINE2,SPARC,THBS1	116 (11)
SNAI1		transcription regulator	Activated	2.594		6.73e-16	ACTN1,ACTR3,CCN2,CDH2,CFL1,CFL2,COL1A1,COL1A2,COL2A1,DKK1,DPYSL3,FLNB,FLNC,FN1,LASP1,MMP14,PTX3,SERPINE1,SERPINH1,SPARC,TPM1,TPM4,VIM	172 (20)
HSF2		transcription regulator	Activated	3.148	bias	3.13e-16	CCT2,CCT3,CCT4,CCT8,CLU,HSPA1A/HSPA1B,HSPA4,HSPB1,HSPH1,PSMA1,PSMA5,PSMB2,RELN,TCP1
MYCL		transcription regulator	Activated	2.425	bias	0.00241	HSPD1,RPL12,RPL13,SNRPD1,SSB,TARS1
SMARCA4		transcription regulator	Activated	3.492	bias	2.72e-12	A2M,ACTN4,AFP,AHNAK,ALB,CCN2,COL1A1,FHL2,FLNB,FN1,GAPDH,GSTP1,IGFBP4,IGFBP5,IGFBP7,INHBA,LGALS1,LGALS3,LMNA,LOX,LOXL2,LUM,MAP1B,MFGE8,MMP1,MMP2,PSG4,PSG5,PTX3,SEMA7A,SERPINE1,SERPINE2,SERPINH1,TAGLN,TIMP2,TPM1,TUBB,VIM	246 (21)
TEAD2		transcription regulator	Activated	3.162	bias	6.04e-09	CALD1,CCN2,COL3A1,COL5A2,IGFBP5,LOXL1,POSTN,TAGLN,THBS1,TPM1
CTNNB1	0	transcription regulator	Activated	3.552	bias	1.13e-31	ACLY,ACTB,ACTN4,ACTR3,AFP,AGRN,ANXA1,APP,ARHGDIA,BGN,BMP1,CAPZB,CCN2,CDH2,CLU,CNN2,COL1A1,COL2A1,COL4A1,COL4A2,CTHRC1,DKK1,ECM1,EIF5A,ENPP2,FBLN2,FN1,GAPDH,GREM1,HNRNPA0,HSPE1,HTRA1,IGFBP5,ILF3,KRT1,LAMB1,LGALS3,LMNA,MAP4,MFGE8,MMP1,MMP14,MMP2,PDAP1,PFN1,PGK1,PKM,PLS3,PRKCSH,RCN1,RPL12,RPL13,RPL24,RPL30,RPL4,RPL7,RPLP0,RPLP2,RPS12,RPS16,RPS18,RPS21,RPS28,RPS5,RPS6,RPS8,RPSA,SERPINE1,SERPINE2,SRSF…	228 (19)
ESRRA		transcription regulator	Activated	2.162	bias	4.92e-05	ATP5F1B,CDH2,COL1A1,CYCS,ENO1,GAPDH,IGFBP4,LDHA,LDHB,PKM,TPI1,TRA2B
TP53		transcription regulator	Activated	2.519		4.08e-49	A2M,ACLY,ACTB,ACTN1,ACTN4,AFP,ALB,ANXA1,ANXA2,APEX1,APP,ARPC1B,BMP1,CAP1,CCDC80,CCN2,CLIC4,CLTC,CLU,CNN2,CNN3,COL1A1,COL1A2,COL2A1,COL3A1,COL4A1,COL4A2,COL5A2,COL6A2,CSRP1,DCTN2,DKK1,DSTN,ECM1,EEF1A1,EMILIN1,ENPP2,EZR,FBLN2,FERMT2,FH,FHL1,FHL2,FKBP1A,FN1,FSTL1,GAPDH,GSTP1,H2AX,HMGB1,HNRNPA2B1,HSP90AA1,HSP90AB1,HSPA1A/HSPA1B,HSPA5,HSPA8,HSPB1,HSPD1,HSPG2,HSPH1,IGFBP3,IGFBP4,IGFBP5,IGFBP7,INHBA,KPN…	252 (20)
MYC		transcription regulator	Activated	3.637	bias	5.08e-51	ACAN,ACLY,ACTB,ACTN1,ACTN4,AFP,ALB,APEX1,APP,CAPZB,CCT3,CDH2,CLIC4,CLU,COL1A1,COL1A2,COL2A1,COL3A1,COL4A1,COL4A2,COL5A1,COL5A2,COL6A3,CYCS,DDX39B,DKK1,ECM1,EEF2,EFEMP1,ENO1,EXT2,EZR,FBLN2,FBN1,FBN2,FN1,FSTL1,GAPDH,GDI2,GPC1,HNRNPA1,HNRNPA2B1,HNRNPAB,HNRNPH1,HSP90AA1,HSPB1,HSPD1,HSPE1,HSPH1,INHBA,ITGBL1,LAMB2,LDHA,LDHB,LGALS1,LOX,LUM,MAP4,MIF,MSN,NCL,NME1,NPM1,NUCB1,PAM,PDLIM7,PGAM1,PGK1,PKM,PLS3,…	234 (21)
MEF2D		transcription regulator	Activated	2.16	bias	0.00703	CCN2,COL1A2,COL3A1,FN1,VIM	186 (16)
EOMES		transcription regulator	Inhibited	-2.219		0.0335	ANXA1,COL3A1,COL6A3,IGFBP3,TGFBI
SPDEF		transcription regulator	Inhibited	-3.825	bias	9.38e-15	CCN2,CDH2,COL1A1,COL4A1,COL4A2,COL5A1,COL5A2,COL6A1,COL6A2,COL6A3,LAMB2,LAMC1,LASP1,SERPINE1,STMN1,VIM	127 (9)
GLIS2		transcription regulator	Inhibited	-2.828	bias	4.49e-08	C3,CCN2,COL1A1,LTBP2,MMP14,SERPINE1,SPARC,VIM	56 (6)
CCND1		transcription regulator	Inhibited	-2.357		1.13e-07	AHNAK,COL1A1,COL5A2,EEF1B2,ENO1,ENPP2,G3BP1,HSPA1A/HSPA1B,HSPA8,HSPB1,ITIH2,KRT1,LAMB2,LASP1,MMP2,RCN1,RPL13,RPS6,TPI1,TUBA1B,TUBB	142 (3)
RUNX3		transcription regulator	Inhibited	-2.573	bias	7.02e-06	CCN2,COL12A1,COL4A1,EXT1,FBN1,FSTL1,LOX,MMP2,PXDN,TIMP2,VIM	91 (4)
TAF4		transcription regulator	Inhibited	-2.407	bias	3.08e-07	CCN2,COL6A3,DCN,GREM1,LUM,MMP2,OLFML3,PENK,THBS1,THBS2,VEGFC
SMAD7		transcription regulator	Inhibited	-3.627	bias	5.47e-14	BGN,CCN2,CDH2,COL1A1,COL1A2,COL2A1,COL3A1,COL6A1,COL6A3,DCN,EFEMP1,FN1,ITGBL1,LTBP2,MMP1,MMP2,NID2,SERPINE1,TAGLN,TGFBI,TIMP1	133 (18)
NEUROG1		transcription regulator	Inhibited	-2.111		5.38e-09	C1S,C3,COL3A1,FN1,GREM1,INHBA,PPIC,PXDN,SERPINF1,SPOCK1,THBS1
PPARGC1A		transcription regulator	Inhibited	-2.288	bias	2.15e-17	ATP5F1B,C3,CCN2,COL1A2,COL2A1,COL6A2,COL6A3,COMP,CYCS,DCN,FBLN1,FBLN2,FH,IGFBP3,IGFBP5,IGFBP6,IGFBP7,INHBA,LAMA4,LAMB1,LDHA,LDHB,LUM,MDH2,MFAP5,MMP2,OLFML3,PGAM1,POSTN,PRDX5,SERPINE2,SERPINH1,TIMP1,TIMP2,VCAN	148 (18)
KLF3		transcription regulator	Inhibited	-2.138	bias	0.00063	AHNAK,ARPC4,CCT3,EIF5A,EPRS1,GSTP1,HNRNPDL,HNRNPH1,MIF,MSN,PDLIM1,PSMB2,RELN,SERPINH1,VIM
HDAC2	0	transcription regulator	Inhibited	-2.63		0.00828	ACAN,APEX1,COL1A2,COL2A1,COMP,DKK1,TAGLN	65 (7)
TRIM24		transcription regulator	Inhibited	-2.646	bias	1.24e-05	AGRN,CSRP1,EIF5A,FBN1,ITIH2,LGALS3,LGALS3BP,PLEC,SERPINE1,TGFBI
FEZF1		transcription regulator				0.00146	MMP1,TIMP1	57 (7)
PKNOX2		transcription regulator				0.00363	COL2A1,IGFBP5,VIM
ZNF219		transcription regulator				0.000736	ACAN,COL2A1	8 (2)
ZNF76		transcription regulator				0.0313	TCP1
NANOG		transcription regulator		-0.816	bias	0.0172	COL3A1,FUS,HNRNPH1,HSPA1A/HSPA1B,LGALS1,MAP1B
ZNF384		transcription regulator				0.0083	COL1A1,MMP1
WWTR1		transcription regulator		1.982	bias	0.0157	CCN2,COL1A1,FN1,SERPINE1
NIBAN2	0	transcription regulator				0.0466	PKM
KLF17		transcription regulator				0.0227	FN1,VIM
ZBTB20		transcription regulator				0.0488	AFP,LDHB,UGDH
CREBZF		transcription regulator				0.0355	HSPA1A/HSPA1B,HSPA5
NPAS1		transcription regulator				0.0158	RELN
TRPS1		transcription regulator				0.0465	DKK1,FN1,MMP2
WWC1		transcription regulator				0.00077	CCN2,CDH2,VIM
RRP1B		transcription regulator				0.00182	HSP90AA1,HSP90AB1,RPL13,RPS5,RPS8,SERPINE2,VEGFC
CREB3L2		transcription regulator				0.0173	HSPA5,SEC23A
MKX		transcription regulator				0.000305	COL1A1,COL1A2,COL3A1
NAT8		transcription regulator				0.0313	APP
ECD		transcription regulator				0.0313	HSPA5
HMGA1	0	transcription regulator		0.775	bias	2.49e-07	CNDP2,COL1A1,COL1A2,COL4A1,COL4A2,FSTL1,IGFBP3,IGFBP4,IGFBP7,LAMB1,PSG4,SERPINH1,SPARC,TAGLN,VIM	150 (16)
PDLIM1	1	transcription regulator				0.00146	PDLIM1,VIM
SRA1	0	transcription regulator				0.0428	MMP1,THBS1
HSF1		transcription regulator		1.899	bias	8.7e-20	ACLY,CCN2,CCT2,CCT3,CCT4,CCT8,CLU,COL6A2,EFEMP1,FBLN1,HMGB1,HNRNPA3,HSP90AA1,HSP90AB1,HSPA1A/HSPA1B,HSPA4,HSPA8,HSPB1,HSPD1,HSPE1,HSPH1,LAMA4,LDHA,PGK1,POSTN,SERPINH1,SPTAN1,STIP1,TCP1,TRA2B,VCAN	47 (4)
MAX		transcription regulator				0.0166	APEX1,CYCS,NCL,NPM1,YBX1
E2F1		transcription regulator		0.081	bias	6.68e-07	ACTR3,CALD1,CCT2,CCT4,CLIC1,COL2A1,DDX39B,FHL1,HMGB1,HNRNPK,HSP90B1,HSPA8,HSPD1,HSPE1,KRT1,MMP1,NCL,RPS16,SERPINE1,SRSF1,STMN1,THBS1,UGDH,VCP,VIM	95 (3)
LPXN	0	transcription regulator				0.0466	TAGLN
SOX5		transcription regulator				0.0173	COL2A1,HSPG2
TFAP2A		transcription regulator		-1.117		4.94e-07	ANXA1,EFEMP1,ITGBL1,MMP14,MMP2,PRDX1,RPL7,RPLP0,RPS5,SERPINE1,TIMP1,TPM1	211 (12)
HOXA11		transcription regulator				0.0428	ANXA1,COL1A1
HAND2		transcription regulator		-0.927	bias	0.00412	COL1A1,COL1A2,COL3A1,GREM1,TPM1
NFATC4		transcription regulator				0.0115	APP,COL1A1,COL3A1
TFEC		transcription regulator				0.00313	COL6A3,MYH9,PSMA6
HOXB8		transcription regulator				0.0466	TAGLN
TCF21		transcription regulator				0.000989	COL4A1,MMP2,TIMP1
VHL		transcription regulator		-1.738	bias	6.72e-11	CCN2,CDH2,CFL1,CLTC,FN1,H2AX,HNRNPA2B1,LMNA,LOX,LOXL2,MIF,MMP14,RPS6,SPARC,TAGLN,VEGFC,VIM	119 (18)
HTATIP2		transcription regulator				0.000425	CDH2,MMP2,PKM,SPARC
ZFHX3		transcription regulator				1.25e-05	AFP,ALB,GSTP1,MIF,RPLP2,RPS12,RPS28,SSB,TUBA1B
USF1		transcription regulator				0.0439	IGFBP3,MYH9,P4HA1,SERPINE1
LEF1		transcription regulator		1.982	bias	0.0137	CCDC80,DKK1,ECM1,FN1,MMP2,PENK,VIM
MDM2		transcription regulator				0.0489	IGFBP6,SERPINE1,THBS1,TIMP1
JUNB		transcription regulator		1.697	bias	4.27e-10	ACLY,C3,CLU,COL1A1,COL1A2,EEF2,FBLN2,FN1,INHBA,MMP1,MMP2,MYL12A,PENK,SERPINE1,SPTAN1,TIMP1,VEGFC	125 (14)
HLTF		transcription regulator				0.0313	SERPINE1
NOTCH1		transcription regulator		-0.255		6.78e-06	CCN2,COL1A1,COL1A2,DKK1,HSP90AB1,HSPA8,HSPE1,HSPH1,IGFBP3,IGFBP4,LOX,MMP1,MMP2,PDIA3,SERPINE1,TAGLN	228 (18)
HOXA10		transcription regulator		-0.466	bias	3.59e-05	ACTB,COL3A1,DKK1,ENPP2,FN1,HSP90AA1,IGFBP3,IGFBP5,MAP1B,MSN,P4HB,TNXB
ETV4		transcription regulator		1.97	bias	0.000239	B4GALT1,FN1,MMP14,PLEC,VIM	52 (7)
SPZ1		transcription regulator				0.00419	CDH2,FN1,VIM	29 (2)
SIM2		transcription regulator				0.00419	CDH2,MMP2,TIMP2
ZNF148		transcription regulator				0.0257	FN1,VIM
MYOCD		transcription regulator		-0.418	bias	1.64e-05	CALD1,COL1A1,COL1A2,COL2A1,COL3A1,FN1,TAGLN,TPM1,VCAN
PURB	0	transcription regulator				0.0466	HTRA1
MSX2		transcription regulator				0.0284	CDH2,DKK1,VIM
ID1		transcription regulator		0.963	bias	0.000892	CCN2,FN1,MMP14,MMP2,THBS1,VIM	191 (18)
TFAP4		transcription regulator				0.0267	CDH2,FN1,VIM
MYF6		transcription regulator		0.555	bias	8.26e-06	DCN,FSTL1,IGFBP3,INHBA,MMP2,SERPINE1,SERPINF1,SPARC,THBS1,VEGFC
ELOC	0	transcription regulator				0.0313	HNRNPA2B1
RUNX1		transcription regulator		-0.651	bias	0.00794	ALB,ANXA2,APEX1,FSCN1,HSPA5,IGFBP3,KRT1,MYH9,SERPINE1,TIMP1	226 (16)
SP100		transcription regulator				0.000295	CCN2,HSPA8,HSPE1,MMP1	142 (6)
IRF4		transcription regulator		-1.667		0.00308	EZR,GALNT2,HSPA8,PPIB,PSMA1,PSMA2,SUB1,YBX1,YWHAH
CNBP	0	transcription regulator				0.0103	PABPC1,RPS6
NFYB		transcription regulator				0.000385	ACLY,ACTB,ATP5F1B,CDH2,COL1A1,COL1A2,GALNT2,GAPDH,HNRNPA1,PDIA4,SERBP1,TPM1,VIM
FOXP3		transcription regulator				0.00847	ANXA1,GAPDH,IGFBP4,LDHA,LGALS1,LGALS3,MMP2,TGM2	131 (11)
FLI1		transcription regulator		1.444	bias	4.36e-08	CCN2,COL1A1,COL1A2,HSPA8,LDHA,LOX,MMP1,NPM1,RACK1,TCP1
HOXD10		transcription regulator		0.378		7.26e-05	EZR,MMP14,NME1,RPSA,SERPINE1,TIMP1,TIMP2
SPI1		transcription regulator				0.0477	ACTB,HSPA8,MMP1,MMP2,PRDX2,PRDX5,RACK1,TCP1,VIM
GATA4		transcription regulator		0.307		6.21e-09	CCN2,COL1A1,COL1A2,COL3A1,CTHRC1,HSPA5,IGFBP5,IGFBP6,INHBA,LDHA,LTBP2,MYH9,PGAM1,POSTN,TAGLN,TGFBI,TGM2,TIMP1,TPM1,VIM	21 (3)
EAF2		transcription regulator				0.0024	H2AX,THBS1
APBB1		transcription regulator				0.00154	APP,TAGLN,TPM1
MDM4		transcription regulator				0.00266	LGALS3,P4HB,VIM
BMI1		transcription regulator				0.000605	H2AX,LOX,NID1,P4HA1,VEGFC,VIM
SOX6		transcription regulator				0.00692	COL2A1,HSPG2,NPM1
MYCBP		transcription regulator				0.00494	LDHA,NCL
CREB1		transcription regulator		1.069	bias	0.021	ARPC3,CDH2,ECM1,FN1,HSPA4,HSPA5,INHBA,ITGBL1,MMP1,PAM,PENK,RBMX,SEMA7A,STMN1,TAGLN2,VIM
MED16		transcription regulator		-1.987	bias	1.1e-06	CCN2,MMP1,MMP2,TAGLN,VIM	72 (11)
TWIST2		transcription regulator		1.998	bias	0.00294	CDH2,FN1,POSTN,VIM	131 (11)
HDAC3		transcription regulator		-0.13		0.00416	CDH2,COL1A2,ENPP2,SERPINE1,TAGLN,VIM	147 (24)
SMARCD3		transcription regulator				0.00363	ACAN,COL1A1,COL2A1
NKX2-1		transcription regulator				0.0293	CLU,ENPP2,IGFBP6,MMP2,QSOX1,SERPINE1,THBS1
ATN1		transcription regulator				0.000283	BASP1,BMP1,DPYSL3,IGFBP5,LTBP2,PENK,PSME1,STMN1,TUBB
NOSTRIN		transcription regulator		-1.98	bias	0.00154	FN1,MMP1,MMP2,THBS1	92 (13)
PLAG1		transcription regulator		1.432	bias	0.00219	FLNC,PLEC,PPIC,QSOX1,TGM2
YBX1	1	transcription regulator		0.428	bias	0.000927	COL1A1,COL1A2,EFEMP1,G3BP1,IGFBP3,MMP2,RELN	127 (13)
TSC22D1		transcription regulator				0.00494	FN1,SERPINE1	88 (13)
STAT6		transcription regulator		1.391		0.00139	ACTB,AHNAK,ANXA1,COL1A1,COL1A2,COL3A1,EXT1,FSCN1,LGALS3BP,LMO7,MMP14,MMP2,SERPINE1,SERPINF1,TIMP1,VIM	155 (16)
PPARGC1B		transcription regulator				0.0271	ATP5F1B,C3,CYCS,ENO1
JUND	0	transcription regulator				0.00177	C3,CLU,COL6A1,MMP1,PENK,TIMP1	92 (9)
ETV5		transcription regulator		-1.223		5.32e-08	AGRN,AHNAK,CAVIN1,CDH2,DPYSL2,FN1,LGALS3,LMO7,MMP14,MMP2,MSN,TINAGL1	142 (12)
CDKN2A		transcription regulator		-0.215		2.21e-05	A2M,C3,CCN2,EEF1A1,FHL2,H2AX,IGFBP5,LGALS3,MMP1,MMP2,NPM1,PSMA5,PTX3,SERPINE1,TPM1,VIM	152 (20)
FOXO4		transcription regulator		-0.493		0.000359	ACLY,CCN2,COL4A1,COL4A2,COMP,FLNB,IGFBP7,SERPINE1	170 (7)
H2AX	1	transcription regulator				0.000558	ACTB,CLU,MYL6,PKM,RPL13	145 (7)
HEXIM1		transcription regulator				3.89e-05	ANXA1,COL1A1,HNRNPH1,LOXL2,VIM	61 (6)
KLF2		transcription regulator		-1.948		0.000806	CCN2,CDH2,COL4A1,ECM1,FBLN1,MMP14,SERPINE1,THBS1,TIMP1,UGDH	103 (14)
HOXC8		transcription regulator				0.0175	APP,SERPINF1,TAGLN
SUPT16H	0	transcription regulator				0.000691	HNRNPK,HSPA1A/HSPA1B,LOXL2,MSN
KLF4		transcription regulator		1.223	bias	0.000625	ALB,CLIC4,COL1A1,EFEMP1,EXT2,FN1,HSPB1,INHBA,SERPINE1,SERPINH1,TAGLN,THBS1,UGDH,VIM	163 (19)
NCOA3		transcription regulator		1.739	bias	8.23e-05	CCDC80,CCN2,IGFBP3,LDHA,PGK1,PSMA2,TAGLN,TKT	181 (16)
PIAS4		transcription regulator				0.0227	ALB,SERPINE1
SKIL		transcription regulator		1.385	bias	3.82e-07	AFP,COL1A2,COL4A1,HNRNPA1,SERPINE1,THBS2,TLN1,VAT1	92 (10)
HDAC6		transcription regulator		1.732	bias	9.18e-05	COL1A1,LTBP2,SERPINE1,TAGLN,TGFBI,VIM	176 (15)
MYBL2		transcription regulator				0.00738	CLU,HSPA8,IGFBP5,IQGAP1
TGFB1I1	0	transcription regulator				0.00616	FN1,LTBP2,SERPINE1	53 (5)
PML	0	transcription regulator		-1.134		0.00127	ACTG1,CDH2,CFL1,HSPB1,PRDX1,RSU1,STIP1,STMN1,VIM
PAX5		transcription regulator		-1.98		0.00255	FN1,MMP2,MSN,PGAM1,VIM
PKNOX1		transcription regulator				0.00363	COL5A2,PGK1,RPLP0
NFYC		transcription regulator				0.0302	ALB,COL1A1,COL1A2
BCL6		transcription regulator		0.555	bias	0.00457	A2M,ACAN,COL1A1,COL2A1,DPYSL2,LDHB,LMNA,PRSS23,SERPINE1,TIMP1	148 (16)
HOXB5		transcription regulator				0.0103	MMP1,MMP2
TP73		transcription regulator		0.368	bias	2.31e-09	AFP,C1R,C3,CNN3,COL1A1,COL5A2,ECM1,FN1,HSPA1A/HSPA1B,IGFBP3,IGFBP4,IGFBP5,LDHA,MMP14,MMP2,RELN,SERPINE1,SERPINE2,SERPINF1,STMN1,THBS1,THBS2,TIMP1,VEGFC,XRCC6,YBX1	235 (22)
MECP2		transcription regulator				3.92e-05	ACTB,ANXA1,DPYSL2,GSTP1,HSPA5,IGFBP3,LMNA,RELN,VIM,YWHAZ
ONECUT1		transcription regulator				0.0145	AFP,C1S,CCT8,HNRNPA2B1,HSPA1A/HSPA1B,HSPH1,PSMA1,PSMB1,SNRPD2,VCP
VDR		transcription regulator		1.89		0.0412	COL1A1,COL4A1,COL4A2,IGFBP3,IGFBP5,IQGAP1,LGALS1,PPP1CA
HNF4A		transcription regulator		0.545		1.45e-06	ACLY,ACTN1,ACTR3,AFP,AHNAK,AHSG,ALB,AP2A1,APP,C1S,C3,CAP1,CAPZA2,CCT8,CFL2,DDX39B,FH,FHL1,FKBP10,GAPDH,HMGB1,HNRNPA0,HSP90B1,HSPA5,HSPA8,HSPE1,HSPH1,INHBA,KPNB1,LDHA,LGALS3,MDH2,MSN,MYL6,NME1,NONO,NPM1,NUCB1,PKM,PPP1CA,PRDX5,PSMA1,PSMA2,PSMA3,PSMA5,PSMB1,RPL12,RPLP0,RPS18,RPS6,RSU1,SEC23A,SEMA7A,SERPINE1,SNRPD2,SNRPD3,SRSF1,TAGLN2,TARS1,TLN1,UCHL1,VEGFC,YBX1
FOXO1		transcription regulator		-0.039	bias	1.95e-05	A2M,ACLY,ALB,ATP5F1B,CCN2,COL1A1,COL2A1,COL4A1,COL4A2,COMP,CYCS,FLNB,FN1,HSP90AB1,HSPA5,HSPD1,IGFBP7,MMP1,SERPINE1,THBS1,TKT	201 (21)
SP3		transcription regulator		0.882	bias	6.56e-08	AEBP1,CDH2,COL1A1,COL1A2,COL2A1,HSPA5,IGFBP3,MMP2,PGK1,PKM,SERPINE1,SERPINH1,SPARC,TAGLN,TIMP1,TIMP2,VIM	165 (15)
ATF3		transcription regulator		1.023	bias	0.00673	HSPA5,HSPB1,MMP1,MMP2,PENK,SERPINE1	206 (19)
FOXA2		transcription regulator		1.387	bias	0.00543	A2M,AFP,ALB,C3,CTHRC1,IGFBP5,MAP1B,PKM,TAGLN,TUBB4B	90 (7)
NFYA		transcription regulator				0.00255	ACLY,ALB,COL1A2,HSPA5,PGK1,PKM
CALR	0	transcription regulator		1.035		1.11e-05	B4GALT1,CDH2,COL1A1,COL1A2,COL3A1,FN1,HSPA5	162 (21)
TCF3		transcription regulator		-0.308		0.00722	COL1A1,DSTN,EPRS1,H2AX,HSP90B1,PDIA4,PDIA6,PGK1,PPIA,PRDX2,SUB1,TXNDC5,XRCC6
KAT5		transcription regulator				0.00191	AFP,ALB,APEX1,COL2A1,HSPD1,IGFBP5,PSMA7
ZNF410		transcription regulator				0.0313	MMP1
MYOD1		transcription regulator		-0.208	bias	0.0186	COL4A1,ENPP2,FSTL1,IGFBP5,MMP1,MMP2,POSTN,PSMB4,TKT
TBX5		transcription regulator		-1.577	bias	0.00166	COL1A1,COL1A2,COL3A1,POSTN,TPM1,VIM	21 (3)
E2F3		transcription regulator		0.896	bias	0.0238	H2BC15,HSPD1,INHBA,LAMA4,SERPINE1,SERPINH1,THBS1
ATF1		transcription regulator				0.0284	INHBA,THBS1,YWHAZ
TP63		transcription regulator		0.222	bias	1.94e-12	CCN2,CDH2,COL4A1,COL5A1,DKK1,ECM1,FBN1,FN1,GAPDH,GREM1,HSPA4,HSPA8,HTRA1,IGFBP3,IGFBP6,IGFBP7,INHBA,KHSRP,KRT1,MFGE8,MMP14,P4HB,POSTN,RELN,SERPINE1,SERPINF1,STMN1,TAGLN,THBS1,THBS2,TINAGL1,TPM1,VIM	212 (20)
CARM1	0	transcription regulator				0.00324	C3,HSP90AA1,IGFBP4,KRT1	207 (12)
EZH2		transcription regulator		-1.648		5.7e-05	ACTB,BMP1,C3,CDH2,COL1A1,COL1A2,COL4A1,COL5A1,DKK1,EZR,FBLN1,FBN1,IGFBP3,MMP2,MYL6,NME1,RPL13,TIMP2	138 (13)
MITF		transcription regulator		0.456	bias	0.0223	ACAN,COL1A1,COL2A1,FN1,LGALS3,MMP14,SERPINE1,SERPINF1,VAT1
RFX1		transcription regulator				1.21e-05	COL1A1,COL1A2,LMNA,MAP1A,RPL30
NKX2-8		transcription regulator				0.0158	AFP
E2F4		transcription regulator				0.0108	H2AX,HMGB1,HSP90B1,NCL,NPM1,PRKCSH,SERPINE1,SFPQ,STMN1
PSIP1		transcription regulator				0.00652	PRDX6,VEGFC
PITX2		transcription regulator		0.218	bias	0.0184	CDH2,COL1A2,LDHA,PLOD1,PRDX2,VIM
RB1		transcription regulator		1.294		9.33e-05	ACTB,CAP1,CCN2,CLIC4,COL4A1,COL4A2,COL5A1,EZR,FN1,H2AX,LAMC1,LOXL2,MMP2,MSN,NME1,PARK7,PGD,PRSS23,PTX3,SERPINE1	215 (16)
GATA3		transcription regulator		-1.988		0.354	CDH2,FN1,FSCN1,LOX,VIM
HNF1B		transcription regulator		-0.775		9.02e-12	ACTN1,AFP,ALB,BGN,CCDC80,COL5A1,COL5A2,EXT1,FN1,GDI2,IGFBP3,LAMB1,LUM,MMP2,NID2,SERPINH1,SPARC	100 (8)
USF2		transcription regulator		1.133	bias	0.000828	IGFBP3,LGALS3BP,MYH9,P4HA1,SERPINE1,THBS1
TFAM		transcription regulator				0.0391	PGAM1,PGK1
DNAJB6	0	transcription regulator		-1.172	bias	5.02e-06	CDH2,DKK1,NPM1,SPARC,VIM	93 (5)
KLF6		transcription regulator				0.0378	CDH2,COL1A1,PSG5,SERPINH1
MEOX2		transcription regulator				0.0234	MMP14,PTX3,VEGFC
SMYD1		transcription regulator				1.69e-06	CYCS,FH,MIF,PGD,PKM,PYGB,TKT,TPI1
MEF2C		transcription regulator		-1.203	bias	0.00545	COL1A1,COL1A2,COL2A1,COL3A1,POSTN,TPM1,VIM	21 (3)
ING2		transcription regulator				0.0313	SERPINE1
DDIT3		transcription regulator		-0.064		6.36e-08	CCDC80,FN1,HSPA5,HSPD1,HSPE1,LOX,PLEC,SPOCK1,SRSF1,TGM2,THBS2,VIM,WARS1	126 (9)
TBP		transcription regulator				0.0236	ACTB,COL1A1,FN1,GAPDH
HOXA4		transcription regulator				0.00124	CCN2,TAGLN,TAGLN2	33 (5)
Yap1		transcription regulator				0.0466	TAGLN
CEBPD		transcription regulator		1.96	bias	0.0228	ALB,C3,CLU,IGFBP5,VEGFC
MECOM		transcription regulator				0.000115	DCN,RPS6,SCUBE3,SERPINE1,SPARC	73 (7)
SOX9		transcription regulator		0.972	bias	0.000279	ACAN,CCN2,CDH2,COL1A1,COL2A1,COMP,THBS2,TIMP2	82 (7)
FOSL2		transcription regulator				0.0117	COL1A2,MMP1,MMP2,TIMP1
MYB		transcription regulator		1.748	bias	5.69e-06	C3,CDH2,CNN3,COL1A2,COL4A1,FN1,HSPA5,HSPA8,IGFBP3,IGFBP5,IQGAP1,MMP1,VIM	138 (17)
KAT2B		transcription regulator				0.00792	CCN2,COL1A2,HSPA5,PSG5	161 (13)
RFX3		transcription regulator				0.0391	MAP1A,RPL30
SIN3B		transcription regulator				0.00419	COL1A2,LDHA,NCL
SIRT1		transcription regulator		-0.151	bias	5.26e-06	ACAN,ACTB,AFP,CDH2,COL2A1,CYCS,DKK1,FN1,HSPA4,HSPA5,LAMA4,LAMB1,LGALS3,LGALS3BP,LTBP2,MMP1,MMP2,MYL6,RPL13,SERPINE1,TIMP2	139 (15)
BRD7		transcription regulator		1.982	bias	0.000425	FN1,SERPINE1,VCAN,VIM	230 (20)
NPAS3		transcription regulator				0.0313	RELN
TAF4B		transcription regulator				0.00773	CCN2,FN1,INHBA
SP2		transcription regulator				0.0227	SERPINE1,SERPINH1
SSRP1	0	transcription regulator				0.00173	HNRNPK,LOXL2,MSN,TAGLN
NKX3-2		transcription regulator				0.00494	COL2A1,POSTN
MYCN		transcription regulator		-0.307		1.1e-53	ACTB,ACTG1,ACTN4,APEX1,ARPC1B,BASP1,CCN2,CLU,COL1A1,COL4A1,COL5A2,DPYSL3,EEF1A1,EEF1D,EEF1G,EEF2,EIF5A,FBN1,FN1,GAPDH,HSP90AB1,HSPD1,IGFBP7,INHBA,LDHA,LGALS1,MAP4,MMP2,MRC2,MYH9,MYL12A,NACA,NCL,NME1,NPM1,NUCB1,PDIA4,PSMA7,RPL12,RPL13,RPL24,RPL30,RPL4,RPL7,RPLP0,RPLP2,RPS12,RPS16,RPS28,RPS5,RPS6,RPS8,SERPINE1,SPARC,TAGLN,TGM2,TIMP2,TPI1,TPM1,TUBA1B,TUBB,UCHL1,VIM	215 (13)
YY1		transcription regulator		1.605		8.59e-06	CLU,COL1A1,EEF1B2,H2AX,HSPA5,IGFBP5,MMP2,RPL30,SFPQ,SRSF1,SYNCRIP,TAGLN,TGFBI,TGM2,TIMP1,VEGFC,VIM	121 (19)
TCF4		transcription regulator		0.277	bias	0.000169	B4GALT1,DSTN,HSP90B1,IGFBP3,IGFBP4,IGFBP5,INHBA,LAMA4,PDIA4,PDIA6,RPL7,SERPINF1,SUB1,TXNDC5,WARS1,YWHAZ
PTTG1		transcription regulator		-0.13	bias	0.00783	APEX1,CDH2,MIF,VIM,XRCC6
GTF2I	0	transcription regulator				0.00154	HSPA5,PDIA4,THBS1
SIN3A		transcription regulator				0.000431	COL1A1,COL1A2,GSTP1,MAP4,NCL,SERPINE1	57 (7)
DACH1		transcription regulator		-0.152	bias	0.00389	EFEMP1,IGFBP3,RELN,SERPINE1	49 (4)
CREB3		transcription regulator				0.0321	ANXA1,HSPA5
SCX		transcription regulator		0	bias	0.000295	ACAN,COL1A1,COMP,POSTN
NFKB1		transcription regulator		0.822	bias	2.04e-05	A2M,APP,CCN2,COL1A1,COL1A2,COL2A1,ENPP2,FN1,FSCN1,HSP90B1,IGFBP3,KHSRP,LGALS1,PTX3,RACK1,VEGFC	147 (14)
RELA	0	transcription regulator		1.003	bias	2.28e-05	A2M,ACTN4,AFP,APP,C3,CCN2,COL1A1,COL1A2,COL2A1,FN1,FSCN1,HSP90B1,LUM,MIF,MMP1,PKM,PRDX6,PTX3,SERPINE2,TGM2,VIM	162 (16)
FOSB		transcription regulator				0.000273	INHBA,MMP1,MMP2,SERPINE1,TIMP1	85 (11)
TBXT		transcription regulator				0.00773	ACAN,COL1A1,COL2A1
RUNX2		transcription regulator		1.147	bias	1.55e-10	CDH2,COL1A1,COL1A2,DPYSL3,FN1,HTRA1,ITGBL1,LGALS3,LUM,MMP14,MMP2,SERPINE1,TAGLN,TIMP1,TLN1,TPM1	186 (16)
FOXO3		transcription regulator		-1.082		0.000443	ACLY,ANXA1,APEX1,CCN2,COL4A1,COL4A2,COMP,FLNB,FN1,IGFBP7,INHBA,PRDX5,SERPINE1,VIM,YBX1	250 (23)
HES6		transcription regulator				0.0466	MMP1
CRTC1		transcription regulator				0.00154	CYCS,MMP1,TIMP1	132 (10)
PAX3		transcription regulator				3.21e-06	ANXA1,APP,CLU,COL1A2,CST3,FHL1,FKBP1A,HARS1,HNRNPA3,HSPG2,PPIB,PSME1,PXDN,VCAN
BRCA1		transcription regulator		1.51	bias	0.000142	ACTB,ENPP2,EZR,FHL2,H2AX,HSPB1,SERPINE2,SFPQ,VCAN,VIM,XRCC6	218 (12)
PBX1		transcription regulator				0.00194	COL1A1,COL5A2,RPLP0,VCP	5 (2)
HDAC1		transcription regulator		-1.539		0.00207	ACAN,APEX1,COL1A1,COL1A2,COL2A1,FN1,GSTP1,H2AX,NCL,SERPINE1,TAGLN,TGM2	90 (15)
PCGF2		transcription regulator				0.0218	CDH2,FN1,VIM
MAFB		transcription regulator		-1.964	bias	6.44e-05	ACTB,ACTN1,ARHGDIA,CAP1,CNN2,OLFML3,SPOCK1,TAGLN
CITED2		transcription regulator				0.032	MMP1,PGK1,TGM2
ELK3		transcription regulator				0.0124	CCT8,SERPINE1
EHF		transcription regulator		-1.067	bias	0.0181	COL2A1,MMP1,SERPINE1,TIMP1,VEGFC
DAXX		transcription regulator				0.00225	HSPB1,MMP1,SERPINE1	176 (15)
RFX2		transcription regulator				0.00545	COL1A2,LMNA,RPL30
NFKBIA		transcription regulator		-0.456	bias	6.25e-15	A2M,AEBP1,C3,CAPZA2,CLU,COL1A2,COL2A1,COL3A1,COL5A2,DCN,ENPP2,FHL2,FN1,FSCN1,HSPA5,HSPA8,IGFBP6,MFGE8,MMP1,MMP14,NID1,PARK7,PDLIM1,PICALM,PTX3,RPS18,RPSA,SERPINE2,SPOCK1,TIMP1,TIMP2,UBA1,VEGFC,XRCC6,YWHAZ	147 (14)
TFAP2C		transcription regulator		-1.664		0.00137	CCN2,IGFBP5,MMP14,MMP2,THBS1,TIMP1	114 (7)
CREB3L1		transcription regulator		1.969	bias	0.000196	COL1A1,COL1A2,HSP90B1,HSPA5
RCOR1		transcription regulator				0.00187	COL1A1,COL1A2,SERPINE1	47 (7)
CUX1		transcription regulator				0.0194	CDH2,MMP2,THBS1,VIM
Cux1		transcription regulator				0.0355	DPYSL3,HTRA1
SF1	0	transcription regulator				7.51e-05	COL1A1,FN1,MYL6
RBM39	0	transcription regulator				0.0158	HTRA1
FUS	1	transcription regulator				0.000425	HSPA5,HSPD1,NCL,RPS16
HMGB2	0	transcription regulator				4.75e-05	COL2A1,INHBA,MMP1,MMP14,VEGFC
RFX5		transcription regulator				0.0227	COL1A1,COL1A2
SRSF2	0	transcription regulator				0.000558	APP,COL1A1,HNRNPH1,SRSF1,VIM
TFE3		transcription regulator				0.0442	CYCS,MYH9,SERPINE1
WT1		transcription regulator		-0.595		1.74e-10	ACTN1,CCN2,CLIC1,CLIC4,COL4A1,EXT2,EZR,HSP90B1,HSPG2,LGALS3,MMP14,MMP2,MYL6,NME1,NUCB1,PDIA4,PPIB,SERPINE1,TARS1,THBS1,WARS1,YBX1	95 (7)
PDX1		transcription regulator		1.219	bias	6.34e-05	ACTB,ACTG1,ALB,ANXA2,COL1A1,COL3A1,FH,HSPA5,IGFBP3,PDIA4,PDIA6,PRSS23	130 (11)
JMY		transcription regulator				0.0466	HTRA1
ACTN4	1	transcription regulator		1.732	bias	0.000196	DCN,MMP1,PDLIM1,SERPINE1
MED4		transcription regulator				0.0158	HTRA1
KLF11		transcription regulator		-0.853		2.81e-09	CCN2,COL1A2,COL3A1,DCN,GREM1,LOX,MMP1,MMP14,MMP2,SERPINE1,SERPINH1,THBS1,THBS2,TIMP1,TIMP2	94 (7)
ID4		transcription regulator				0.0199	MMP2,VIM

## Sheet: 9mM Metf secretome
© 2000-2021 QIAGEN. All rights reserved.
Upstream Regulator	Expr Other	Molecule Type	Predicted Activation State	Activation z-score	Flags	p-value of overlap	Target Molecules in Dataset	Mechanistic Network
KDM3A		transcription regulator	Activated	2.778	bias	6.81e-08	CCN2,FLNC,LOXL2,PLOD2,SERPINE1,TAGLN,TNC,TNXB
MRTFB		transcription regulator	Activated	4.168	bias	1.18e-12	ACTB,ACTG1,CCN2,CNN1,CNN2,COL3A1,COL5A2,FLNA,IGFBP5,INHBA,LMNA,LOXL1,MYH9,POSTN,SERPINE1,TAGLN,THBS1,TPM1,VCL	86 (8)
TEAD1	0	transcription regulator	Activated	3	bias	4.5e-07	CCN2,COL3A1,COL5A2,IGFBP5,LOXL1,POSTN,TAGLN,THBS1,TPM1	106 (12)
WBP2		transcription regulator	Activated	2.236		0.0348	COL4A1,COL6A3,PDAP1,SEPTIN2,TAGLN
STAT3	0	transcription regulator	Activated	3.718	bias	2.04e-09	APEX1,CCN2,CDH2,COL1A1,COL1A2,COL3A1,COL5A1,DKK1,ENPP2,FN1,FSCN1,HNRNPD,IGFBP5,LDHA,LDHB,LOX,MMP1,MMP2,NPM1,PDIA4,PGK1,SERPINE1,SERPINE2,STC2,TAGLN,THBS1,TIMP1,VCAN,VIM,WARS1	183 (19)
TEAD4		transcription regulator	Activated	2.828	bias	6.7e-06	CCN2,COL3A1,COL5A2,IGFBP5,LOXL1,POSTN,TAGLN,THBS1,TPM1
SRF		transcription regulator	Activated	3.125	bias	5.28e-11	ACTB,ACTG1,CAP1,CCN2,CNN1,CNN2,CSRP1,DSTN,EZR,FLNA,GSN,HSPG2,MYH9,NPM1,PPIA,SND1,TAGLN,TLN1,TNC,TUBB4B,VCAN,VCL,WDR1,ZYX	55 (5)
SOX7		transcription regulator	Activated	2.646		2.91e-05	COL4A1,COL4A2,HSPG2,MFGE8,MMP2,TGFBI,VCAN
SMAD2		transcription regulator	Activated	2.795	bias	1.01e-10	BGN,CCN2,CDH2,COL1A2,FN1,MMP2,PTX3,SERPINE1,THBS1,TIMP3,TPM1,TPM2,TPM3,VIM	207 (17)
MRTFA		transcription regulator	Activated	3.395		3.63e-09	ACTB,ACTG1,ARPC1B,CCN2,CNN1,CNN2,CXCL12,FLNA,LMNA,MYH9,PFN1,SERPINE1,TAGLN,THBS1,TNC,VCL	140 (15)
EPAS1		transcription regulator	Activated	2.778	bias	5.85e-09	ACLY,CCN2,CXCL12,EIF5A,ENO1,FBLN2,FN1,HSPA4,HSPA5,IGFBP3,IGFBP5,LDHA,LOX,LOXL2,MIF,PLOD2,SERPINE1,STC2	124 (13)
JUNB		transcription regulator	Activated	2.069	bias	2.41e-09	ACLY,COL1A1,COL1A2,EEF2,FBLN2,FN1,INHBA,MMP1,MMP2,MYL12A,PENK,SERPINE1,TIMP1,TIMP3,YWHAG	183 (14)
STAT4		transcription regulator	Activated	2.818	bias	0.00317	AHNAK,FSCN1,P4HA2,PLOD2,PRDX6,RCN3,SERPINE1,STC2,TIMP1	111 (12)
HIF1A		transcription regulator	Activated	4.315	bias	9.91e-19	ACAN,ALDOA,BGN,CAVIN1,CCN2,CDH2,CXCL12,EIF5A,ENO1,FN1,FSCN1,GAPDH,HSPA4,HSPA5,HSPB1,IGFBP3,IGFBP5,LDHA,LGALS1,LOX,LOXL2,MIF,MMP1,MMP2,NPM1,P4HA1,P4HA2,PGK1,PKM,PLOD2,PPIA,SERPINE1,STC2,THBS1,TIMP1,TPI1,VIM	113 (14)
CEBPA		transcription regulator	Activated	2.561	bias	4.1e-05	ACLY,ANXA1,COL1A1,COL1A2,CYCS,GAPDH,GSTP1,HSPA5,IGFBP3,IGFBP4,LGALS1,PLOD2,PTX3,SERPINE1,SERPINF1,THBS1,VCAN,VCL	206 (19)
IRF2		transcription regulator	Activated	2	bias	0.032	CLIC1,MYH9,RRBP1,TPM1,TXNRD1
GLI1		transcription regulator	Activated	2.557	bias	0.000134	COL1A1,DKK1,EZR,GALNT2,IGFBP7,LMNA,MMP2,PCOLCE2,TIMP3,TNC,VIM	152 (12)
SP1		transcription regulator	Activated	4.045	bias	3.12e-09	AEBP1,ATP5F1B,CCN2,CDH2,COL1A1,COL1A2,CXCL12,EZR,FLNA,FN1,HSPA5,IGFBP3,IGFBP4,MMP1,MMP2,PENK,PGK1,PKM,SERPINE1,SERPINE2,SPARC,TAGLN,TIMP1,TIMP2,TIMP3,TNC,TXNRD1,VIM	155 (17)
SIM1		transcription regulator	Activated	2.646	bias	0.0253	CFL2,COL12A1,EIF5A,IGFBP4,NACA,PFN1,POSTN
TEAD3		transcription regulator	Activated	3	bias	2.45e-08	CCN2,COL3A1,COL5A2,IGFBP5,LOXL1,POSTN,TAGLN,THBS1,TPM1
TWIST1		transcription regulator	Activated	2.66	bias	4.04e-24	ACAN,CDH2,COL1A1,COL6A1,CXCL12,DCN,DPYSL3,EMILIN1,FBN2,FN1,GPC1,GSN,IGFBP4,IGFBP5,LMNA,MFGE8,MMP1,MMP2,PAM,PAMR1,PCOLCE,PXDN,TGFBI,THBS2,TIMP3,VCAN,VIM,YBX1,ZYX	125 (11)
NOTCH3		transcription regulator	Activated	2.137	bias	0.00014	ACTN1,COL5A1,FN1,PTX3,SPARC,TAGLN
JUN		transcription regulator	Activated	2.337	bias	8.36e-16	ANXA1,APEX1,APP,CCN2,COL1A1,COL1A2,CYCS,DKK1,EEF2,EZR,FLNC,FN1,FUS,GSTP1,HNRNPA2B1,IGFBP3,IGFBP4,IGFBP7,LGALS3,LMNA,LTBP1,MMP1,MMP2,PENK,PRDX1,PTX3,PXDN,SERPINE1,SPARC,THBS1,TIMP1,TIMP3,TNC,VIM,YWHAG	178 (17)
XBP1		transcription regulator	Activated	2.808	bias	2.85e-09	APP,COL4A1,COL4A2,ERP29,FN1,HSP90B1,HSPA5,NUCB2,P3H1,P4HB,PDIA3,PDIA4,PDIA6,PPIB,RCN3,SEC23A,SPARC,TXNDC5	113 (10)
SREBF1		transcription regulator	Activated	2.558	bias	4.14e-05	ACLY,ALDOA,COL6A1,CSRP1,CYCS,FN1,HSPA1A/HSPA1B,HSPA5,LGALS3,P4HA2,PLS3,RPLP0,SERPINE1	125 (14)
ARNT		transcription regulator	Activated	2.412	bias	3.63e-05	ALDOA,ENO1,GAPDH,LDHA,LOXL2,PGK1,SERPINE1,TPI1,VIM	76 (7)
CEBPB		transcription regulator	Activated	3.983	bias	2.13e-06	APP,COL1A1,COL1A2,COL5A2,DCN,FBLN1,FN1,HNRNPD,HSP90AA1,HSPA8,HSPD1,HSPE1,IGFBP3,IGFBP4,LAMC1,LGMN,MMP1,PSMA3,PSMA6,SERPINE1,TUBB,VCAN,VIM,ZYX	135 (19)
POU5F1		transcription regulator	Activated	2.408	bias	0.015	CDH2,CXCL12,EFEMP1,ENO1,EXT2,INHBA,LDHA,LOXL1,MMP2,TXNRD1,VIM
ZEB1		transcription regulator	Activated	3.12		2.15e-11	CCN2,COL1A1,COL1A2,COL3A1,FN1,LOX,LOXL2,MAP1B,MMP1,MMP2,SERPINE1,TGFBI,THBS1,VIM	181 (12)
NCOA3		transcription regulator	Activated	2.396	bias	0.00018	CCN2,IGFBP3,LDHA,PGK1,PSMA2,TAGLN,TKT	130 (12)
FOXM1		transcription regulator	Activated	2.716	bias	6.28e-07	ANXA1,CDH2,CXCL12,FN1,LAMA4,LDHA,LOX,MMP2,PGK1,PRDX2,VCAN,VIM	164 (16)
SKIL		transcription regulator	Activated	2.032	bias	1.66e-06	COL1A2,COL4A1,CXCL12,SERPINE1,THBS2,TLN1,VAT1	19 (3)
ATF6		transcription regulator	Activated	2.448	bias	2.15e-05	APP,HSP90B1,HSPA5,NUCB2,PDIA4,PRDX2,SPARC	72 (7)
NFE2L2		transcription regulator	Activated	5.664	bias	4.49e-21	ACTG1,ALDOA,CCN2,COL1A1,COL3A1,COL4A2,DDX39B,DSTN,ERP29,FN1,GSTP1,HSP90AA1,HSP90AB1,HSP90B1,LMNA,NUCB2,PDIA3,PDIA4,PDIA6,PPIB,PRDX1,PSMA1,PSMA4,PSMA5,PSMA6,PSMA7,PSMB1,PSMB2,PSMB4,RELN,RPL18,RPLP0,RPS16,SEC23A,SERPINE1,STIP1,TKT,TPI1,TXNRD1,VCP	87 (7)
VDR		transcription regulator	Activated	2.121		0.00552	COL1A1,COL4A1,COL4A2,IGFBP3,IGFBP5,IQGAP1,LGALS1,VCL,ZYX	103 (15)
SMAD4	0	transcription regulator	Activated	3.521	bias	8.43e-09	BGN,CCN2,CDH2,COL1A2,FN1,FSCN1,INHBA,MMP1,PTX3,SERPINE1,SERPINE2,THBS1,TIMP1,TIMP3,TNC,TPM1,TPM2,TPM3,VIM	178 (18)
NFE2L1		transcription regulator	Activated	2.449	bias	9.84e-06	GSTP1,PSMA1,PSMA6,PSMA7,PSMB1,PSMB2
ATF4		transcription regulator	Activated	3.217	bias	9.66e-09	APEX1,COL4A2,FN1,GARS1,HSP90B1,HSPA5,IGFBP5,IGFBP7,LGALS3,NID2,PENK,PTX3,SERPINF1,STC2,TKT,WARS1	42 (3)
EGR1		transcription regulator	Activated	2.594	bias	0.00415	APP,CAVIN1,COL1A1,COL1A2,FN1,SERPINE1,THBS1,TIMP1	156 (21)
GATA6		transcription regulator	Activated	2.226		0.000123	C1R,COL4A1,COL4A2,FH,LAMB2,LDHB,LTBP1,MYH9,PGK1,SPARC,TAGLN
ERG		transcription regulator	Activated	2.377	bias	2.27e-05	ACTN1,CDH2,DBN1,DSTN,FLNB,FLNC,HMGB1,MMP1,RSU1,SPARC,THBS1,VIM	107 (9)
SMAD3	0	transcription regulator	Activated	3.927	bias	1.4e-16	BGN,CCN2,CDH2,COL1A1,COL1A2,COL3A1,COL6A1,COL6A3,FBN2,FN1,HSP90B1,HSPA5,LUM,MMP1,PTX3,RPS8,SERPINE1,SPARC,TAGLN,THBS1,TIMP1,TIMP3,TNC,TPM1,TPM2,TPM3,VIM,ZYX	143 (17)
HOXD3		transcription regulator	Activated	2.646	bias	4.41e-09	COL1A1,IGFBP3,MMP2,SERPINE1,TAGLN,TGFBI,THBS1
SMARCB1		transcription regulator	Activated	2.236	bias	0.0321	COL1A1,COL5A2,GSN,MMP1,POSTN,SPARC
ARNT2		transcription regulator	Activated	2.828	bias	0.00647	CFL2,COL12A1,EIF5A,IGFBP4,NACA,PFN1,PGK1,POSTN
ETS1		transcription regulator	Activated	2.137	bias	0.00336	CCN2,COL1A2,FN1,HSPA1A/HSPA1B,HSPA8,HSPE1,MMP1,MMP2,SERPINE1	178 (17)
YAP1	0	transcription regulator	Activated	3.536	bias	2.21e-16	ACLY,ACTG1,CCN2,FLNA,FN1,INHBA,LDHA,LMNA,MAP1B,MYH9,RPL12,RPL14,RPL18,RPL4,RPL5,RPLP0,RPLP2,RPS12,RPS16,RPS18,RPS28,RPS8,SERPINE1,TAGLN,THBS1,TUBB,VCL,VIM	160 (18)
FOXC2		transcription regulator	Activated	2.211	bias	0.00127	CDH2,DKK1,FN1,MMP2,VIM	96 (12)
MLXIPL		transcription regulator	Activated	3.564	bias	1.11e-08	ACLY,RPL12,RPL14,RPL18,RPL4,RPL5,RPLP0,RPLP2,RPS12,RPS16,RPS18,RPS28,RPS8,TKT
MYB		transcription regulator	Activated	2.262	bias	8.18e-07	CDH2,CNN3,COL1A2,COL4A1,CXCL12,FN1,HSPA5,HSPA8,IGFBP3,IGFBP5,IQGAP1,MMP1,VIM	183 (17)
SNAI2		transcription regulator	Activated	2.588		2.38e-05	CCN2,CDH2,COL1A1,CXCL12,DKK1,FN1,VIM	122 (15)
HTT		transcription regulator	Activated	3.051		4.8e-23	AGRN,ALDOA,APP,ATP5F1B,BASP1,BMP1,C1R,CCN2,COL4A1,COL4A2,COL6A1,COL6A3,CYCS,DCN,EEF1A1,EEF2,ENPP2,FN1,GAPDH,GPC1,GSN,HSP90AB1,HSPA5,HSPA8,HSPD1,HSPE1,IGFBP5,LDHA,LDHB,LOX,LTBP2,MDH2,MMP2,PENK,PFN1,PLOD3,PSMA5,PSMB4,PTBP1,SERPINF1,SERPINH1,SFPQ,TAGLN,TGFBI,THBS2,TIMP3,TPI1,TUBB,UCHL1,YBX1,YWHAG	206 (18)
YY1		transcription regulator	Activated	2.158		0.000245	COL1A1,CXCL12,EEF1B2,HNRNPC,HSPA5,IGFBP5,MMP2,SFPQ,TAGLN,TGFBI,TIMP1,VIM,YWHAE	80 (15)
TCF7L2		transcription regulator	Activated	2.891	bias	0.00298	ANXA1,CAP1,CCN2,CSRP1,DKK1,ENPP2,FH,FKBP1A,FN1,GSN,MMP1,VCAN,VIM	197 (13)
FOS		transcription regulator	Activated	2.066	bias	2.54e-15	ACTG1,B4GALT1,CCN2,COL1A1,COL6A1,CYCS,ENO1,EZR,FBN1,FN1,FSTL1,GSTP1,HSP90B1,HSPA5,IGFBP5,LGALS3,LGALS3BP,LOX,LTBP1,LTBP2,MMP1,MMP2,MYH9,PENK,PFN1,PRDX1,PSMA2,PSMA7,RPLP0,RPS18,SERPINE1,SERPINE2,TGFBI,TIMP1,TUBB,VIM,YWHAZ	122 (16)
FOSL1		transcription regulator	Activated	2.2		0.000145	MAP1B,MMP1,MMP2,SERPINE1,SERPINE2,SPARC,THBS1	94 (7)
SNAI1		transcription regulator	Activated	2.411		9.88e-19	ACTN1,ACTR3,CCN2,CDH2,CFL1,CFL2,COL1A1,COL1A2,DKK1,DPYSL3,FLNA,FLNB,FLNC,FN1,GSN,LASP1,PTX3,SERPINE1,SERPINH1,SPARC,TPM1,TPM3,TPM4,VIM	198 (19)
HSF2		transcription regulator	Activated	2.433	bias	1.28e-09	CCT2,HSPA1A/HSPA1B,HSPA4,HSPB1,HSPH1,PSMA1,PSMA5,PSMB2,RELN
SMARCA4		transcription regulator	Activated	3.492	bias	6.45e-12	ACTN4,AHNAK,CCN2,COL1A1,FLNB,FN1,GAPDH,GSTP1,IGFBP4,IGFBP5,IGFBP7,INHBA,LGALS1,LGALS3,LMNA,LOX,LOXL2,LUM,MAP1B,MFGE8,MMP1,MMP2,PSG4,PTX3,SEMA7A,SERPINE1,SERPINE2,SERPINH1,TAGLN,TIMP2,TPM1,TUBB,TXNRD1,VIM	196 (18)
TEAD2		transcription regulator	Activated	3	bias	2.05e-08	CCN2,COL3A1,COL5A2,IGFBP5,LOXL1,POSTN,TAGLN,THBS1,TPM1
CTNNB1	0	transcription regulator	Activated	2.793	bias	3.46e-25	ACLY,ACTB,ACTN4,ACTR3,AGRN,ANXA1,APP,BGN,BMP1,CCN2,CDH2,CNN2,COL1A1,COL4A1,COL4A2,CTHRC1,CXCL12,DKK1,ECM1,EIF5A,ENPP2,FBLN2,FN1,GAPDH,GREM1,HSPE1,IGFBP5,LAMB1,LGALS3,LMNA,MAP4,MFGE8,MMP1,MMP2,PDAP1,PFN1,PGK1,PKM,PLIN3,PLS3,PRKCSH,RCN1,RPL12,RPL14,RPL18,RPL4,RPL5,RPLP0,RPLP2,RPS12,RPS16,RPS18,RPS28,RPS8,SERPINE1,SERPINE2,TIMP1,TIMP3,TNC,VCAN,VIM	208 (19)
TP53		transcription regulator	Activated	2.825		1.36e-50	ACLY,ACTB,ACTN1,ACTN4,ALDOA,ANXA1,APEX1,APP,ARPC1B,BMP1,CAP1,CCN2,CLIC4,CLTC,CNN1,CNN2,CNN3,COL1A1,COL1A2,COL3A1,COL4A1,COL4A2,COL5A2,COL6A2,CSRP1,CXCL12,DCTN2,DKK1,DSTN,ECM1,EEF1A1,EMILIN1,ENPP2,EZR,FBLN2,FH,FKBP1A,FN1,FSTL1,FUBP1,GAPDH,GSN,GSTP1,HMGB1,HNRNPA2B1,HSP90AA1,HSP90AB1,HSPA1A/HSPA1B,HSPA5,HSPA8,HSPB1,HSPD1,HSPG2,HSPH1,IGFBP3,IGFBP4,IGFBP5,IGFBP7,INHBA,LAMB2,LAMC1,LASP1,LDHA,LDHB,LGALS…	198 (20)
MYC		transcription regulator	Activated	3.28	bias	8.17e-50	ACAN,ACLY,ACTB,ACTN1,ACTN4,ALDOA,APEX1,APP,CDH2,CLIC4,COL1A1,COL1A2,COL3A1,COL4A1,COL4A2,COL5A1,COL5A2,COL6A3,CYCS,DBN1,DDX39B,DKK1,ECM1,EEF2,EFEMP1,ENO1,EXT2,EZR,FBLN2,FBN1,FBN2,FLNA,FN1,FSTL1,GAPDH,GDI2,GPC1,HNRNPA2B1,HNRNPAB,HNRNPD,HNRNPH1,HSP90AA1,HSPB1,HSPD1,HSPE1,HSPH1,INHBA,ITGBL1,LAMB2,LDHA,LDHB,LGALS1,LGMN,LOX,LUM,MAP4,MIF,MSN,NCL,NME1,NPM1,NUCB1,PAM,PGAM1,PGK1,PKM,PLS3,PPIA,PRDX2,PTBP1,…	202 (17)
MEF2D		transcription regulator	Activated	2.16	bias	0.00336	CCN2,COL1A2,COL3A1,FN1,VIM	177 (16)
EOMES		transcription regulator	Inhibited	-2.219		0.0173	ANXA1,COL3A1,COL6A3,IGFBP3,TGFBI
SPDEF		transcription regulator	Inhibited	-3.825	bias	5.96e-16	CCN2,CDH2,COL1A1,COL4A1,COL4A2,COL5A1,COL5A2,COL6A1,COL6A2,COL6A3,LAMB2,LAMC1,LASP1,SERPINE1,TNC,VIM	149 (13)
GLIS2		transcription regulator	Inhibited	-2.449	bias	5.01e-06	CCN2,COL1A1,LTBP2,SERPINE1,SPARC,VIM	44 (5)
GMNN		transcription regulator	Inhibited	-2	bias	0.0244	EFEMP1,EXT2,INHBA,TXNRD1
RUNX3		transcription regulator	Inhibited	-2.907	bias	1.91e-08	CCN2,COL12A1,COL4A1,FBN1,FLNA,FSTL1,LOX,MMP2,PXDN,STC2,TIMP2,TPM2,VIM
TAF4		transcription regulator	Inhibited	-2.2	bias	4.77e-06	CCN2,COL6A3,DCN,GREM1,LUM,MMP2,PENK,THBS1,THBS2
SMAD7		transcription regulator	Inhibited	-3.301	bias	6.22e-19	BGN,CCN2,CDH2,COL1A1,COL1A2,COL3A1,COL6A1,COL6A3,CXCL12,DCN,EFEMP1,FN1,ITGBL1,LTBP2,MMP1,MMP2,NID2,SERPINE1,TAGLN,TGFBI,TIMP1,TIMP3,TPM2,TPM3	108 (17)
KLF2		transcription regulator	Inhibited	-2.392		0.000895	CCN2,CDH2,COL4A1,ECM1,FBLN1,PLOD2,SERPINE1,THBS1,TIMP1	94 (14)
HOXC8		transcription regulator	Inhibited	-2		0.00114	APP,CNN1,SERPINF1,TAGLN
PPARGC1A		transcription regulator	Inhibited	-2.535	bias	3.37e-16	ATP5F1B,CCN2,COL1A2,COL6A2,COL6A3,CYCS,DCN,FBLN1,FBLN2,FH,IGFBP3,IGFBP5,IGFBP7,INHBA,LAMA4,LAMB1,LDHA,LDHB,LUM,MDH2,MFAP5,MMP2,PGAM1,POSTN,PRDX5,SERPINE2,SERPINH1,TIMP1,TIMP2,TIMP3,VCAN	200 (19)
SOX1		transcription regulator	Inhibited	-2	bias	0.016	EFEMP1,EXT2,INHBA,TXNRD1
HDAC2	0	transcription regulator	Inhibited	-2.236		0.0438	ACAN,APEX1,COL1A2,DKK1,TAGLN
EZH2		transcription regulator	Inhibited	-2.013		7.42e-05	ACTB,BMP1,CDH2,COL1A1,COL1A2,COL4A1,COL5A1,DKK1,EZR,FBLN1,FBN1,IGFBP3,MMP2,NME1,TIMP2,TIMP3	118 (12)
SOX3		transcription regulator	Inhibited	-2	bias	0.0216	EFEMP1,EXT2,INHBA,TXNRD1
TRIM24		transcription regulator	Inhibited	-2.449	bias	0.000131	AGRN,CSRP1,EIF5A,FBN1,LGALS3,LGALS3BP,SERPINE1,TGFBI
FEZF1		transcription regulator				0.00103	MMP1,TIMP1	66 (7)
PKNOX2		transcription regulator				0.0283	IGFBP5,VIM
ZNF219		transcription regulator				0.0392	ACAN
NANOG		transcription regulator		-1.134	bias	0.00175	COL3A1,FUS,HNRNPH1,HSPA1A/HSPA1B,LGALS1,MAP1B,YWHAE
ZNF384		transcription regulator				0.0059	COL1A1,MMP1
WWTR1		transcription regulator		1.982	bias	0.00867	CCN2,COL1A1,FN1,SERPINE1	81 (11)
NIBAN2	0	transcription regulator				0.0392	PKM
KLF17		transcription regulator				0.0163	FN1,VIM
CREBZF		transcription regulator				0.0257	HSPA1A/HSPA1B,HSPA5
SOX17		transcription regulator				0.00102	COL4A1,COL4A2,LAMB1,SPARC
NPAS1		transcription regulator				0.0132	RELN
AFF4		transcription regulator				0.000181	HNRNPH1,PTBP1,STC2
TRPS1		transcription regulator				0.0299	DKK1,FN1,MMP2
WWC1		transcription regulator				0.000461	CCN2,CDH2,VIM
RRP1B		transcription regulator				0.00346	EIF4B,HSP90AA1,HSP90AB1,RPL14,RPS8,SERPINE2
SOX11		transcription regulator		0.468	bias	0.0397	DBN1,HSPD1,POSTN,SEPTIN2,TNXB
CREB3L2		transcription regulator				0.0124	HSPA5,SEC23A
TSHZ3		transcription regulator				0.0363	COL5A1,IGFBP3,VAT1
MKX		transcription regulator				0.000181	COL1A1,COL1A2,COL3A1
NAT8		transcription regulator				0.0263	APP
ECD		transcription regulator				0.0263	HSPA5
HMGA1	0	transcription regulator		0.243	bias	4.2e-10	COL1A1,COL1A2,COL4A1,COL4A2,FSTL1,GSN,IGFBP3,IGFBP4,IGFBP7,LAMB1,PSG4,SEPTIN2,SERPINH1,SPARC,TAGLN,VIM,ZYX	178 (16)
WDR5	0	transcription regulator				0.0367	CDH2,VIM
PDLIM1	1	transcription regulator				0.00103	PDLIM1,VIM
SRA1	0	transcription regulator				0.031	MMP1,THBS1
HSF1		transcription regulator		1.603	bias	9.28e-15	ACLY,CCN2,CCT2,COL6A2,EFEMP1,FBLN1,HMGB1,HNRNPA3,HSP90AA1,HSP90AB1,HSPA1A/HSPA1B,HSPA4,HSPA8,HSPB1,HSPD1,HSPE1,HSPH1,LAMA4,LDHA,PGK1,POSTN,SERPINH1,STIP1,VCAN	159 (10)
CCND1		transcription regulator		-1.291		6.7e-07	AHNAK,COL1A1,COL5A2,EEF1B2,ENO1,ENPP2,FLNA,G3BP1,HSPA1A/HSPA1B,HSPA8,HSPB1,LAMB2,LASP1,MMP2,RCN1,TPI1,TUBA1B,TUBB	88 (7)
MAX		transcription regulator				0.00825	APEX1,CYCS,NCL,NPM1,YBX1
E2F1		transcription regulator		0.711	bias	1.73e-05	ACTR3,CCT2,CLIC1,DDX39B,HMGB1,HNRNPD,HNRNPK,HSP90B1,HSPA8,HSPD1,HSPE1,MMP1,NCL,RPS16,SERPINE1,THBS1,TXNRD1,VCP,VIM,YWHAE	24 (2)
LPXN	0	transcription regulator				0.0392	TAGLN
TFAP2A		transcription regulator		-0.239		4.89e-06	ANXA1,EFEMP1,ITGBL1,MMP2,PRDX1,RPLP0,SERPINE1,TIMP1,TPM1,TPM3
HOXA11		transcription regulator				0.031	ANXA1,COL1A1
HAND2		transcription regulator		-0.927	bias	0.00193	COL1A1,COL1A2,COL3A1,GREM1,TPM1
NFATC4		transcription regulator				0.00714	APP,COL1A1,COL3A1
TFEC		transcription regulator				0.0019	COL6A3,MYH9,PSMA6
SOX2		transcription regulator		-0.484	bias	0.001	ARPC1B,CCN2,CDH2,COL1A1,CXCL12,DKK1,EFEMP1,EXT2,GSN,INHBA,SEPTIN2,SERPINE1,TIMP3,TXNRD1,VCAN,VIM
HOXB8		transcription regulator				0.0392	TAGLN
TCF21		transcription regulator				0.000594	COL4A1,MMP2,TIMP1
VHL		transcription regulator		-1.756	bias	4.71e-10	CCN2,CDH2,CFL1,CLTC,CNN1,CXCL12,FN1,HNRNPA2B1,LMNA,LOX,LOXL2,MIF,SPARC,TAGLN,VIM	137 (19)
HTATIP2		transcription regulator				0.000218	CDH2,MMP2,PKM,SPARC
ZFHX3		transcription regulator				0.00125	GSTP1,MIF,RPLP2,RPS12,RPS28,TUBA1B
NOTCH4		transcription regulator				0.0053	CNN1,SERPINE1,TAGLN
USF1		transcription regulator				0.0254	IGFBP3,MYH9,P4HA1,SERPINE1
LEF1		transcription regulator		1.982	bias	0.0199	DKK1,ECM1,FN1,MMP2,PENK,VIM
SMAD1		transcription regulator		1.981	bias	0.00342	CCN2,COL1A1,COL1A2,COL4A1	154 (16)
HLTF		transcription regulator				0.0263	SERPINE1
NOTCH1		transcription regulator		0.178		1.32e-07	CCN2,CNN1,COL1A1,COL1A2,DKK1,HSP90AB1,HSPA8,HSPE1,HSPH1,IGFBP3,IGFBP4,LOX,MMP1,MMP2,PDIA3,SERPINE1,TAGLN	191 (18)
ZNF224		transcription regulator				0.0263	ALDOA
HOXA10		transcription regulator		-0.18	bias	1.05e-06	ACTB,COL3A1,DKK1,ENPP2,FN1,HSP90AA1,IGFBP3,IGFBP5,MAP1B,MSN,P4HB,TNXB,YWHAG
ETV4		transcription regulator				0.0118	B4GALT1,FN1,VIM
SPZ1		transcription regulator				0.00255	CDH2,FN1,VIM	29 (2)
SIM2		transcription regulator				0.00015	CDH2,DBN1,MMP2,TIMP2
ZNF148		transcription regulator				0.0185	FN1,VIM
MYOCD		transcription regulator		-0.187	bias	3.28e-05	CNN1,COL1A1,COL1A2,COL3A1,FN1,TAGLN,TPM1,VCAN
MSX2		transcription regulator				0.018	CDH2,DKK1,VIM
ID1		transcription regulator		0.686	bias	0.0025	CCN2,FN1,MMP2,THBS1,VIM	201 (20)
TFAP4		transcription regulator				0.0169	CDH2,FN1,VIM
MYF6		transcription regulator		0.651	bias	1.74e-06	DCN,FSTL1,GSN,IGFBP3,INHBA,MMP2,SERPINE1,SERPINF1,SPARC,THBS1
ELOC	0	transcription regulator				0.0263	HNRNPA2B1
SP100		transcription regulator				0.00015	CCN2,HSPA8,HSPE1,MMP1	126 (5)
IRF4		transcription regulator		-1.414		0.00366	EZR,GALNT2,HSPA8,PPIB,PSMA1,PSMA2,YBX1,YWHAH
NFYB		transcription regulator				6.85e-05	ACLY,ACTB,ATP5F1B,CDH2,COL1A1,COL1A2,GALNT2,GAPDH,PDIA4,SERBP1,TIMP3,TPM1,VIM
FOXP3		transcription regulator				0.0108	ANXA1,GAPDH,IGFBP4,LDHA,LGALS1,LGALS3,MMP2
FLI1		transcription regulator		1.444	bias	8.25e-09	CCN2,COL1A1,COL1A2,HSPA8,LDHA,LOX,MMP1,NPM1,RPL18,TNC
HOXD10		transcription regulator		0.447		0.00169	EZR,NME1,SERPINE1,TIMP1,TIMP2
SPI1		transcription regulator				0.0454	ACTB,HSPA8,MMP1,MMP2,PRDX2,PRDX5,RPL18,VIM
GATA4		transcription regulator		0.759		1.23e-08	CCN2,COL1A1,COL1A2,COL3A1,CTHRC1,HSPA5,IGFBP5,INHBA,LDHA,LTBP2,MYH9,PGAM1,POSTN,TAGLN,TGFBI,TIMP1,TPM1,VIM	18 (3)
APBB1		transcription regulator				0.000926	APP,TAGLN,TPM1
MDM4		transcription regulator				0.00161	LGALS3,P4HB,VIM
MAFG		transcription regulator				0.0428	GSTP1,TXNRD1
SOX6		transcription regulator				0.0428	HSPG2,NPM1
NEUROG1		transcription regulator		-1.667		1.83e-07	COL3A1,FN1,GREM1,INHBA,P4HA2,PXDN,SERPINF1,SPOCK1,THBS1
MLX		transcription regulator				0.0397	LGALS3BP,THBS2
MYCBP		transcription regulator				0.0035	LDHA,NCL
CREB1		transcription regulator		1.387	bias	0.0215	CDH2,CNN1,ECM1,FN1,HSPA4,HSPA5,INHBA,ITGBL1,MMP1,PAM,PENK,RBMX,SEMA7A,VIM
MTA3		transcription regulator				0.046	CDH2,FN1
MED16		transcription regulator		-1.987	bias	4.62e-07	CCN2,MMP1,MMP2,TAGLN,VIM	77 (11)
TWIST2		transcription regulator		1.998	bias	0.00155	CDH2,FN1,POSTN,VIM	111 (10)
HDAC3		transcription regulator		-0.13		0.00174	CDH2,COL1A2,ENPP2,SERPINE1,TAGLN,VIM	116 (18)
SMARCD3		transcription regulator				0.0283	ACAN,COL1A1
NKX2-1		transcription regulator				0.0385	ENPP2,MMP2,QSOX1,SERPINE1,THBS1,TNC
ATN1		transcription regulator				7.55e-05	BASP1,BMP1,DPYSL3,GSN,IGFBP5,LTBP2,PENK,PTBP1,TUBB
NOSTRIN		transcription regulator		-1.98	bias	0.000805	FN1,MMP1,MMP2,THBS1	107 (13)
MED1		transcription regulator				0.0194	ACLY,GSTP1,IGFBP3,NCL,STC2,THBS1
MAFF		transcription regulator				0.0143	GSTP1,TXNRD1
YBX1	1	transcription regulator		0.734	bias	4.79e-05	COL1A1,COL1A2,EFEMP1,G3BP1,IGFBP3,MMP2,RELN,STC2	82 (7)
TSC22D1		transcription regulator				0.0035	FN1,SERPINE1	80 (12)
STAT6		transcription regulator		0.921		0.00493	ACTB,AHNAK,ANXA1,COL1A1,COL1A2,COL3A1,FSCN1,LGALS3BP,MMP2,SERPINE1,SERPINF1,TIMP1,VIM	184 (19)
JUND	0	transcription regulator				0.0225	COL6A1,MMP1,PENK,TIMP1
ETV5		transcription regulator		-0.847		8.08e-08	AGRN,AHNAK,CAVIN1,CDH2,CXCL12,DPYSL2,FN1,LGALS3,MMP2,MSN,TIMP3	90 (6)
CDKN2A		transcription regulator		-0.231		0.000177	CCN2,EEF1A1,IGFBP5,LGALS3,MMP1,MMP2,NPM1,P4HA2,PSMA5,PTX3,SERPINE1,TPM1,VIM	203 (22)
FOXO4		transcription regulator		-0.87		0.000657	ACLY,CCN2,COL4A1,COL4A2,FLNB,IGFBP7,SERPINE1	154 (7)
H2AX	0	transcription regulator				0.0191	ACTB,PKM,TIMP3
ZEB2		transcription regulator				0.0415	MMP1,MMP2,VIM
HEXIM1		transcription regulator				7.29e-07	ANXA1,COL1A1,HNRNPH1,LOXL2,PTBP1,VIM	53 (6)
NFIX		transcription regulator				0.0493	POSTN,SERPINE1
SUPT16H	0	transcription regulator				0.000356	HNRNPK,HSPA1A/HSPA1B,LOXL2,MSN
KLF4		transcription regulator		1.678	bias	0.000104	CLIC4,COL1A1,EFEMP1,EXT2,FN1,HSPB1,INHBA,SERPINE1,SERPINH1,TAGLN,THBS1,TNC,TXNRD1,VIM	128 (15)
HDAC6		transcription regulator		1.732	bias	3.46e-05	COL1A1,LTBP2,SERPINE1,TAGLN,TGFBI,VIM	153 (14)
MYBL2		transcription regulator				0.027	HSPA8,IGFBP5,IQGAP1
TGFB1I1	0	transcription regulator		1.512	bias	0.000259	FN1,LTBP1,LTBP2,SERPINE1
LDB1		transcription regulator		1.414		0.0384	ACTB,ANXA1,FBLN1,GSN,LGALS1,MFGE8,SERPINE2,SERPINF1
STAT5B		transcription regulator		0.64		0.0143	AHNAK,CD248,FBLN1,GSTP1,MDH2,NUCB1,RPL5,TPM3,WARS1
PML	0	transcription regulator		-1.48		7.24e-05	ACTG1,CDH2,CFL1,HSPB1,PRDX1,RSU1,STIP1,TXNRD1,VIM,YWHAG
PAX5		transcription regulator		-1.98		0.00118	FN1,MMP2,MSN,PGAM1,VIM
PKNOX1		transcription regulator				0.00221	COL5A2,PGK1,RPLP0
BCL6		transcription regulator		0	bias	0.0139	ACAN,COL1A1,DPYSL2,LDHB,LMNA,PRSS23,SERPINE1,TIMP1
HOXB5		transcription regulator				0.00731	MMP1,MMP2
TP73		transcription regulator		1.471	bias	3.43e-08	C1R,CNN3,COL1A1,COL5A2,ECM1,FN1,HSPA1A/HSPA1B,IGFBP3,IGFBP4,IGFBP5,LDHA,LTBP1,MMP2,RELN,SERPINE1,SERPINE2,SERPINF1,THBS1,THBS2,TIMP1,TIMP3,YBX1	187 (19)
MECP2		transcription regulator				8.66e-06	ACTB,ANXA1,DPYSL2,GSTP1,HSPA5,IGFBP3,LMNA,RELN,VIM,YWHAZ
HNF4A		transcription regulator		-1.168		1.82e-05	ACLY,ACTN1,ACTR3,AHNAK,APP,CAP1,CFL2,DDX39B,FH,FLNA,GAPDH,GSN,HMGB1,HNRNPC,HSP90B1,HSPA5,HSPA8,HSPE1,HSPH1,INHBA,LDHA,LGALS3,MDH2,MSN,NME1,NONO,NPM1,NUCB1,PKM,PRDX5,PSMA1,PSMA2,PSMA3,PSMA5,PSMB1,RPL12,RPL18,RPLP0,RPS18,RSU1,SEC23A,SEMA7A,SERPINE1,SNRPD2,SNRPD3,TARS1,TIMP3,TLN1,TNC,TXNRD1,UCHL1,YBX1
FOXO1		transcription regulator		-0.673	bias	0.000182	ACLY,ATP5F1B,CCN2,COL1A1,COL4A1,COL4A2,CYCS,FLNB,FN1,HSP90AB1,HSPA5,HSPD1,IGFBP7,MMP1,SERPINE1,THBS1,TKT	181 (20)
SP3		transcription regulator		1.42	bias	6.88e-10	AEBP1,CDH2,COL1A1,COL1A2,HSPA5,IGFBP3,MMP2,PGK1,PKM,SERPINE1,SERPINH1,SPARC,TAGLN,TIMP1,TIMP2,TNC,TXNRD1,VIM	191 (11)
ATF3		transcription regulator		1.372	bias	0.000526	GSN,HSPA5,HSPB1,MMP1,MMP2,PENK,SERPINE1	199 (19)
FOXA2		transcription regulator		0.577	bias	0.0434	CNN1,CTHRC1,IGFBP5,MAP1B,PKM,TAGLN,TUBB4B
KLF3		transcription regulator		-1.732	bias	0.00106	AHNAK,EIF5A,GSTP1,HNRNPDL,HNRNPH1,MIF,MSN,PDLIM1,PSMB2,RELN,SERPINH1,TPM3,VIM
NFYA		transcription regulator				0.00598	ACLY,COL1A2,HSPA5,PGK1,PKM
CALR	0	transcription regulator		1.305		2.4e-07	B4GALT1,CDH2,COL1A1,COL1A2,COL3A1,FN1,HSPA5,VCL	148 (21)
ZNF410		transcription regulator				0.0263	MMP1
MYOD1		transcription regulator		-0.183	bias	0.000546	ALDOA,COL4A1,ENPP2,FSTL1,IGFBP5,MMP1,MMP2,POSTN,PSMB4,SPTBN1,TKT	68 (7)
TBX5		transcription regulator		-1.577	bias	0.000673	COL1A1,COL1A2,COL3A1,POSTN,TPM1,VIM	18 (3)
E2F3		transcription regulator		0.896	bias	0.00996	HSPD1,INHBA,LAMA4,SERPINE1,SERPINH1,THBS1,TIMP3
ATF1		transcription regulator				0.018	INHBA,THBS1,YWHAZ
TP63		transcription regulator		-0.307	bias	1.4e-11	CCN2,CDH2,COL4A1,COL5A1,DKK1,ECM1,FBN1,FN1,FUBP1,GAPDH,GREM1,HSPA4,HSPA8,IGFBP3,IGFBP7,INHBA,MFGE8,P4HB,POSTN,RELN,SERPINE1,SERPINF1,TAGLN,THBS1,THBS2,TIMP3,TNC,TPM1,VIM	198 (19)
CARM1	0	transcription regulator				0.0147	HSP90AA1,IGFBP4,STC2
DRAP1	0	transcription regulator				0.0397	GAPDH,RPLP0
MAFK		transcription regulator				0.0397	GSTP1,TXNRD1
RFX1		transcription regulator				0.00221	COL1A1,COL1A2,LMNA
E2F4		transcription regulator				0.0332	HMGB1,HSP90B1,NCL,NPM1,PRKCSH,SERPINE1,SFPQ
SATB1		transcription regulator		1.767		0.00694	ACTG1,ACTN1,HSP90AA1,HSPA8,RPLP0,VIM,WARS1
PITX2		transcription regulator		-0.447	bias	0.00831	CDH2,COL1A2,LDHA,PLOD2,PRDX2,VIM	55 (8)
RB1		transcription regulator		1.026		2.63e-05	ACTB,CAP1,CCN2,CLIC4,COL4A1,COL4A2,COL5A1,EZR,FN1,LAMC1,LOXL2,MMP2,MSN,NME1,PARK7,PRSS23,PTX3,SERPINE1,YWHAE	179 (17)
GATA3		transcription regulator		-1.988		0.232	CDH2,FN1,FSCN1,LOX,VIM
HNF1B		transcription regulator		-0.832		8.83e-09	ACTN1,BGN,COL5A1,COL5A2,FN1,GDI2,IGFBP3,LAMB1,LUM,MMP2,NID2,SERPINH1,SPARC	14 (2)
FHL2	0	transcription regulator				0.033	CNN1,CXCL12,TAGLN
USF2		transcription regulator		1.133	bias	0.000328	IGFBP3,LGALS3BP,MYH9,P4HA1,SERPINE1,THBS1
TFAM		transcription regulator				0.0283	PGAM1,PGK1
DNAJB6	0	transcription regulator		-1.172	bias	2.13e-06	CDH2,DKK1,NPM1,SPARC,VIM	77 (5)
SMYD1		transcription regulator				6.04e-06	CYCS,FH,MIF,PKM,PYGB,TKT,TPI1
MEF2C		transcription regulator		-1.577	bias	0.00892	COL1A1,COL1A2,COL3A1,POSTN,TPM1,VIM	18 (3)
ING2		transcription regulator				0.0263	SERPINE1
DDIT3		transcription regulator		-0.084		3.4e-05	FN1,HSPA5,HSPD1,HSPE1,LOX,SPOCK1,THBS2,VIM,WARS1	194 (18)
NOTCH2	0	transcription regulator				0.0242	CNN1,COL1A1,TAGLN
TBP		transcription regulator				0.0132	ACTB,COL1A1,FN1,GAPDH
HOXA4		transcription regulator				0.0143	CCN2,TAGLN
Yap1		transcription regulator				0.0392	TAGLN
BARX2		transcription regulator				0.00161	FLNA,TIMP1,TIMP3
MECOM		transcription regulator				0.000712	DCN,SCUBE3,SERPINE1,SPARC
SOX9		transcription regulator		0.13	bias	0.00288	ACAN,CCN2,CDH2,COL1A1,THBS2,TIMP2
FOSL2		transcription regulator				0.00642	COL1A2,MMP1,MMP2,TIMP1	188 (17)
KAT2B		transcription regulator				0.0284	CCN2,COL1A2,HSPA5
SIN3B		transcription regulator				0.00255	COL1A2,LDHA,NCL
SIRT1		transcription regulator		-0.711	bias	1.84e-05	ACAN,ACTB,CDH2,CYCS,DKK1,FN1,HSPA4,HSPA5,LAMA4,LAMB1,LGALS3,LGALS3BP,LTBP2,MMP1,MMP2,SERPINE1,TIMP2,TIMP3	192 (17)
BRD7		transcription regulator		1.982	bias	0.000218	FN1,SERPINE1,VCAN,VIM	205 (22)
NPAS3		transcription regulator				0.0263	RELN
TAF4B		transcription regulator				0.00475	CCN2,FN1,INHBA
SP2		transcription regulator				0.0163	SERPINE1,SERPINH1
SSRP1	0	transcription regulator				0.000907	HNRNPK,LOXL2,MSN,TAGLN
LMO2		transcription regulator		1.414		0.0391	ACTB,ANXA1,FBLN1,GSN,LGALS1,MFGE8,SERPINE2,SERPINF1
MYCN		transcription regulator		-0.632		8.34e-52	ACTB,ACTG1,ACTN4,ALDOA,APEX1,ARPC1B,BASP1,CCN2,COL1A1,COL4A1,COL5A2,DPYSL3,EEF1A1,EEF1G,EEF2,EIF5A,FBN1,FN1,GAPDH,HSP90AB1,HSPD1,IGFBP7,INHBA,LDHA,LGALS1,MAP4,MMP2,MYH9,MYL12A,NACA,NCL,NME1,NPM1,NUCB1,P3H1,PDIA4,PSMA7,RPL12,RPL18,RPL4,RPL5,RPLP0,RPLP2,RPS12,RPS16,RPS28,RPS8,SERPINE1,SPARC,TAGLN,TIMP2,TPI1,TPM1,TUBA1B,TUBB,UCHL1,VIM,ZYX
TCF4		transcription regulator		0.277	bias	7.95e-05	B4GALT1,DSTN,HSP90B1,IGFBP3,IGFBP4,IGFBP5,INHBA,LAMA4,PDIA4,PDIA6,SERPINF1,TXNDC5,WARS1,YWHAG,YWHAZ
PTTG1		transcription regulator		0.283	bias	0.0199	APEX1,CDH2,MIF,VIM
GTF2I	0	transcription regulator				0.000926	HSPA5,PDIA4,THBS1
SIN3A		transcription regulator				0.000168	COL1A1,COL1A2,GSTP1,MAP4,NCL,SERPINE1
DACH1		transcription regulator		0.277	bias	0.000199	EFEMP1,IGFBP3,RELN,SERPINE1,STC2
CREB3		transcription regulator				0.0232	ANXA1,HSPA5
SCX		transcription regulator		-0.492	bias	6.69e-06	ACAN,COL1A1,POSTN,TIMP3,TNC
PRDM1		transcription regulator		1.982		0.448	ECM1,GALNT2,LGALS1,RELN
NFKB1		transcription regulator		1.091	bias	0.00201	APP,CCN2,COL1A1,COL1A2,ENPP2,FN1,FSCN1,HSP90B1,IGFBP3,LGALS1,PTX3	172 (15)
RELA	0	transcription regulator		1.03	bias	0.000609	ACTN4,APP,CCN2,COL1A1,COL1A2,FN1,FSCN1,HSP90B1,LUM,MIF,MMP1,PKM,PRDX6,PTX3,SERPINE2,VIM	186 (21)
FOSB		transcription regulator				0.000121	INHBA,MMP1,MMP2,SERPINE1,TIMP1	71 (8)
TBXT		transcription regulator				0.046	ACAN,COL1A1
RUNX2		transcription regulator		0.867	bias	1.35e-09	CDH2,COL1A1,COL1A2,DPYSL3,FN1,ITGBL1,LGALS3,LUM,MMP2,SERPINE1,TAGLN,TIMP1,TLN1,TPM1	158 (15)
FOXO3		transcription regulator		-1.31		0.000234	ACLY,ANXA1,APEX1,CCN2,COL4A1,COL4A2,FLNB,FN1,IGFBP7,INHBA,PRDX5,SERPINE1,VIM,YBX1	182 (21)
HES6		transcription regulator				0.0392	MMP1
CRTC1		transcription regulator				0.000926	CYCS,MMP1,TIMP1	120 (11)
CBL		transcription regulator				0.038	COL1A1,FN1,MMP2
PAX3		transcription regulator				6.23e-08	ANXA1,APP,COL1A2,CST3,DBN1,FKBP1A,FUBP1,HNRNPA3,HSPG2,PPIB,PXDN,TIMP3,TNC,VCAN,YWHAE
HEY1		transcription regulator				0.0053	CNN1,MMP2,TAGLN	138 (7)
BRCA1		transcription regulator		1.254	bias	0.000682	ACTB,ENPP2,EZR,HNRNPD,HSPB1,SERPINE2,SFPQ,VCAN,VIM	161 (12)
PBX1		transcription regulator				0.00102	COL1A1,COL5A2,RPLP0,VCP	5 (2)
HDAC1		transcription regulator		-1.408		0.0143	ACAN,APEX1,COL1A1,COL1A2,FN1,GSTP1,NCL,SERPINE1,TAGLN
PCGF2		transcription regulator				0.0137	CDH2,FN1,VIM
MAFB		transcription regulator		-1.309	bias	1.85e-05	ACTB,ACTN1,CAP1,CNN2,CXCL12,LGMN,SPOCK1,TAGLN
MYCL		transcription regulator		1.98	bias	0.0273	HSPD1,RPL12,RPL18,TARS1
EHF		transcription regulator				0.0387	MMP1,SERPINE1,TIMP1,TNC
IRF5		transcription regulator		-1.982	bias	0.0294	COL1A1,COL3A1,COL4A1,YWHAE
DAXX		transcription regulator				0.00136	HSPB1,MMP1,SERPINE1	168 (11)
RFX2		transcription regulator				0.0367	COL1A2,LMNA
NFKBIA		transcription regulator		0.606	bias	1.51e-09	AEBP1,COL1A2,COL3A1,COL5A2,CXCL12,DCN,ENPP2,FN1,FSCN1,HSPA5,HSPA8,MFGE8,MMP1,PARK7,PDLIM1,PTX3,RPS18,SERPINE2,SPOCK1,SPTBN1,TIMP1,TIMP2,TIMP3,TNC,YWHAZ	188 (20)
TFAP2C		transcription regulator		-1.387		0.00356	CCN2,IGFBP5,MMP2,THBS1,TIMP1	67 (7)
CREB3L1		transcription regulator		1.969	bias	9.94e-05	COL1A1,COL1A2,HSP90B1,HSPA5
EHMT2		transcription regulator				0.0363	CDH2,CXCL12,FN1
RCOR1		transcription regulator				0.00113	COL1A1,COL1A2,SERPINE1
CUX1		transcription regulator				0.00169	CDH2,FLNA,MMP2,THBS1,VIM
SF1	0	transcription regulator				4.45e-05	CNN1,COL1A1,FN1
Gm21596/Hmgb1		transcription regulator				0.0428	CXCL12,PKM
ESRRA		transcription regulator		1.984	bias	4.59e-05	ATP5F1B,CDH2,COL1A1,CYCS,ENO1,GAPDH,IGFBP4,LDHA,LDHB,PKM,TPI1
FUS	1	transcription regulator				1.08e-05	FLNA,HSPA5,HSPD1,NCL,RPS16
Fus		transcription regulator				0.046	COL4A2,HNRNPH1
HMGB2	0	transcription regulator				0.046	INHBA,MMP1
RFX5		transcription regulator				0.0163	COL1A1,COL1A2
SRSF2	0	transcription regulator				0.00025	APP,COL1A1,HNRNPH1,PTBP1,VIM
TFE3		transcription regulator				0.0284	CYCS,MYH9,SERPINE1
ATF2		transcription regulator				0.035	ACTB,FN1,MMP1,PENK
WT1		transcription regulator		-0.645		5.7e-12	ACTN1,CCN2,CLIC1,CLIC4,COL4A1,EXT2,EZR,GSN,HSP90B1,HSPG2,LGALS3,MMP2,NME1,NUCB1,PDIA4,PPIB,SERPINE1,TARS1,THBS1,TIMP3,WARS1,YBX1
PDX1		transcription regulator		0.928	bias	0.000273	ACTB,ACTG1,COL1A1,COL3A1,FH,HSPA5,IGFBP3,PDIA4,PDIA6,PRSS23
ACTN4	1	transcription regulator		1.732	bias	9.94e-05	DCN,MMP1,PDLIM1,SERPINE1
KLF11		transcription regulator		-0.853		2.32e-11	CCN2,COL1A2,COL3A1,DCN,GREM1,LOX,LTBP1,MMP1,MMP2,SERPINE1,SERPINH1,THBS1,THBS2,TIMP1,TIMP2,TIMP3	86 (7)
RAD21	0	transcription regulator				0.0128	CXCL12,THBS1,VIM
ID4		transcription regulator				0.0143	MMP2,VIM

## Sheet: Venn secretome
Names	total	elements
SEC CTRL SEC 3mM SEC 6mM SEC 9mM	51	ARNT
		ETS1
		WBP2
		HOXD3
		ATF6
		TWIST1
		MEF2D
		SREBF1
		ATF4
		SMARCA4
		STAT3
		SOX7
		SNAI1
		EPAS1
		GLI1
		HIF1A
		TEAD3
		SIM1
		TP53
		MRTFB
		SRF
		TEAD2
		SMAD3
		SMAD4
		YAP1
		ZEB1
		EGR1
		ERG
		CTNNB1
		MLXIPL
		SMAD2
		CEBPB
		SP1
		XBP1
		CEBPA
		HSF2
		MYC
		IRF2
		JUN
		TEAD4
		KDM3A
		NOTCH3
		FOXM1
		NFE2L2
		TCF7L2
		ARNT2
		HTT
		TEAD1
		SNAI2
		MRTFA
		NFE2L1
SEC CTRL SEC 3mM SEC 6mM	3	MYCL
		FEV
		SATB1
SEC CTRL SEC 3mM SEC 9mM	4	VDR
		SMARCB1
		STAT4
		MYB
SEC CTRL SEC 6mM SEC 9mM	1	FOXC2
SEC 3mM SEC 6mM SEC 9mM	1	FOSL1
SEC CTRL SEC 6mM	4	SMAD1
		HNF1A
		SOX17
		SOX4
SEC CTRL SEC 9mM	1	JUNB
SEC 3mM SEC 6mM	1	EP300
SEC 3mM SEC 9mM	2	NCOA3
		SKIL
SEC 6mM SEC 9mM	3	FOS
		POU5F1
		GATA6
SEC CTRL	5	LMO2
		LEF1
		HSF1
		LDB1
		KLF4
SEC 6mM	2	PRDM1
		ESRRA
SEC 9mM	1	YY1
