# Supplementary material for: Proteomic and Biological Analysis of the Effects of Metformin Senomorphics on the Mesenchymal Stromal Cells
Source: Front Bioeng Biotechnol. 2021 Oct 5;9:730813. doi: 10.3389/fbioe.2021.730813 (PMC8524175; doi:10.3389/fbioe.2021.730813)
Supplement: Supplementary file 3 [file Table3.XLS]

## Sheet: CTRLwhole cell proteome
© 2000-2021 QIAGEN. All rights reserved.
Ingenuity Canonical Pathways	-log(p-value)	Ratio	z-score	Molecules
EIF2 Signaling	64.9	0.509	7.091	ACTA2,ACTB,EIF1,EIF1AX,EIF2AK2,EIF2B2,EIF2B3,EIF2S1,EIF2S2,EIF2S3,EIF3A,EIF3B,EIF3C,EIF3D,EIF3E,EIF3F,EIF3G,EIF3H,EIF3I,EIF3J,EIF3L,EIF3M,EIF4A1,EIF4E,EIF4G1,EIF4G2,EIF5,EIF5B,FAU,GRB2,HNRNPA1,HSPA5,KRAS,MAP2K1,MAP2K2,MAPK1,MAPK3,PABPC1,PPP1CA,PPP1CB,PTBP1,RALA,RAP1A,RAP1B,RPL10A,RPL11,RPL12,RPL13,RPL13A,RPL14,RPL15,RPL18,RPL18A,RPL19,RPL21,RPL22,RPL22L1,RPL23,RPL24,RPL26,RPL27,RPL27A,RPL28,RPL29…
Regulation of eIF4 and p70S6K Signaling	36.3	0.425	1.789	EIF1,EIF1AX,EIF2B2,EIF2B3,EIF2S1,EIF2S2,EIF2S3,EIF3A,EIF3B,EIF3C,EIF3D,EIF3E,EIF3F,EIF3G,EIF3H,EIF3I,EIF3J,EIF3L,EIF3M,EIF4A1,EIF4E,EIF4EBP1,EIF4G1,EIF4G2,FAU,GRB2,ITGA2,ITGA5,ITGAV,ITGB1,ITGB5,KRAS,MAP2K1,MAP2K2,MAPK1,MAPK3,PABPC1,PPP2CA,PPP2CB,PPP2R1A,PPP2R1B,PPP2R2A,PPP2R5D,RALA,RAP1A,RAP1B,RPS10,RPS11,RPS12,RPS13,RPS14,RPS15,RPS15A,RPS16,RPS18,RPS19,RPS2,RPS20,RPS23,RPS25,RPS26,RPS27,RPS27A,R…
Protein Ubiquitination Pathway	25.6	0.295	#NUM!	B2M,CRYAB,CUL2,DNAJA1,DNAJB1,DNAJB11,DNAJB4,DNAJC1,DNAJC10,DNAJC13,DNAJC3,DNAJC7,DNAJC8,DNAJC9,ELOB,ELOC,HSP90AB1,HSP90B1,HSPA13,HSPA1A/HSPA1B,HSPA2,HSPA4,HSPA5,HSPA8,HSPA9,HSPB1,HSPB6,HSPB8,HSPD1,HSPE1,PSMA1,PSMA2,PSMA3,PSMA4,PSMA5,PSMA7,PSMB1,PSMB2,PSMB7,PSMB8,PSMC1,PSMC2,PSMC3,PSMC4,PSMC5,PSMC6,PSMD1,PSMD10,PSMD11,PSMD12,PSMD14,PSMD2,PSMD3,PSMD4,PSMD5,PSMD6,PSMD7,PSMD9,PSME1,PSME2,RPS27A,SKP1,…
mTOR Signaling	25.5	0.33	2.449	AKT1S1,CDC42,EIF3A,EIF3B,EIF3C,EIF3D,EIF3E,EIF3F,EIF3G,EIF3H,EIF3I,EIF3J,EIF3L,EIF3M,EIF4A1,EIF4E,EIF4EBP1,EIF4G1,EIF4G2,FAU,FKBP1A,HMOX1,KRAS,MAPK1,MAPK3,PPP2CA,PPP2CB,PPP2R1A,PPP2R1B,PPP2R2A,PPP2R5D,PRKCA,RAC1,RAC2,RALA,RAP1A,RAP1B,RHOA,RHOC,RHOG,RHOT2,RPS10,RPS11,RPS12,RPS13,RPS14,RPS15,RPS15A,RPS16,RPS18,RPS19,RPS2,RPS20,RPS23,RPS25,RPS26,RPS27,RPS27A,RPS27L,RPS28,RPS29,RPS3,RPS3A,RPS4X,RPS5,…
FAT10 Signaling Pathway	24.4	0.625	1.633	PSMA1,PSMA2,PSMA3,PSMA4,PSMA5,PSMA7,PSMB1,PSMB2,PSMB7,PSMB8,PSMC1,PSMC2,PSMC3,PSMC4,PSMC5,PSMC6,PSMD1,PSMD10,PSMD11,PSMD12,PSMD14,PSMD2,PSMD3,PSMD4,PSMD5,PSMD6,PSMD7,PSMD9,PSME1,PSME2,PSMF1,SQSTM1,UBA1,UBA6,UBE2Z
BAG2 Signaling Pathway	23.8	0.5	0.535	BAG2,CTSB,HSPA1A/HSPA1B,HSPA2,HSPA4,HSPA5,HSPA8,HSPA9,MAPK1,MAPK3,NFKB2,PSMA1,PSMA2,PSMA3,PSMA4,PSMA5,PSMA7,PSMB1,PSMB2,PSMB7,PSMB8,PSMC1,PSMC2,PSMC3,PSMC4,PSMC5,PSMC6,PSMD1,PSMD10,PSMD11,PSMD12,PSMD14,PSMD2,PSMD3,PSMD4,PSMD5,PSMD6,PSMD7,PSMD9,PSME1,PSME2,PSMF1
Huntington's Disease Signaling	23.6	0.281	1.5	AP2A2,ATP5F1A,ATP5F1B,ATP5F1C,ATP5F1D,ATP5PB,ATP5PF,CAPN1,CAPN2,CAPNS1,CLTA,CLTB,CTSD,CYCS,DCTN1,DNAJB1,DYNC1I2,GLS,GNB1,GNB2,GNB4,GNG12,GRB2,HDAC2,HSPA1A/HSPA1B,HSPA2,HSPA4,HSPA5,HSPA8,HSPA9,MAP2K4,MAPK1,MAPK3,NAPA,NAPG,NCOR2,NSF,PLCB3,POLR2B,POLR2C,POLR2E,PRKCA,PSMA1,PSMA2,PSMA3,PSMA4,PSMA5,PSMA7,PSMB1,PSMB2,PSMB7,PSMB8,PSMC1,PSMC2,PSMC3,PSMC4,PSMC5,PSMC6,PSMD1,PSMD10,PSMD11,PSMD12,PSMD14,PSMD2…
Actin Cytoskeleton Signaling	21.4	0.286	6.155	ACTA2,ACTB,ACTG1,ACTN1,ACTN4,ACTR2,ACTR3,ARHGAP35,ARHGEF1,ARHGEF12,ARPC1A,ARPC1B,ARPC2,ARPC3,ARPC4,ARPC5,ARPC5L,CDC42,CFL2,CRK,CRKL,CSK,CYFIP1,DIAPH1,EZR,FLNA,FN1,GNG12,GRB2,GSN,IQGAP1,IQGAP3,ITGA2,ITGA5,ITGAV,ITGB1,ITGB5,KRAS,MAP2K1,MAP2K2,MAPK1,MAPK3,MPRIP,MSN,MYH10,MYH9,MYL12A,MYL6,MYL9,PAK2,PFN1,PFN2,PPP1CB,PPP1R12A,PXN,RAC1,RAC2,RALA,RAP1A,RAP1B,RDX,RHOA,ROCK2,SHC1,TLN1,TLN2,TMSB10/TMSB4X,VC…
Integrin Signaling	20.2	0.296	7.353	ACTA2,ACTB,ACTG1,ACTN1,ACTN4,ACTR2,ACTR3,ARPC1A,ARPC1B,ARPC2,ARPC3,ARPC4,ARPC5,ARPC5L,CAPN1,CAPN2,CAPNS1,CAV1,CDC42,CRK,CRKL,CTTN,GRB2,GSN,ILK,ITGA2,ITGA5,ITGAV,ITGB1,ITGB5,KRAS,LIMS1,MAP2K1,MAP2K2,MAP2K4,MAPK1,MAPK3,MPRIP,MYL12A,MYL9,PAK2,PARVA,PFN1,PFN2,PPP1CB,PPP1R12A,PXN,RAC1,RAC2,RALA,RAP1A,RAP1B,RHOA,RHOC,RHOG,RHOT2,SHC1,TLN1,TLN2,VASP,VCL,WASL,ZYX
Inhibition of ARE-Mediated mRNA Degradation Pathway	19.4	0.329	0.6	CNOT10,CNOT3,DDX6,EDC3,EXOSC3,MAPK1,MAPK3,PABPN1,PPP2CA,PPP2CB,PPP2R1A,PPP2R1B,PPP2R2A,PPP2R5D,PRKACA,PRKAR1A,PSMA1,PSMA2,PSMA3,PSMA4,PSMA5,PSMA7,PSMB1,PSMB2,PSMB7,PSMB8,PSMC1,PSMC2,PSMC3,PSMC4,PSMC5,PSMC6,PSMD1,PSMD10,PSMD11,PSMD12,PSMD14,PSMD2,PSMD3,PSMD4,PSMD5,PSMD6,PSMD7,PSMD9,PSME1,PSME2,PSMF1,YWHAB,YWHAE,YWHAG,YWHAH,YWHAQ,YWHAZ
Polyamine Regulation in Colon Cancer	18.8	0.516	#NUM!	KRAS,PSMA1,PSMA2,PSMA3,PSMA4,PSMA5,PSMA7,PSMB1,PSMB2,PSMB7,PSMB8,PSMC1,PSMC2,PSMC3,PSMC4,PSMC5,PSMC6,PSMD1,PSMD10,PSMD11,PSMD12,PSMD14,PSMD2,PSMD3,PSMD4,PSMD5,PSMD6,PSMD7,PSMD9,PSME1,PSME2,PSMF1
Remodeling of Epithelial Adherens Junctions	17.3	0.471	3.606	ACTA2,ACTB,ACTG1,ACTN1,ACTN4,ACTR2,ACTR3,ARPC1A,ARPC1B,ARPC2,ARPC3,ARPC4,ARPC5,ARPC5L,CLIP1,CTNNA1,EXOC2,HGS,IQGAP1,MAPRE1,NME1,RAB5A,RAB7A,RALA,TUBA1B,TUBA1C,TUBB,TUBB2A,TUBB4B,TUBB6,VCL,ZYX
Coronavirus Pathogenesis Pathway	15.8	0.271	-4.533	ATP6V1A,CCDC22,CTSL,EEF1A1,EIF4E,FAU,HDAC2,KPNB1,MAP2K4,MAPK1,MAPK3,MAVS,NFKB2,NPM1,NUP98,PA2G4,RAB7A,RIPK1,RPS10,RPS11,RPS12,RPS13,RPS14,RPS15,RPS15A,RPS16,RPS18,RPS19,RPS2,RPS20,RPS23,RPS25,RPS26,RPS27,RPS27A,RPS27L,RPS28,RPS29,RPS3,RPS3A,RPS4X,RPS5,RPS6,RPS7,RPS8,RPS9,RPSA,SERPINE1,SMAD3,SMAD4,STAT1,STAT2,TOMM70,TRIM25,ZC3HAV1
Sirtuin Signaling Pathway	15.1	0.229	0	ACSS2,APEX1,ATG16L1,ATG3,ATP5F1A,ATP5F1B,ATP5F1C,ATP5F1D,ATP5PB,ATP5PF,G6PD,GLS,GLUD1,GOT2,IDH2,LDHA,LDHB,MAPK1,MAPK3,NAMPT,NDRG1,NDUFA10,NDUFA12,NDUFA2,NDUFA4,NDUFA5,NDUFA8,NDUFS5,NDUFS8,NDUFV1,NDUFV2,NFKB2,NQO1,PARP1,PCK2,PDHA1,PGAM1,PGK1,PPID,PPIF,PRKDC,SDHB,SF3A1,SLC25A4,SLC25A5,SLC25A6,SOD1,SOD2,TIMM10,TIMM13,TIMM44,TIMM8A,TIMM9,TOMM22,TOMM34,TOMM40,TOMM6,TOMM7,TOMM70,TRIM28,TUBA1B,TUBA1C,UQ…
Mitochondrial Dysfunction	14.6	0.282	#NUM!	ACO1,ACO2,AIFM1,ATP5F1A,ATP5F1B,ATP5F1C,ATP5F1D,ATP5ME,ATP5PB,ATP5PD,ATP5PF,ATP5PO,CAT,COX5A,COX5B,COX6B1,CYB5R3,CYCS,FIS1,GPD2,GPX4,GPX7,GSR,HSD17B10,MAP2K4,NDUFA10,NDUFA12,NDUFA2,NDUFA4,NDUFA5,NDUFA8,NDUFS5,NDUFS8,NDUFV1,NDUFV2,PARK7,PDHA1,PRDX3,PRDX5,RHOT2,SDHB,SOD2,TXN2,UQCRB,UQCRC1,UQCRC2,VDAC1,VDAC2
Phagosome Maturation	13.8	0.283	#NUM!	ATP6V0D1,ATP6V1A,ATP6V1B2,ATP6V1C1,ATP6V1D,ATP6V1E1,ATP6V1G1,B2M,CALR,CTSA,CTSB,CTSC,CTSD,CTSL,CTSZ,DCTN4,DYNC1H1,DYNC1I2,DYNC1LI1,DYNC1LI2,DYNLRB1,DYNLT1,EEA1,LAMP1,NAPA,NAPG,NSF,PRDX1,PRDX2,PRDX5,PRDX6,RAB5A,RAB7A,RAC1,RAC2,TSG101,TUBA1B,TUBA1C,TUBB,TUBB2A,TUBB4B,TUBB6,VAMP3,VPS28,VPS37A
NRF2-mediated Oxidative Stress Response	13.3	0.236	5.568	ACTA2,ACTB,ACTG1,AKR1A1,CAT,CBR1,CCT7,DNAJA1,DNAJA2,DNAJB1,DNAJB11,DNAJB4,DNAJC1,DNAJC10,DNAJC13,DNAJC3,DNAJC7,DNAJC8,DNAJC9,ERP29,FTH1,FTL,GCLM,GSR,GSTM2,GSTO1,GSTP1,HMOX1,HSP90AB1,HSP90B1,HSPB8,JUND,KRAS,MAP2K1,MAP2K2,MAP2K3,MAP2K4,MAPK1,MAPK3,MGST1,NQO1,PPIB,PRDX1,PRKCA,RALA,RAP1A,RAP1B,SOD1,SOD2,SQSTM1,STIP1,TXN,TXNRD1,UBE2K,USP14,VCP
ILK Signaling	13.1	0.253	3.086	ACTA2,ACTB,ACTG1,ACTN1,ACTN4,CDC42,CFL2,DSP,FBLIM1,FERMT2,FLNA,FLNB,FLNC,FN1,ILK,ITGB1,ITGB5,KRT18,LIMS1,LIMS2,MAP2K4,MAPK1,MAPK3,MYH10,MYH9,MYL6,MYL9,NACA,NFKB2,PARVA,PPP1R12A,PPP1R14B,PPP2CA,PPP2CB,PPP2R1A,PPP2R1B,PPP2R2A,PPP2R5D,PXN,RAC1,RAC2,RHOA,RHOC,RHOG,RHOT2,RSU1,TGFB1I1,TMSB10/TMSB4X,VCL,VIM
Signaling by Rho Family GTPases	13.1	0.224	6.505	ACTA2,ACTB,ACTG1,ACTR2,ACTR3,ARHGEF1,ARHGEF12,ARHGEF2,ARPC1A,ARPC1B,ARPC2,ARPC3,ARPC4,ARPC5,ARPC5L,CDC42,CDC42EP1,CDC42EP3,CFL2,CLIP1,CYFIP1,EZR,GNAI2,GNB1,GNB2,GNB4,GNG12,IQGAP1,ITGA2,ITGA5,ITGAV,ITGB1,ITGB5,MAP2K1,MAP2K2,MAP2K4,MAPK1,MAPK3,MSN,MYL12A,MYL6,MYL9,NFKB2,PAK2,PIP4K2A,PPP1R12A,RAC1,RAC2,RDX,RHOA,RHOC,RHOG,RHOT2,ROCK2,SEPTIN6,SEPTIN8,SEPTIN9,STMN1,VIM,WASL
Clathrin-mediated Endocytosis Signaling	13	0.254	#NUM!	AAK1,ACTA2,ACTB,ACTG1,ACTR2,ACTR3,AP1B1,AP1G1,AP2A1,AP2A2,AP2B1,AP3B1,AP3M1,AP3S1,ARPC1A,ARPC1B,ARPC2,ARPC3,ARPC4,ARPC5,ARPC5L,CD2AP,CDC42,CLTA,CLTB,CSNK2A1,CTTN,DAB2,GAK,GRB2,HGS,HSPA8,ITGA5,ITGB1,ITGB5,MYO1E,NUMB,PICALM,RAB5A,RAB7A,RAC1,RPS27A,SH3GL1,SH3KBP1,SNX9,STAM,TFRC,TSG101,WASL
Regulation of Actin-based Motility by Rho	12.5	0.31	4.7	ACTA2,ACTB,ACTR2,ACTR3,ARHGDIA,ARPC1A,ARPC1B,ARPC2,ARPC3,ARPC4,ARPC5,ARPC5L,CDC42,GSN,ITGA2,ITGA5,ITGAV,ITGB1,ITGB5,MPRIP,MYL12A,MYL6,MYL9,PAK2,PFN1,PFN2,PIP4K2A,PPP1CB,PPP1R12A,RAC1,RAC2,RHOA,RHOC,RHOG,RHOT2,WASL
RhoGDI Signaling	12.2	0.237	-5.466	ACTA2,ACTB,ACTG1,ACTR2,ACTR3,ARHGAP1,ARHGAP35,ARHGDIA,ARHGEF1,ARHGEF12,ARHGEF2,ARPC1A,ARPC1B,ARPC2,ARPC3,ARPC4,ARPC5,ARPC5L,CDC42,CFL2,EZR,GNAI2,GNB1,GNB2,GNB4,GNG12,ITGA2,ITGA5,ITGAV,ITGB1,ITGB5,MSN,MYH10,MYH9,MYL12A,MYL6,MYL9,PAK2,PIP4K2A,PPP1R12A,PRKCA,RAC1,RAC2,RDX,RHOA,RHOC,RHOG,RHOT2,ROCK2,WASF2,WASL
tRNA Charging	11.9	0.513	4.472	AARS1,DARS1,EPRS1,FARSA,FARSB,GARS1,HARS1,IARS1,IARS2,KARS1,LARS1,MARS1,NARS1,QARS1,RARS1,SARS1,TARS1,VARS1,WARS1,YARS1
RhoA Signaling	11.6	0.29	4.333	ACTA2,ACTB,ACTG1,ACTR2,ACTR3,ARHGAP1,ARHGAP35,ARHGEF1,ARHGEF12,ARPC1A,ARPC1B,ARPC2,ARPC3,ARPC4,ARPC5,ARPC5L,CDC42EP1,CDC42EP3,CFL2,EZR,MPRIP,MSN,MYL12A,MYL6,MYL9,PFN1,PFN2,PIP4K2A,PPP1CB,PPP1R12A,RDX,RHOA,ROCK2,SEPTIN6,SEPTIN8,SEPTIN9
Actin Nucleation by ARP-WASP Complex	11	0.323	4.707	ACTR2,ACTR3,ARPC1A,ARPC1B,ARPC2,ARPC3,ARPC4,ARPC5,ARPC5L,CDC42,GRB2,ITGA2,ITGA5,ITGAV,ITGB1,ITGB5,KRAS,PPP1R12A,RAC1,RAC2,RALA,RAP1A,RAP1B,RHOA,RHOC,RHOG,RHOT2,ROCK2,VASP,WASL
Virus Entry via Endocytic Pathways	10.4	0.298	#NUM!	ACTA2,ACTB,ACTG1,AP1B1,AP1G1,AP2A1,AP2A2,AP2B1,AP3B1,AP3M1,AP3S1,B2M,CAV1,CDC42,CLTA,CLTB,FLNA,FLNB,FLNC,ITGA2,ITGA5,ITGB1,ITGB5,KRAS,PRKCA,RAC1,RAC2,RALA,RAP1A,RAP1B,TFRC
Germ Cell-Sertoli Cell Junction Signaling	10.1	0.24	#NUM!	ACTA2,ACTB,ACTG1,ACTN1,ACTN4,CDC42,CFL2,CTNNA1,GSN,ILK,IQGAP1,ITGA2,ITGB1,KRAS,MAP2K1,MAP2K2,MAP2K3,MAP2K4,MAPK1,MAPK3,PAK2,PXN,RAC1,RAC2,RALA,RAP1A,RAP1B,RHOA,RHOC,RHOG,RHOT2,TJP1,TUBA1B,TUBA1C,TUBB,TUBB2A,TUBB4B,TUBB6,VCL,WASL,ZYX
Epithelial Adherens Junction Signaling	10.1	0.247	#NUM!	ACTA2,ACTB,ACTG1,ACTN1,ACTN4,ACTR2,ACTR3,ARPC1A,ARPC1B,ARPC2,ARPC3,ARPC4,ARPC5,ARPC5L,CDC42,CLIP1,CRK,CTNNA1,IQGAP1,KRAS,MYH10,MYH9,MYL6,MYL9,NOTCH2,RAC1,RALA,RAP1A,RAP1B,RHOA,TUBA1B,TUBA1C,TUBB,TUBB2A,TUBB4B,TUBB6,VCL,WASL,ZYX
Caveolar-mediated Endocytosis Signaling	9.65	0.333	#NUM!	ACTA2,ACTB,ACTG1,ARCN1,B2M,CAV1,CAVIN1,COPA,COPB1,COPB2,COPE,COPG1,COPG2,COPZ1,FLNA,FLNB,FLNC,FLOT1,ITGA2,ITGA5,ITGAV,ITGB1,ITGB5,PRKCA,RAB5A
RAN Signaling	9.64	0.706	3.464	CSE1L,IPO5,KPNA2,KPNA3,KPNA4,KPNA6,KPNB1,RAN,RANBP1,RANBP2,RANGAP1,XPO1
Ephrin Receptor Signaling	9.44	0.219	5.778	ACP1,ACTR2,ACTR3,ARPC1A,ARPC1B,ARPC2,ARPC3,ARPC4,ARPC5,ARPC5L,CDC42,CFL2,CRK,CRKL,DOK1,GNAI2,GNB1,GNB2,GNB4,GNG12,GRB2,ITGA2,ITGA5,ITGAV,ITGB1,ITGB5,KRAS,MAP2K1,MAP2K2,MAP4K4,MAPK1,MAPK3,PAK2,PXN,RAC1,RAC2,RALA,RAP1A,RAP1B,RHOA,ROCK2,SDCBP,SHC1,WASL
Reelin Signaling in Neurons	9.34	0.262	5.568	ACTR2,ACTR3,ARHGEF1,ARHGEF12,ARHGEF2,ARPC1A,ARPC1B,ARPC2,ARPC3,ARPC4,ARPC5,ARPC5L,CAMK2D,CDC42,CRK,CRKL,ITGA5,ITGB1,MAP1B,MAP2K1,MAP2K2,MAP2K3,MAP2K4,MAPK1,MAPK3,PAFAH1B1,PAFAH1B2,PAFAH1B3,RAC1,RAP1A,RAP1B,RHOA,WASL
ERK/MAPK Signaling	9.04	0.21	2.596	CRK,CRKL,EIF4E,EIF4EBP1,GRB2,HSPB1,ITGA2,ITGA5,ITGAV,ITGB1,ITGB5,KRAS,MAP2K1,MAP2K2,MAPK1,MAPK3,PAK2,PPP1CA,PPP1CB,PPP1R12A,PPP1R14B,PPP2CA,PPP2CB,PPP2R1A,PPP2R1B,PPP2R2A,PPP2R5D,PRKACA,PRKAR1A,PRKCA,PXN,RAC1,RAC2,RALA,RAP1A,RAP1B,SHC1,STAT1,TLN1,TLN2,YWHAB,YWHAG,YWHAH,YWHAQ,YWHAZ
Rac Signaling	8.84	0.246	5.568	ACTR2,ACTR3,ARPC1A,ARPC1B,ARPC2,ARPC3,ARPC4,ARPC5,ARPC5L,CDC42,CFL2,CYFIP1,IQGAP1,IQGAP3,ITGA2,ITGA5,ITGAV,ITGB1,ITGB5,KRAS,MAP2K1,MAP2K2,MAP2K4,MAPK1,MAPK3,NFKB2,PAK2,PIP4K2A,RAC1,RAC2,RALA,RAP1A,RAP1B,RHOA
Coronavirus Replication Pathway	8.58	0.4	4.243	ARCN1,BAG3,COPA,COPB1,COPB2,COPE,COPG1,COPG2,COPZ1,CTSL,DDX1,HNRNPA1,TUBA1B,TUBA1C,TUBB,TUBB2A,TUBB4B,TUBB6
Unfolded protein response	8.48	0.289	3.207	CALR,CEBPZ,DNAJA1,DNAJA2,DNAJB1,DNAJB11,DNAJB4,DNAJC1,DNAJC10,DNAJC13,DNAJC3,DNAJC7,DNAJC8,DNAJC9,HSP90B1,HSPA1A/HSPA1B,HSPA2,HSPA4,HSPA5,HSPA8,HSPA9,P4HB,PDIA6,SEL1L,UBXN4,VCP
Aldosterone Signaling in Epithelial Cells	8.42	0.226	3.162	AHCY,CRYAB,DNAJA1,DNAJB1,DNAJB11,DNAJB4,DNAJC1,DNAJC10,DNAJC13,DNAJC3,DNAJC7,DNAJC8,DNAJC9,HSP90AB1,HSP90B1,HSPA13,HSPA1A/HSPA1B,HSPA2,HSPA4,HSPA5,HSPA8,HSPA9,HSPB1,HSPB6,HSPB8,HSPD1,HSPE1,KRAS,MAP2K1,MAP2K2,MAPK1,MAPK3,PDIA3,PIP4K2A,PLCB3,PRKCA,TRAP1
TCA Cycle II (Eukaryotic)	8.34	0.542	3.606	ACO1,ACO2,CS,DLD,DLST,FH,IDH3B,IDH3G,MDH1,MDH2,SDHB,SUCLA2,SUCLG1
Purine Nucleotides De Novo Biosynthesis II	8.27	0.818	3	ADSL,ADSS2,ATIC,GART,GMPS,IMPDH2,PAICS,PFAS,PPAT
VEGF Signaling	8.18	0.273	3.441	ACTA2,ACTB,ACTG1,ACTN1,ACTN4,EIF1,EIF1AX,EIF2B2,EIF2B3,EIF2S1,EIF2S2,EIF2S3,GRB2,KRAS,MAP2K1,MAP2K2,MAPK1,MAPK3,PRKCA,PXN,RALA,RAP1A,RAP1B,ROCK2,SHC1,VCL,YWHAE
Fcγ Receptor-mediated Phagocytosis in Macrophages and Monocytes	8.05	0.277	5.099	ACTA2,ACTB,ACTG1,ACTR2,ACTR3,ARPC1A,ARPC1B,ARPC2,ARPC3,ARPC4,ARPC5,ARPC5L,CDC42,CRK,EZR,HMOX1,MAPK1,MAPK3,PRKCA,PXN,RAC1,RAC2,TLN1,TLN2,VAMP3,VASP
Estrogen Receptor Signaling	8	0.163	5.196	ATP5F1A,ATP5F1B,ATP5F1C,ATP5F1D,ATP5PB,CARM1,CAV1,CFL2,EIF2B2,EIF2B3,EIF4E,EIF4EBP1,GNAI2,GNB1,GNB2,GNB4,GNG12,GRB2,HNRNPD,HSP90AB1,HSP90B1,IGF2R,KRAS,MAP2K1,MAP2K2,MAPK1,MAPK3,MMP14,MPRIP,MYL12A,MYL6,MYL9,NCOR2,NDUFA10,NDUFA12,NDUFA2,NDUFA4,NDUFA5,NDUFA8,NDUFS5,NDUFS8,NDUFV1,NDUFV2,NFKB2,PCNA,PDIA3,PLCB3,POLR2B,PPP1CB,PPP1R12A,PRKACA,PRKAR1A,PRKCA,PRKDC,RALA,RAP1A,RAP1B,RHOA,ROCK2,SDHB,SETD7,SHC…
Paxillin Signaling	7.93	0.259	4.315	ACTA2,ACTB,ACTG1,ACTN1,ACTN4,CDC42,CRK,CSK,GRB2,ITGA2,ITGA5,ITGAV,ITGB1,ITGB5,KRAS,MAP2K4,MAPK1,PAK2,PARVA,PTPN12,PXN,RAC1,RALA,RAP1A,RAP1B,TLN1,TLN2,VCL
FAK Signaling	7.71	0.248	#NUM!	ACTA2,ACTB,ACTG1,CAPN1,CAPN2,CAPNS1,CRK,CRKL,CSK,GRB2,ITGA2,ITGA5,ITGAV,ITGB1,ITGB5,KRAS,MAP2K1,MAP2K2,MAPK1,MAPK3,PAK2,PXN,RAC1,RALA,RAP1A,RAP1B,TLN1,TLN2,VCL
Mechanisms of Viral Exit from Host Cells	7.51	0.39	#NUM!	ACTA2,ACTB,ACTG1,CHMP2A,CHMP3,CHMP4B,LMNB1,LMNB2,PDCD6IP,PRKCA,SH3GL1,TSG101,VPS28,VPS36,VPS4A,XPO1
Oxidative Phosphorylation	7.22	0.248	5.196	ATP5F1A,ATP5F1B,ATP5F1C,ATP5F1D,ATP5ME,ATP5PB,ATP5PD,ATP5PF,ATP5PO,COX5A,COX5B,COX6B1,CYCS,NDUFA10,NDUFA12,NDUFA2,NDUFA4,NDUFA5,NDUFA8,NDUFS5,NDUFS8,NDUFV1,NDUFV2,SDHB,UQCRB,UQCRC1,UQCRC2
Spliceosomal Cycle	7.06	0.347	4.123	CDC5L,CTNNBL1,DDX39B,DDX46,DHX15,EFTUD2,HSPA8,PLRG1,PRPF19,SF1,SF3A1,SF3A2,SF3A3,SF3B1,SF3B3,SF3B4,U2AF2
Isoleucine Degradation I	6.99	0.588	2.828	ACAA2,ACAT1,ACAT2,BCAT1,DLD,ECHS1,HADHA,HADHB,HSD17B10,HSD17B4
14-3-3-mediated Signaling	6.87	0.228	4.146	AKT1S1,EDC3,GRB2,KRAS,MAP2K1,MAP2K2,MAP2K4,MAPK1,MAPK3,PDCD6IP,PDIA3,PLCB3,PRKCA,RALA,RAP1A,RAP1B,TUBA1B,TUBA1C,TUBB,TUBB2A,TUBB4B,TUBB6,VIM,YWHAB,YWHAE,YWHAG,YWHAH,YWHAQ,YWHAZ
Colanic Acid Building Blocks Biosynthesis	6.81	0.643	3	GALK1,GMPPB,GPI,MPI,PMM1,PMM2,TSTA3,UGDH,UGP2
Regulation of Cellular Mechanics by Calpain Protease	6.6	0.258	3.207	ACTN1,ACTN4,CAPN1,CAPN2,CAPNS1,CAST,EZR,GRB2,ITGA2,ITGA5,ITGAV,ITGB1,ITGB5,KRAS,MAPK1,MAPK3,PXN,RALA,RAP1A,RAP1B,TLN1,TLN2,VCL
Agrin Interactions at Neuromuscular Junction	6.59	0.286	4.123	ACTA2,ACTB,ACTG1,CDC42,CTTN,ITGB1,KRAS,LAMB1,LAMC1,MAP2K4,MAPK1,MAPK3,PAK2,PXN,RAC1,RAC2,RALA,RAP1A,RAP1B,UTRN
HIF1α Signaling	6.53	0.188	2.333	APEX1,CAMK2D,CUL2,EIF4E,EIF4EBP1,ELOB,ELOC,GPI,HK1,HK2,HMOX1,HSPA1A/HSPA1B,HSPA2,HSPA4,HSPA5,HSPA8,HSPA9,KRAS,LDHA,LDHB,MAP2K1,MAP2K2,MAP2K3,MAP2K4,MAPK1,MAPK3,MMP14,PKM,PRKCA,RAC1,RAC2,RACK1,RALA,RAN,RAP1A,RAP1B,RPS6,SERPINE1,VIM
p70S6K Signaling	6.49	0.22	2.294	BCAP31,EEF2,GNAI2,GRB2,KRAS,MAP2K1,MAP2K2,MAPK1,MAPK3,PDIA3,PLCB3,PPP2CA,PPP2CB,PPP2R1A,PPP2R1B,PPP2R2A,PPP2R5D,PRKCA,RALA,RAP1A,RAP1B,RPS6,SHC1,YWHAB,YWHAE,YWHAG,YWHAH,YWHAQ,YWHAZ
Leukocyte Extravasation Signaling	6.47	0.192	4.226	ACTA2,ACTB,ACTG1,ACTN1,ACTN4,ARHGAP1,ARHGAP35,CDC42,CRK,CRKL,CTNNA1,CTTN,EZR,GNAI2,ITGA2,ITGB1,MAP2K2,MAP2K4,MAPK1,MMP14,MSN,MYL6,PRKCA,PXN,RAC1,RAC2,RAP1A,RAP1B,RDX,RHOA,ROCK2,THY1,TIMP1,TIMP3,VASP,VCL,WASL
Tight Junction Signaling	6.44	0.197	#NUM!	ACTA2,ACTB,ACTG1,ARHGEF2,CDC42,CSTF1,CSTF2,CTNNA1,MYH10,MYH9,MYL6,MYL9,NAPA,NAPG,NFKB2,NSF,NUDT21,PPP2CA,PPP2CB,PPP2R1A,PPP2R1B,PPP2R2A,PPP2R5D,PRKACA,PRKAR1A,RAB13,RAC1,RHOA,SPTAN1,TJP1,VAMP3,VAPA,VASP,VCL,YBX3
Necroptosis Signaling Pathway	6.3	0.204	4.95	CAMK2D,CAPN1,CAPN2,CAPNS1,EIF2AK2,FADD,FKBP1A,GLUD1,GLUL,PPID,PPIF,RIPK1,SLC25A3,SLC25A4,SLC25A5,SLC25A6,STAT1,STAT2,TIMM10,TIMM13,TIMM44,TIMM8A,TIMM9,TOMM22,TOMM34,TOMM40,TOMM6,TOMM7,TOMM70,TRADD,VDAC1,VDAC2
Sertoli Cell-Sertoli Cell Junction Signaling	6.19	0.184	#NUM!	ACTA2,ACTB,ACTG1,ACTN1,ACTN4,CDC42,CTNNA1,ILK,ITGA2,ITGA5,ITGAV,ITGB1,ITGB5,KRAS,MAP2K1,MAP2K2,MAP2K3,MAP2K4,MAPK1,MAPK3,PRKACA,PRKAR1A,PRKG1,RAC1,RALA,RAP1A,RAP1B,SPTAN1,SPTBN1,TJP1,TUBA1B,TUBA1C,TUBB,TUBB2A,TUBB4B,TUBB6,VCL,YBX3
PI3K/AKT Signaling	6.13	0.186	3.307	CDC37,EIF4E,EIF4EBP1,GRB2,GYS1,HSP90AB1,HSP90B1,ILK,INPPL1,ITGA2,ITGA5,ITGAV,ITGB1,ITGB5,KRAS,LIMS1,MAP2K1,MAP2K2,MAPK1,MAPK3,NFKB2,PPP2CA,PPP2CB,PPP2R1A,PPP2R1B,PPP2R2A,PPP2R5D,RALA,RAP1A,RAP1B,SHC1,YWHAB,YWHAE,YWHAG,YWHAH,YWHAQ,YWHAZ
Semaphorin Signaling in Neurons	6.11	0.29	#NUM!	ARHGAP1,ARHGEF12,CDC42,CFL2,DPYSL2,DPYSL3,ITGB1,MAPK1,MAPK3,PAK2,RAC1,RAC2,RHOA,RHOC,RHOG,RHOT2,ROCK2,SEMA7A
Fatty Acid β-oxidation I	6.1	0.382	3.606	ACAA1,ACAA2,ACADM,ACSL1,ACSL3,ACSL4,ECHS1,HADHA,HADHB,HSD17B10,HSD17B4,IVD,SCP2
fMLP Signaling in Neutrophils	6.03	0.214	4.899	ACTR2,ACTR3,ARPC1A,ARPC1B,ARPC2,ARPC3,ARPC4,ARPC5,ARPC5L,CDC42,GNAI2,GNB1,GNB2,GNB4,GNG12,KRAS,MAP2K1,MAP2K2,MAPK1,MAPK3,NFKB2,PLCB3,PRKCA,RAC1,RAC2,RALA,RAP1A,RAP1B
CDK5 Signaling	5.82	0.223	2.294	CAPN1,ITGA2,ITGB1,KRAS,LAMB1,LAMC1,MAP2K1,MAP2K2,MAPK1,MAPK3,PPP1CA,PPP1CB,PPP1R12A,PPP1R14B,PPP2CA,PPP2CB,PPP2R1A,PPP2R1B,PPP2R2A,PPP2R5D,PRKACA,PRKAR1A,RALA,RAP1A,RAP1B
Glutaryl-CoA Degradation	5.82	0.529	2.828	ACAA2,ACAT1,ACAT2,HADHA,HADHB,HSD17B10,HSD17B4,L3HYPDH,PARK7
Glycolysis I	5.76	0.423	3.317	ALDOA,ALDOC,ENO1,GAPDH,GPI,PFKL,PFKP,PGAM1,PGK1,PKM,TPI1
Pentose Phosphate Pathway	5.75	0.7	2.646	G6PD,H6PD,PGD,PGLS,RPE,TALDO1,TKT
Ketolysis	5.75	0.7	2.449	ACAA2,ACAT1,ACAT2,BDH2,HADHA,HADHB,OXCT1
Axonal Guidance Signaling	5.6	0.138	#NUM!	ACTR2,ACTR3,ADAMTS1,ARHGEF12,ARPC1A,ARPC1B,ARPC2,ARPC3,ARPC4,ARPC5,ARPC5L,CDC42,CFL2,CRK,CRKL,DPYSL2,EIF4E,GNAI2,GNB1,GNB2,GNB4,GNG12,GRB2,ITGA2,ITGA5,ITGAV,ITGB1,ITGB5,KLC1,KRAS,MAP2K1,MAP2K2,MAPK1,MAPK3,MICAL1,MMP14,MYL12A,MYL6,MYL9,PAK2,PDIA3,PFN1,PFN2,PITRM1,PLCB3,PLXNB2,PRKACA,PRKAR1A,PRKCA,PSMD14,PXN,RAC1,RAC2,RALA,RAP1A,RAP1B,RHOA,ROCK2,RTN4,SDCBP,SEMA7A,SHC1,TUBA1B,TUBA1C,TUBB,TUBB2A,TUBB…
Thrombin Signaling	5.55	0.176	4.899	ARHGEF1,ARHGEF12,ARHGEF2,CAMK2D,CDC42,GNAI2,GNB1,GNB2,GNB4,GNG12,GRB2,KRAS,MAP2K1,MAP2K2,MAPK1,MAPK3,MPRIP,MYL12A,MYL6,MYL9,NFKB2,PDIA3,PLCB3,PPP1CB,PPP1R12A,PRKCA,RAC1,RAC2,RALA,RAP1A,RAP1B,RHOA,RHOC,RHOG,RHOT2,ROCK2,SHC1
PAK Signaling	5.39	0.212	4.69	CDC42,CFL2,GRB2,ITGA2,ITGA5,ITGAV,ITGB1,ITGB5,KRAS,MAP2K1,MAP2K2,MAP2K4,MAPK1,MAPK3,MYL12A,MYL6,MYL9,PAK2,PXN,RAC1,RALA,RAP1A,RAP1B,SHC1,WASL
Ferroptosis Signaling Pathway	5.35	0.206	0.784	ACSL4,CBS/CBSL,CTSB,FTH1,FTL,G3BP1,GPX4,H2AC18/H2AC19,H2AX,HMOX1,HSPB1,KRAS,MACROH2A1,MAP2K1,MAP2K2,MAPK1,MAPK3,PEBP1,RALA,RAP1A,RAP1B,SLC3A2,SQSTM1,TFRC,TXNRD1,VDAC2
CXCR4 Signaling	5.23	0.186	5	CDC42,CRK,ELMO2,GNAI2,GNB1,GNB2,GNB4,GNG12,KRAS,MAP2K1,MAP2K2,MAP2K4,MAPK1,MAPK3,MYL12A,MYL6,MYL9,PAK2,PLCB3,PRKCA,PXN,RAC1,RAC2,RALA,RAP1A,RAP1B,RHOA,RHOC,RHOG,RHOT2,ROCK2
PPARα/RXRα Activation	5.15	0.176	-2.191	ACAA1,ACOX1,AIP,AP2A2,CAND1,CKAP5,FASN,GOT2,GPD2,GRB2,HSP90AB1,HSP90B1,ITGB5,KRAS,MAP2K1,MAP2K2,MAP2K3,MAP2K4,MAP4K4,MAPK1,MAPK3,NCOR2,NFKB2,PDIA3,PLCB3,PRKACA,PRKAR1A,PRKCA,RALA,RAP1A,RAP1B,SHC1,SMAD3,SMAD4
HIPPO signaling	5.15	0.235	-3.606	PPP1CA,PPP1CB,PPP1R12A,PPP1R14B,PPP2CA,PPP2CB,PPP2R1A,PPP2R1B,PPP2R2A,PPP2R5D,SKP1,SMAD3,SMAD4,TEAD1,YWHAB,YWHAE,YWHAG,YWHAH,YWHAQ,YWHAZ
Xenobiotic Metabolism Signaling	5.1	0.156	#NUM!	AIP,ALDH16A1,ALDH18A1,ALDH1A3,ALDH1B1,ALDH1L2,ALDH2,ALDH4A1,ALDH7A1,CAMK2D,CAT,DNAJC7,ESD,FTL,GSTM2,GSTO1,GSTP1,HMOX1,HSP90AB1,HSP90B1,KRAS,MAP2K1,MAP2K2,MAP2K3,MAP2K4,MAPK1,MAPK3,MGMT,MGST1,NCOR2,NFKB2,NQO1,PPP2CA,PPP2CB,PPP2R1A,PPP2R1B,PPP2R2A,PPP2R5D,PRKCA,PTGES3,RALA,RAP1A,RAP1B,SNW1,SRA1
Valine Degradation I	5.07	0.45	2.828	BCAT1,DBT,DLD,ECHS1,HADHA,HADHB,HIBADH,HIBCH,HSD17B4
PDGF Signaling	5.07	0.233	3.578	ACP1,CAV1,CRK,CRKL,CSNK2A1,EIF2AK2,GRB2,INPPL1,KRAS,MAP2K1,MAP2K2,MAP2K4,MAPK1,MAPK3,PRKCA,RALA,RAP1A,RAP1B,SHC1,STAT1
Synaptogenesis Signaling Pathway	4.91	0.151	5.126	ACTR2,ACTR3,AP1B1,AP2A1,AP2A2,AP2B1,ARPC1A,ARPC1B,ARPC2,ARPC3,ARPC4,ARPC5,ARPC5L,CAMK2D,CDC42,CRK,CRKL,EIF4EBP1,GRB2,HSPA8,KRAS,LRP1,MAP1B,MAPK1,MAPK3,MARCKS,NAP1L1,NAP1L4,NAPA,NAPG,NSF,PAFAH1B1,PRKACA,PRKAR1A,RAB5A,RAC1,RALA,RAP1A,RAP1B,RHOA,SGTA,SHC1,STXBP3,THBS1,TLN1,VAMP3,WASL
Insulin Secretion Signaling Pathway	4.88	0.157	6.172	CAMK2D,DLAT,DLD,EIF1,EIF2B2,EIF2B3,EIF2S1,EIF2S2,EIF2S3,EIF4A1,EIF4E,EIF4EBP1,EIF4G1,EIF4G2,MAPK1,MAPK3,NAPA,NAPG,NSF,PABPC1,PC,PDHA1,PDHB,PDIA3,PLCB3,PRKACA,PRKAR1A,PRKCA,RAP1A,RAP1B,SEC61G,SPCS2,SRP14,SRP19,SRP54,SRP72,SRP9,SSR3,SSR4,STAT1,STAT2,VAMP3
Gluconeogenesis I	4.84	0.385	3.162	ALDOA,ALDOC,ENO1,GAPDH,GPI,MDH1,MDH2,ME1,PGAM1,PGK1
Superpathway of Methionine Degradation	4.81	0.324	3.464	AHCY,AHCYL1,CBS/CBSL,DLD,GOT1,GOT2,MAT2A,MAT2B,MGMT,MMUT,PRMT1,PRMT5
IGF-1 Signaling	4.8	0.212	3.742	CCN2,CSNK2A1,GRB2,IGFBP7,KRAS,MAP2K1,MAP2K2,MAPK1,MAPK3,PRKACA,PRKAR1A,PXN,RALA,RAP1A,RAP1B,SHC1,YWHAB,YWHAE,YWHAG,YWHAH,YWHAQ,YWHAZ
Oncostatin M Signaling	4.79	0.302	3.606	GRB2,KRAS,MAP2K1,MAP2K2,MAPK1,MAPK3,MT2A,RALA,RAP1A,RAP1B,SHC1,STAT1,TIMP3
Semaphorin Neuronal Repulsive Signaling Pathway	4.78	0.185	-1.134	ARHGEF12,CFL2,DPYSL2,DPYSL3,ITGA2,ITGA5,ITGAV,ITGB1,ITGB5,MAP2K1,MAP2K2,MAP2K3,MAP2K4,MICAL1,MPRIP,MYL12A,MYL6,MYL9,PAK2,PPP1CB,PPP1R12A,PRKACA,PRKAR1A,PRKG1,RAC1,RHOA,ROCK2,SMC3
GDP-mannose Biosynthesis	4.78	0.833	2.236	GMPPB,GPI,MPI,PMM1,PMM2
Ephrin B Signaling	4.49	0.236	2.309	ACP1,CAP1,CDC42,CFL2,GNAI2,GNB1,GNB2,GNB4,GNG12,HNRNPK,MAPK1,MAPK3,PXN,RAC1,RAC2,RHOA,ROCK2
Ethanol Degradation IV	4.48	0.391	3	ACSL1,ACSS2,ALDH1A3,ALDH1B1,ALDH2,ALDH4A1,ALDH7A1,CAT,GPX7
Pentose Phosphate Pathway (Oxidative Branch)	4.42	1	2	G6PD,H6PD,PGD,PGLS
Glutathione Redox Reactions II	4.42	1	2	GLRX,GSR,PDIA3,TXNDC12
Renal Cell Carcinoma Signaling	4.42	0.225	3.606	CDC42,CRK,CUL2,ELOB,ELOC,FH,GRB2,KRAS,MAP2K1,MAP2K2,MAPK1,MAPK3,PAK2,RAC1,RALA,RAP1A,RAP1B,RPS27A
Protein Kinase A Signaling	4.4	0.137	1.718	ACP1,ADD3,AKAP11,AKAP8,AKAP9,APEX1,CAMK2D,DUSP3,FLNA,FLNB,FLNC,GNAI2,GNB1,GNB2,GNB4,GNG12,GYS1,MAP2K1,MAP2K2,MAPK1,MAPK3,MYH10,MYL12A,MYL6,MYL9,NFKB2,PDE12,PDIA3,PGP,PLCB3,PPP1CA,PPP1CB,PPP1R12A,PPP1R14B,PRKACA,PRKAR1A,PRKCA,PTPN12,PTPN14,PXN,PYGB,RAP1A,RAP1B,RHOA,ROCK2,SMAD3,SMAD4,UBASH3B,VASP,YWHAB,YWHAE,YWHAG,YWHAH,YWHAQ,YWHAZ
Cholecystokinin/Gastrin-mediated Signaling	4.33	0.193	4.472	CDC42,GRB2,KRAS,MAP2K1,MAP2K2,MAP2K3,MAP2K4,MAPK1,MAPK3,PLCB3,PRKCA,PXN,RAC1,RAC2,RALA,RAP1A,RAP1B,RHOA,RHOC,RHOG,RHOT2,ROCK2,SHC1
Tryptophan Degradation III (Eukaryotic)	4.31	0.375	2.828	ACAA2,ACAT1,ACAT2,HADHA,HADHB,HSD17B10,HSD17B4,L3HYPDH,PARK7
Acetyl-CoA Biosynthesis I (Pyruvate Dehydrogenase Complex)	4.26	0.714	2.236	DBT,DLAT,DLD,PDHA1,PDHB
Xenobiotic Metabolism CAR Signaling Pathway	4.14	0.164	3.053	ALDH16A1,ALDH18A1,ALDH1A3,ALDH1B1,ALDH1L2,ALDH2,ALDH4A1,ALDH7A1,DNAJC7,GSTM2,GSTO1,GSTP1,HSP90AB1,HSP90B1,MAP2K1,MAP2K2,MAP2K3,MAP2K4,MAPK1,MAPK3,MGST1,PPP2CA,PPP2CB,PPP2R1A,PPP2R1B,PPP2R2A,PPP2R5D,PRKCA,RACK1,SNW1,SRA1
Ketogenesis	4.12	0.545	2.236	ACAA2,ACAT1,ACAT2,BDH2,HADHA,HADHB
Iron homeostasis signaling pathway	4.11	0.18	#NUM!	ACO1,ACO2,ATP6V0D1,ATP6V1A,ATP6V1B2,ATP6V1C1,ATP6V1D,ATP6V1E1,ATP6V1G1,CIAO2B,FECH,FTH1,FTL,HMOX1,HMOX2,HSPA9,LRP1,MAPK1,MAPK3,NUBP2,PCBP1,SKP1,SMAD3,SMAD4,TFRC
Telomerase Signaling	4.11	0.196	1.606	DKC1,GRB2,HDAC2,HSP90AB1,HSP90B1,KRAS,MAP2K1,MAP2K2,MAPK1,MAPK3,PPP2CA,PPP2CB,PPP2R1A,PPP2R1B,PPP2R2A,PPP2R5D,PTGES3,RALA,RAP1A,RAP1B,SHC1
Insulin Receptor Signaling	4.06	0.179	3.545	CRK,CRKL,EIF2B2,EIF2B3,EIF4E,EIF4EBP1,GRB2,GYS1,INPPL1,KRAS,MAP2K1,MAP2K2,MAPK1,MAPK3,PPP1CA,PPP1CB,PPP1R12A,PPP1R14B,PRKACA,PRKAR1A,RALA,RAP1A,RAP1B,SHC1,TRIP10
IL-8 Signaling	3.95	0.156	5.292	CDC42,CSTB,EIF4EBP1,GNAI2,GNB1,GNB2,GNB4,GNG12,HMOX1,IQGAP1,ITGAV,KRAS,LASP1,MAP2K1,MAP2K2,MAP2K4,MAP4K4,MAPK1,MAPK3,MYL9,PAK2,PRKCA,RAC1,RAC2,RALA,RAP1A,RAP1B,RHOA,RHOC,RHOG,RHOT2,ROCK2,VASP
Xenobiotic Metabolism AHR Signaling Pathway	3.91	0.207	2.357	AIP,ALDH16A1,ALDH18A1,ALDH1A3,ALDH1B1,ALDH1L2,ALDH2,ALDH4A1,ALDH7A1,GSTM2,GSTO1,GSTP1,HSP90AB1,HSP90B1,MGST1,NFKB2,NQO1,PTGES3
Chemokine Signaling	3.88	0.212	2.668	CAMK2D,GNAI2,KRAS,MAP2K1,MAP2K2,MAPK1,MAPK3,MPRIP,PLCB3,PPP1CB,PPP1R12A,PRKCA,RALA,RAP1A,RAP1B,RHOA,ROCK2
Sumoylation Pathway	3.88	0.194	-1.155	ARHGDIA,CDC42,HDAC2,MAP2K4,NFKB2,PCNA,RAC1,RAC2,RAN,RANBP2,RANGAP1,RHOA,RHOC,RHOG,RHOT2,SERBP1,SMAD4,SUMO2,UBA2,UBE2I
Superoxide Radicals Degradation	3.87	0.625	2.236	CAT,GPX7,NQO1,SOD1,SOD2
Glioma Invasiveness Signaling	3.85	0.219	2.496	CDC42,ITGAV,KRAS,MAPK1,MAPK3,RAC1,RAC2,RALA,RAP1A,RAP1B,RHOA,RHOC,RHOG,RHOT2,TIMP1,TIMP3
Role of PKR in Interferon Induction and Antiviral Response	3.84	0.176	0	CYCS,DNAJC3,EIF2AK2,EIF2S1,FADD,HSP90AB1,HSP90B1,HSPA1A/HSPA1B,HSPA2,HSPA4,HSPA5,HSPA8,HSPA9,MAP2K3,MAP2K4,MAPK1,MAPK3,MAVS,METAP2,NFKB2,NPM1,PRKRA,STAT1,STAT2
Apoptosis Signaling	3.82	0.192	-0.688	AIFM1,CAPN1,CAPN2,CAPNS1,CYCS,KRAS,LMNA,MAP2K1,MAP2K2,MAP2K4,MAP4K4,MAPK1,MAPK3,NFKB2,PARP1,PRKCA,RALA,RAP1A,RAP1B,SPTAN1
Role of MAPK Signaling in Promoting the Pathogenesis of Influenza	3.82	0.188	4.472	ATP6V0D1,ATP6V1A,ATP6V1B2,ATP6V1C1,ATP6V1D,ATP6V1E1,ATP6V1G1,KRAS,MAP2K1,MAP2K2,MAP2K3,MAP2K4,MAPK1,MAPK3,NFKB2,PRDX6,PRKCA,RABGEF1,RALA,RAP1A,RAP1B
PFKFB4 Signaling Pathway	3.78	0.261	2.887	GPI,HK1,HK2,MAP2K1,MAP2K2,MAP2K3,MAP2K4,MAPK1,MAPK3,PRKACA,PRKAR1A,TKT
Tetrahydrofolate Salvage from 5,10-methenyltetrahydrofolate	3.75	0.8	2	GART,MTHFD1,MTHFD1L,MTHFD2
Endocannabinoid Developing Neuron Pathway	3.66	0.179	3.638	AKT1S1,GNAI2,GNB1,GNB2,GNB4,GNG12,KRAS,MAP2K1,MAP2K2,MAP2K3,MAP2K4,MAPK1,MAPK3,MGLL,PRKACA,PRKAR1A,RAC1,RAC2,RALA,RAP1A,RAP1B,RHOA
Neuregulin Signaling	3.54	0.179	3.464	CRK,CRKL,GRB2,HSP90AB1,HSP90B1,ITGA2,ITGA5,ITGAV,ITGB1,ITGB5,KRAS,MAP2K1,MAP2K2,MAPK1,MAPK3,PRKCA,RALA,RAP1A,RAP1B,RPS6,SHC1
AMPK Signaling	3.48	0.145	-0.218	ACTB,AK1,AK3,AKT1S1,EEF2,EIF4EBP1,FASN,GNAI2,GNB1,GNB2,GNB4,GNG12,GYS1,MAP2K3,MAPK1,PCK2,PFKL,PFKP,PPAT,PPM1F,PPM1G,PPP2CA,PPP2CB,PPP2R1A,PPP2R1B,PPP2R2A,PPP2R5D,PRKACA,PRKAR1A,RAB1A,RAB2A,RAB7A,RAB8A,SMARCC1,STIM1
CCR3 Signaling in Eosinophils	3.48	0.17	3.464	CFL2,GNAI2,GNB1,GNB2,GNB4,GNG12,KRAS,MAP2K1,MAP2K2,MAPK1,MAPK3,MPRIP,PAK2,PLCB3,PPP1CB,PPP1R12A,PRKCA,RAC1,RALA,RAP1A,RAP1B,RHOA,ROCK2
Cysteine Biosynthesis III (mammalia)	3.47	0.333	2.828	AHCY,AHCYL1,CBS/CBSL,MAT2A,MAT2B,MGMT,PRMT1,PRMT5
NER (Nucleotide Excision Repair, Enhanced Pathway)	3.42	0.184	1.886	CETN2,COPS3,COPS4,COPS7A,COPS8,DDB1,ERCC6,GPS1,HMGN1,PCNA,POLE3,POLR2B,POLR2C,POLR2E,RAD23B,RPA3,TCEA1,UBE2I,UBE2N
Glycogen Degradation III	3.39	0.429	2.449	GAA,MTAP,PGM1,PGM2,PYGB,TYMP
Glutathione Redox Reactions I	3.34	0.32	2.828	GPX1,GPX4,GPX7,GSR,GSTM2,GSTP1,MGST1,PRDX6
5-aminoimidazole Ribonucleotide Biosynthesis I	3.32	1	#NUM!	GART,PFAS,PPAT
Inosine-5'-phosphate Biosynthesis II	3.32	1	#NUM!	ADSL,ATIC,PAICS
UDP-N-acetyl-D-glucosamine Biosynthesis II	3.3	0.667	2	GFPT1,GFPT2,GNPNAT1,UAP1
Cardiac Hypertrophy Signaling	3.26	0.14	4.382	ADSS2,CDC42,EIF2B2,EIF2B3,EIF4E,GNAI2,GNB1,GNB2,GNB4,GNG12,GRB2,HSPB1,KRAS,MAP2K1,MAP2K2,MAP2K3,MAP2K4,MAPK1,MAPK3,MYL12A,MYL6,MYL9,PDIA3,PLCB3,PRKACA,PRKAR1A,RAC1,RAC2,RALA,RAP1A,RAP1B,RHOA,RHOC,RHOG,RHOT2,ROCK2
Ethanol Degradation II	3.23	0.281	3	ACSL1,ACSS2,ADH5,AKR1A1,ALDH1A3,ALDH1B1,ALDH2,ALDH4A1,ALDH7A1
PTEN Signaling	3.19	0.16	-4.264	CDC42,CSNK2A1,GRB2,IGF2R,ILK,INPPL1,ITGA2,ITGA5,ITGAV,ITGB1,ITGB5,KRAS,MAP2K1,MAP2K2,MAPK1,MAPK3,NFKB2,RAC1,RAC2,RALA,RAP1A,RAP1B,SHC1,YWHAH
Acute Myeloid Leukemia Signaling	3.18	0.187	3.464	EIF4EBP1,GRB2,IDH1,IDH2,IDH3B,IDH3G,KRAS,MAP2K1,MAP2K2,MAP2K3,MAP2K4,MAPK1,MAPK3,NFKB2,RALA,RAP1A,RAP1B
Aryl Hydrocarbon Receptor Signaling	3.18	0.157	0.302	AIP,ALDH16A1,ALDH18A1,ALDH1A3,ALDH1B1,ALDH1L2,ALDH2,ALDH4A1,ALDH7A1,CTSD,GSTM2,GSTO1,GSTP1,HSP90AB1,HSP90B1,HSPB1,MAPK1,MAPK3,MCM7,MGST1,NCOR2,NFKB2,NQO1,PTGES3,TGM2
GDNF Family Ligand-Receptor Interactions	3.13	0.197	3.742	CDC42,DOK1,GRB2,KRAS,MAP2K1,MAP2K2,MAP2K4,MAPK1,MAPK3,PDLIM7,RAC1,RALA,RAP1A,RAP1B,SHC1
Dopamine Receptor Signaling	3.07	0.195	#NUM!	COMT,PPP1CA,PPP1CB,PPP1R12A,PPP1R14B,PPP2CA,PPP2CB,PPP2R1A,PPP2R1B,PPP2R2A,PPP2R5D,PRKACA,PRKAR1A,QDPR,SPR
Natural Killer Cell Signaling	3.04	0.146	3.528	B2M,CDC42,CFL2,COL1A1,COL1A2,COL3A1,GRB2,HSPA1A/HSPA1B,HSPA2,HSPA4,HSPA5,HSPA8,HSPA9,ITGB1,KRAS,MAP2K1,MAP2K2,MAP2K3,MAPK1,MAPK3,NFKB2,PAK2,PXN,RAC1,RAC2,RALA,RAP1A,RAP1B,WASL
Apelin Adipocyte Signaling Pathway	3.01	0.186	2.673	CAT,GNAI2,GPX1,GPX4,GPX7,GSTM2,GSTP1,MAPK1,MAPK3,MGST1,PRDX6,PRKACA,PRKAR1A,RAC1,RAC2,SOD1
Methionine Degradation I (to Homocysteine)	2.97	0.318	2.646	AHCY,AHCYL1,MAT2A,MAT2B,MGMT,PRMT1,PRMT5
Superpathway of Serine and Glycine Biosynthesis I	2.96	0.571	2	PHGDH,PSAT1,PSPH,SHMT2
Aspartate Degradation II	2.96	0.571	2	GOT1,GOT2,MDH1,MDH2
Xenobiotic Metabolism PXR Signaling Pathway	2.96	0.146	3.024	ALDH16A1,ALDH18A1,ALDH1A3,ALDH1B1,ALDH1L2,ALDH2,ALDH4A1,ALDH7A1,CAMK2D,CAT,DNAJC7,ESD,GSTM2,GSTO1,GSTP1,HSP90AB1,HSP90B1,MGST1,NCOR2,PPP1CA,PPP1CB,PPP1R12A,PPP1R14B,PRKACA,PRKAR1A,PRKCA,SNW1,SRA1
α-Adrenergic Signaling	2.83	0.17	3.317	GNAI2,GNB1,GNB2,GNB4,GNG12,GYS1,KRAS,MAP2K1,MAP2K2,MAPK1,MAPK3,PRKACA,PRKAR1A,PRKCA,PYGB,RALA,RAP1A,RAP1B
Glycogen Degradation II	2.83	0.417	2.236	MTAP,PGM1,PGM2,PYGB,TYMP
Ceramide Signaling	2.79	0.178	4	CTSD,CYCS,KRAS,MAP2K1,MAP2K4,MAPK3,NFKB2,PPP2CA,PPP2CB,PPP2R1A,PPP2R1B,PPP2R2A,PPP2R5D,RALA,RAP1A,RAP1B
PPAR Signaling	2.79	0.168	-3.3	AIP,GRB2,HSP90AB1,HSP90B1,KRAS,MAP2K1,MAP2K2,MAP4K4,MAPK1,MAPK3,NCOR2,NFKB2,RALA,RAP1A,RAP1B,SHC1,SNW1,SRA1
Mitotic Roles of Polo-Like Kinase	2.78	0.197	#NUM!	CAPN1,HSP90AB1,HSP90B1,PPP2CA,PPP2CB,PPP2R1A,PPP2R1B,PPP2R2A,PPP2R5D,RAD21,SLK,SMC1A,SMC3
Hypoxia Signaling in the Cardiovascular System	2.77	0.189	#NUM!	HSP90AB1,HSP90B1,LDHA,NQO1,P4HB,UBE2I,UBE2K,UBE2L3,UBE2M,UBE2N,UBE2O,UBE2V1,UBE2V2,UBE2Z
Gap Junction Signaling	2.76	0.141	#NUM!	ACTA2,ACTB,ACTG1,CAV1,DBN1,GNAI2,GRB2,KRAS,MAP2K1,MAP2K2,MAPK1,MAPK3,PDIA3,PLCB3,PRKACA,PRKAR1A,PRKCA,PRKG1,RALA,RAP1A,RAP1B,TJP1,TUBA1B,TUBA1C,TUBB,TUBB2A,TUBB4B,TUBB6
Heme Degradation	2.74	0.75	#NUM!	BLVRB,HMOX1,HMOX2
Heme Biosynthesis from Uroporphyrinogen-III I	2.74	0.75	#NUM!	CPOX,FECH,UROD
Proline Biosynthesis I	2.74	0.75	#NUM!	ALDH18A1,PYCR1,PYCR3
Superpathway of Geranylgeranyldiphosphate Biosynthesis I (via Mevalonate)	2.72	0.333	2.236	ACAA2,ACAT1,ACAT2,FDPS,HADHA,HADHB
Production of Nitric Oxide and Reactive Oxygen Species in Macrophages	2.68	0.141	0.209	CAT,CDC42,MAP2K1,MAP2K4,MAPK1,MAPK3,NFKB2,PPP1CA,PPP1CB,PPP1R12A,PPP1R14B,PPP2CA,PPP2CB,PPP2R1A,PPP2R1B,PPP2R2A,PPP2R5D,PRKCA,RAC1,RAC2,RAP1A,RAP1B,RHOA,RHOC,RHOG,RHOT2,STAT1
UDP-N-acetyl-D-galactosamine Biosynthesis II	2.65	0.385	2.236	GNPNAT1,GPI,HK1,HK2,UAP1
Glucocorticoid Receptor Signaling	2.61	0.112	#NUM!	ACTB,ANXA1,ATP5F1A,ATP5F1B,ATP5F1C,ATP5F1D,ATP5PB,B2M,CAV1,FKBP4,GRB2,HSP90AB1,HSP90B1,HSPA1A/HSPA1B,HSPA2,HSPA4,HSPA5,HSPA8,HSPA9,KRAS,KRT14,KRT18,KRT19,KRT7,MAP2K1,MAP2K2,MAP2K4,MAPK1,MAPK3,NCOR2,NDUFA10,NDUFA12,NDUFA2,NDUFA4,NDUFA5,NDUFA8,NDUFS5,NDUFS8,NDUFV1,NDUFV2,NFKB2,PC,PCK2,POLR2B,POLR2C,POLR2E,PRKACA,PTGES3,RAC1,RALA,RAP1A,RAP1B,SDHB,SERPINE1,SHC1,SMAD3,SMAD4,SMARCC1,SRA1,STAT1,TAF15,TS…
GM-CSF Signaling	2.54	0.186	3.606	CAMK2D,GRB2,KRAS,MAP2K1,MAP2K2,MAPK1,MAPK3,RACK1,RALA,RAP1A,RAP1B,SHC1,STAT1
BMP signaling pathway	2.52	0.172	3.742	GRB2,GREM1,KRAS,MAP2K1,MAP2K2,MAP2K4,MAPK1,MAPK3,NFKB2,PRKACA,PRKAR1A,RALA,RAP1A,RAP1B,SMAD4
RAR Activation	2.52	0.138	#NUM!	ACTB,AKR1B1,AKR1C3,ALDH1A3,CARM1,CRABP2,CSK,CSNK2A1,MAP2K1,MAP2K4,MAPK1,NCOR2,NFKB2,PARP1,PRKACA,PRKAR1A,PRKCA,PRMT1,PSMC5,RAC1,RPL7A,SMAD3,SMAD4,SMARCC1,SNW1,SORBS3,SRA1
IL-3 Signaling	2.5	0.177	3.742	CRKL,GRB2,KRAS,MAP2K1,MAP2K2,MAPK1,MAPK3,PRKCA,RAC1,RALA,RAP1A,RAP1B,SHC1,STAT1
Mevalonate Pathway I	2.49	0.357	2	ACAA2,ACAT1,ACAT2,HADHA,HADHB
Thrombopoietin Signaling	2.48	0.19	3.464	GRB2,KRAS,MAP2K1,MAP2K2,MAPK1,MAPK3,PRKCA,RALA,RAP1A,RAP1B,SHC1,STAT1
HGF Signaling	2.47	0.152	4.243	CDC42,CRKL,GRB2,ITGA2,ITGA5,ITGAV,ITGB1,ITGB5,KRAS,MAP2K1,MAP2K2,MAP2K4,MAPK1,MAPK3,PRKCA,PXN,RAC1,RALA,RAP1A,RAP1B
GNRH Signaling	2.47	0.138	4.379	CAMK2D,CDC42,GNAI2,GNB1,GNB2,GNB4,GNG12,GRB2,KRAS,MAP2K1,MAP2K2,MAP2K3,MAP2K4,MAPK1,MAPK3,NFKB2,PAK2,PLCB3,PRKACA,PRKAR1A,PRKCA,PXN,RAC1,RALA,RAP1A,RAP1B
Sucrose Degradation V (Mammalian)	2.46	0.444	2	ALDOA,ALDOC,TKFC,TPI1
Folate Transformations I	2.46	0.444	2	MTHFD1,MTHFD1L,MTHFD2,SHMT2
ATM Signaling	2.45	0.165	0	CBX1,CBX3,CBX5,H2AX,HP1BP3,MAP2K4,PPP2CA,PPP2CB,PPP2R1A,PPP2R1B,PPP2R2A,PPP2R5D,SMC1A,SMC2,SMC3,TRIM28
FLT3 Signaling in Hematopoietic Progenitor Cells	2.45	0.175	3.207	EIF4E,EIF4EBP1,GRB2,KRAS,MAP2K1,MAP2K2,MAPK1,MAPK3,RALA,RAP1A,RAP1B,SHC1,STAT1,STAT2
Melatonin Signaling	2.43	0.181	3.051	CAMK2D,GNAI2,MAP2K1,MAP2K2,MAP2K3,MAP2K4,MAPK1,MAPK3,PDIA3,PLCB3,PRKACA,PRKAR1A,PRKCA
Glioma Signaling	2.43	0.153	3.606	CAMK2D,GRB2,HDAC2,IDH1,IDH2,IDH3B,IDH3G,IGF2R,KRAS,MAP2K1,MAP2K2,MAPK1,MAPK3,PA2G4,PRKCA,RALA,RAP1A,RAP1B,SHC1
Proline Biosynthesis II (from Arginine)	2.37	0.6	#NUM!	OAT,PYCR1,PYCR3
Serine Biosynthesis	2.37	0.6	#NUM!	PHGDH,PSAT1,PSPH
Folate Polyglutamylation	2.37	0.6	#NUM!	MTHFD1,MTHFD1L,SHMT2
D-myo-inositol-5-phosphate Metabolism	2.31	0.135	4.359	ACP1,ATP1A1,IGBP1,INPPL1,MINPP1,MTMR6,NUDT5,NUDT9,PAWR,PIP4K2A,PLCB3,PPFIA1,PPP1CA,PPP1CB,PPP1R12A,PPP1R14B,PPP2CA,PPP2CB,PPP2R1A,PPP2R1B,PPP2R2A,PPP2R5D,PPP4R1,PPP5C,PTPN12,SET
NGF Signaling	2.31	0.153	4.123	CDC42,CRK,GRB2,KRAS,MAP2K1,MAP2K2,MAP2K4,MAPK1,MAPK3,NFKB2,RAC1,RALA,RAP1A,RAP1B,RHOA,RHOG,ROCK2,SHC1
Noradrenaline and Adrenaline Degradation	2.31	0.229	2.828	ADH5,AKR1A1,ALDH1A3,ALDH1B1,ALDH2,ALDH4A1,ALDH7A1,COMT
Hepatic Fibrosis Signaling Pathway	2.26	0.115	5.814	ACTA2,CCN2,CDC42,COL1A1,COL1A2,COL3A1,FTH1,FTL,GNAI2,ITGA2,ITGA5,ITGAV,ITGB1,ITGB5,KRAS,LRP1,MAP2K1,MAP2K2,MAP2K3,MAP2K4,MAPK1,MAPK3,MYL12A,MYL6,MYL9,NFKB2,PRKACA,PRKAR1A,PRKCA,RAC1,RAC2,RALA,RAP1A,RAP1B,RHOA,RHOC,RHOG,RHOT2,RIPK1,ROCK2,SDHB,SERPINE1,SMAD3,SMAD4,SOD2,TFRC,TIMP1,TRADD
MSP-RON Signaling In Cancer Cells Pathway	2.25	0.145	4.472	ACTA2,FLNA,GRB2,ITGB1,KRAS,MAP2K1,MAP2K2,MAPK1,MAPK3,NFKB2,RALA,RAP1A,RAP1B,VIM,YWHAB,YWHAE,YWHAG,YWHAH,YWHAQ,YWHAZ
UVC-Induced MAPK Signaling	2.24	0.196	3.162	KRAS,MAP2K1,MAP2K2,MAP2K4,MAPK1,MAPK3,PRKCA,RALA,RAP1A,RAP1B
P2Y Purigenic Receptor Signaling Pathway	2.24	0.147	3.5	GNAI2,GNB1,GNB2,GNB4,GNG12,KRAS,MAP2K1,MAP2K2,MAPK1,MAPK3,NFKB2,PDIA3,PLCB3,PRKACA,PRKAR1A,PRKCA,RALA,RAP1A,RAP1B
Renin-Angiotensin Signaling	2.23	0.15	4.123	GRB2,KRAS,MAP2K1,MAP2K2,MAP2K4,MAPK1,MAPK3,NFKB2,PAK2,PRKACA,PRKAR1A,PRKCA,RAC1,RALA,RAP1A,RAP1B,SHC1,STAT1
Neurotrophin/TRK Signaling	2.22	0.171	3.606	CDC42,GRB2,KRAS,MAP2K1,MAP2K2,MAP2K3,MAP2K4,MAPK1,MAPK3,RALA,RAP1A,RAP1B,SHC1
Macropinocytosis Signaling	2.22	0.171	2.828	ACTN4,CDC42,ITGA5,ITGB1,ITGB5,KRAS,PRKCA,RAB5A,RAC1,RALA,RAP1A,RAP1B,RHOA
D-myo-inositol (1,4,5,6)-Tetrakisphosphate Biosynthesis	2.21	0.136	4.123	ACP1,ATP1A1,IGBP1,INPPL1,MINPP1,MTMR6,NUDT5,NUDT9,PAWR,PPFIA1,PPP1CA,PPP1CB,PPP1R12A,PPP1R14B,PPP2CA,PPP2CB,PPP2R1A,PPP2R1B,PPP2R2A,PPP2R5D,PPP4R1,PPP5C,PTPN12,SET
D-myo-inositol (3,4,5,6)-tetrakisphosphate Biosynthesis	2.21	0.136	4.123	ACP1,ATP1A1,IGBP1,INPPL1,MINPP1,MTMR6,NUDT5,NUDT9,PAWR,PPFIA1,PPP1CA,PPP1CB,PPP1R12A,PPP1R14B,PPP2CA,PPP2CB,PPP2R1A,PPP2R1B,PPP2R2A,PPP2R5D,PPP4R1,PPP5C,PTPN12,SET
Superpathway of Cholesterol Biosynthesis	2.21	0.241	2.449	ACAA2,ACAT1,ACAT2,FDPS,HADHA,HADHB,LSS
Sulfate Activation for Sulfonation	2.21	1	#NUM!	PAPSS1,PAPSS2
Formaldehyde Oxidation II (Glutathione-dependent)	2.21	1	#NUM!	ADH5,ESD
Granzyme B Signaling	2.21	0.312	2.236	CYCS,LMNB1,LMNB2,PARP1,PRKDC
LPS-stimulated MAPK Signaling	2.2	0.165	3.742	CDC42,KRAS,MAP2K1,MAP2K2,MAP2K3,MAP2K4,MAPK1,MAPK3,NFKB2,PRKCA,RAC1,RALA,RAP1A,RAP1B
ErbB Signaling	2.19	0.16	3.873	CDC42,GRB2,KRAS,MAP2K1,MAP2K2,MAP2K3,MAP2K4,MAPK1,MAPK3,PAK2,PRKCA,RALA,RAP1A,RAP1B,SHC1
Endometrial Cancer Signaling	2.19	0.183	2.714	CTNNA1,GRB2,ILK,KRAS,MAP2K1,MAP2K2,MAPK1,MAPK3,RALA,RAP1A,RAP1B
Superpathway of D-myo-inositol (1,4,5)-trisphosphate Metabolism	2.13	0.261	2.449	BPNT1,BPNT2,IMPA1,INPPL1,MINPP1,SEC16A
Gαq Signaling	2.13	0.135	3.5	CDC42,CSK,GNAI2,GNB1,GNB2,GNB4,GNG12,GYS1,HMOX1,MAP2K1,MAP2K2,MAPK1,MAPK3,NFKB2,PLCB3,PRKCA,RAC1,RAC2,RHOA,RHOC,RHOG,RHOT2,ROCK2
IL-2 Signaling	2.13	0.18	3.162	CSNK2A1,GRB2,KRAS,MAP2K1,MAP2K2,MAPK1,MAPK3,RALA,RAP1A,RAP1B,SHC1
NF-κB Activation by Viruses	2.13	0.167	3.606	EIF2AK2,ITGA2,ITGAV,ITGB1,KRAS,MAPK1,MAPK3,NFKB2,PRKCA,RALA,RAP1A,RAP1B,RIPK1
Death Receptor Signaling	2.11	0.156	3.357	ACTA2,ACTB,ACTG1,CYCS,FADD,HSPB1,LMNA,MAP2K4,MAP4K4,NFKB2,PARP1,PARP4,RIPK1,SPTAN1,TRADD
TGF-β Signaling	2.11	0.156	3.873	CDC42,GRB2,KRAS,MAP2K1,MAP2K2,MAP2K3,MAP2K4,MAPK1,MAPK3,RALA,RAP1A,RAP1B,SERPINE1,SMAD3,SMAD4
GDP-glucose Biosynthesis	2.1	0.364	2	HK1,HK2,PGM1,PGM2
Arginine Biosynthesis IV	2.09	0.5	#NUM!	ASS1,GLUD1,OAT
Arginine Degradation VI (Arginase 2 Pathway)	2.09	0.5	#NUM!	OAT,PYCR1,PYCR3
Pentose Phosphate Pathway (Non-oxidative Branch)	2.09	0.5	#NUM!	RPE,TALDO1,TKT
Rapoport-Luebering Glycolytic Shunt	2.09	0.5	#NUM!	MINPP1,PGAM1,TIGAR
D-myo-inositol (1,4,5)-trisphosphate Degradation	2.08	0.294	2.236	BPNT1,BPNT2,IMPA1,INPPL1,SEC16A
Histamine Degradation	2.08	0.294	2.236	ALDH1A3,ALDH1B1,ALDH2,ALDH4A1,ALDH7A1
Vitamin-C Transport	2.04	0.25	2.449	GLRX,GSTO1,NXN,STOM,TXN,TXNRD1
Chronic Myeloid Leukemia Signaling	2.03	0.15	#NUM!	CRK,CRKL,GRB2,HDAC2,KRAS,MAP2K1,MAP2K2,MAPK1,MAPK3,NFKB2,PA2G4,RALA,RAP1A,RAP1B,SMAD3,SMAD4
Cardiac β-adrenergic Signaling	2.02	0.132	-1.291	AKAP11,AKAP8,AKAP9,APEX1,ATP2A2,GNAI2,GNB1,GNB2,GNB4,GNG12,PDE12,PPP1CA,PPP1CB,PPP1R12A,PPP1R14B,PPP2CA,PPP2CB,PPP2R1A,PPP2R1B,PPP2R2A,PPP2R5D,PRKACA,PRKAR1A
Role of MAPK Signaling in the Pathogenesis of Influenza	1.99	0.16	#NUM!	KRAS,MAP2K1,MAP2K2,MAP2K3,MAP2K4,MAPK1,MAPK3,PRDX6,PRKCA,RABGEF1,RALA,RAP1A,RAP1B
Acute Phase Response Signaling	1.98	0.13	4.472	CRABP2,FN1,FTL,GRB2,HMOX1,HMOX2,HNRNPK,ITIH3,KRAS,MAP2K1,MAP2K2,MAP2K3,MAP2K4,MAPK1,MAPK3,NFKB2,RALA,RAP1A,RAP1B,RIPK1,SERPINE1,SHC1,SOD2,TRADD
Molecular Mechanisms of Cancer	1.98	0.11	#NUM!	ARHGEF1,ARHGEF12,ARHGEF2,CAMK2D,CDC42,CRK,CTNNA1,CYCS,FADD,GNAI2,GNB1,GNB2,GNB4,GNG12,GRB2,HDAC2,ITGA2,ITGA5,ITGAV,ITGB1,ITGB5,KRAS,LRP1,MAP2K1,MAP2K2,MAP2K3,MAP2K4,MAPK1,MAPK3,NFKB2,PA2G4,PAK2,PLCB3,PRKACA,PRKAR1A,PRKCA,PRKDC,RAC1,RAC2,RALA,RAP1A,RAP1B,RHOA,RHOC,RHOG,RHOT2,SHC1,SMAD3,SMAD4
GP6 Signaling Pathway	1.98	0.142	4.243	COL12A1,COL1A1,COL1A2,COL3A1,COL5A1,COL5A2,COL6A1,COL6A2,GRB2,LAMA4,LAMB1,LAMB2,LAMC1,PRKCA,RAC1,RAP1B,RHOG,TLN1
Tryptophan Degradation X (Mammalian, via Tryptamine)	1.95	0.24	2.449	AKR1A1,ALDH1A3,ALDH1B1,ALDH2,ALDH4A1,ALDH7A1
Cleavage and Polyadenylation of Pre-mRNA	1.95	0.333	#NUM!	CSTF1,CSTF2,NUDT21,PABPN1
Glucose and Glucose-1-phosphate Degradation	1.95	0.333	2	HK1,HK2,PGM1,PGM2
BER pathway	1.95	0.333	#NUM!	APEX1,FEN1,PARP1,PCNA
JAK/Stat Signaling	1.95	0.159	3.606	GRB2,KRAS,MAP2K1,MAP2K2,MAPK1,MAPK3,NFKB2,RALA,RAP1A,RAP1B,SHC1,STAT1,STAT2
Synaptic Long Term Potentiation	1.91	0.14	2.357	CAMK2D,KRAS,MAP2K1,MAP2K2,MAPK1,MAPK3,PDIA3,PLCB3,PPP1CA,PPP1CB,PPP1R12A,PPP1R14B,PRKACA,PRKAR1A,PRKCA,RALA,RAP1A,RAP1B
G Beta Gamma Signaling	1.91	0.14	4	CAV1,CDC42,GNAI2,GNB1,GNB2,GNB4,GNG12,GRB2,KRAS,MAPK1,MAPK3,PRKACA,PRKAR1A,PRKCA,RALA,RAP1A,RAP1B,SHC1
CNTF Signaling	1.9	0.175	3.162	GRB2,KRAS,MAP2K1,MAP2K2,MAPK1,MAPK3,RALA,RAP1A,RAP1B,STAT1
Pyridoxal 5'-phosphate Salvage Pathway	1.88	0.167	3.317	EIF2AK2,MAP2K1,MAP2K2,MAP2K3,MAP2K4,MAPK1,MAPK3,PAK2,PDXK,PNPO,PRPF4B
Thioredoxin Pathway	1.88	0.429	#NUM!	NXN,TXN,TXNRD1
Adenine and Adenosine Salvage III	1.88	0.429	#NUM!	ADA,HPRT1,PNP
Glycogen Biosynthesis II (from UDP-D-Glucose)	1.88	0.429	#NUM!	GBE1,GYS1,UGP2
3-phosphoinositide Degradation	1.87	0.127	4.243	ACP1,ATP1A1,IGBP1,INPPL1,MINPP1,MTMR6,NUDT5,NUDT9,PAWR,PPFIA1,PPP1CA,PPP1CB,PPP1R12A,PPP1R14B,PPP2CA,PPP2CB,PPP2R1A,PPP2R1B,PPP2R2A,PPP2R5D,PPP4R1,PPP5C,PTPN12,SET
Granzyme A Signaling	1.87	0.263	#NUM!	ANP32A,APEX1,HMGB2,NME1,SET
Cell Cycle: G2/M DNA Damage Checkpoint Regulation	1.83	0.18	0.447	PRKDC,SKP1,TRIP12,YWHAB,YWHAE,YWHAG,YWHAH,YWHAQ,YWHAZ
Gα12/13 Signaling	1.79	0.135	4.243	ARHGEF1,CDC42,KRAS,MAP2K1,MAP2K2,MAP2K4,MAPK1,MAPK3,MYL12A,MYL6,MYL9,NFKB2,PXN,RALA,RAP1A,RAP1B,RHOA,ROCK2
ErbB4 Signaling	1.79	0.162	3.317	GRB2,KRAS,MAP2K1,MAP2K2,MAPK1,MAPK3,PRKCA,RALA,RAP1A,RAP1B,SHC1
Antiproliferative Role of Somatostatin Receptor 2	1.78	0.156	3	GNB1,GNB2,GNB4,GNG12,KRAS,MAP2K1,MAP2K2,MAPK1,MAPK3,RALA,RAP1A,RAP1B
3-phosphoinositide Biosynthesis	1.77	0.123	4.243	ACP1,ATP1A1,IGBP1,INPPL1,MINPP1,MTMR6,NUDT5,NUDT9,PAWR,PIP4K2A,PPFIA1,PPP1CA,PPP1CB,PPP1R12A,PPP1R14B,PPP2CA,PPP2CB,PPP2R1A,PPP2R1B,PPP2R2A,PPP2R5D,PPP4R1,PPP5C,PTPN12,SET
Fatty Acid α-oxidation	1.77	0.25	2.236	ALDH1A3,ALDH1B1,ALDH2,ALDH4A1,ALDH7A1
Senescence Pathway	1.76	0.114	4.459	CAPN1,CAPN2,CAPNS1,CAT,DLAT,DLD,EIF4E,EIF4EBP1,KRAS,MAP2K1,MAP2K2,MAP2K3,MAP2K4,MAPK1,MAPK3,NFKB2,PARP1,PDHA1,PDHB,PPP1CA,PPP2CA,PPP2CB,PPP2R1A,PPP2R1B,PPP2R2A,PPP2R5D,RALA,RAP1A,RAP1B,SERPINE1,SMAD3,SMAD4,SOD2,SQSTM1
Methylglyoxal Degradation I	1.76	0.667	#NUM!	GLO1,HAGH
Guanine and Guanosine Salvage I	1.76	0.667	#NUM!	HPRT1,PNP
Hypusine Biosynthesis	1.76	0.667	#NUM!	DOHH,EIF5A
Adenine and Adenosine Salvage I	1.76	0.667	#NUM!	APRT,PNP
Glutamate Degradation II	1.76	0.667	#NUM!	GOT1,GOT2
S-adenosyl-L-methionine Biosynthesis	1.76	0.667	#NUM!	MAT2A,MAT2B
Aspartate Biosynthesis	1.76	0.667	#NUM!	GOT1,GOT2
Role of Tissue Factor in Cancer	1.71	0.138	#NUM!	CCN2,CDC42,CFL2,EIF4E,ITGAV,ITGB1,KRAS,MAPK1,MAPK3,P4HB,PDIA6,PRKCA,RAC1,RALA,RAP1A,RAP1B
Pancreatic Adenocarcinoma Signaling	1.7	0.135	3.051	CDC42,GRB2,HDAC2,HMOX1,KRAS,MAP2K1,MAP2K2,MAP2K4,MAPK1,MAPK3,NFKB2,PA2G4,RAC1,RALA,SMAD3,SMAD4,STAT1
DNA Double-Strand Break Repair by Non-Homologous End Joining	1.7	0.286	#NUM!	PARP1,PRKDC,XRCC5,XRCC6
Histidine Degradation III	1.7	0.375	#NUM!	MTHFD1,MTHFD1L,MTHFD2
Purine Ribonucleosides Degradation to Ribose-1-phosphate	1.7	0.375	#NUM!	ADA,PGM2,PNP
Dilated Cardiomyopathy Signaling Pathway	1.69	0.13	0	ACTA2,ACTB,ACTG1,ATP2A2,BAG3,CAMK2D,CNN1,ILK,LAMA4,LMNA,MAPK1,MAPK3,MYH10,MYH9,MYL6,MYL9,PRKACA,PRKAR1A,TPM1
Salvage Pathways of Pyrimidine Ribonucleotides	1.68	0.143	3.742	AK1,CDA,CMPK1,EIF2AK2,MAP2K1,MAP2K2,MAP2K3,MAP2K4,MAPK1,MAPK3,NME1,PAK2,PRPF4B,PYCR3
UVA-Induced MAPK Signaling	1.68	0.143	3.162	CYCS,KRAS,MAP2K4,MAPK1,MAPK3,PARP1,PARP4,PDIA3,PLCB3,PRKCA,RALA,RAP1A,RAP1B,STAT1
Putrescine Degradation III	1.68	0.238	2.236	ALDH1A3,ALDH1B1,ALDH2,ALDH4A1,ALDH7A1
Endoplasmic Reticulum Stress Pathway	1.68	0.238	1.342	CALR,DNAJC3,EIF2S1,HSP90B1,HSPA5
IL-6 Signaling	1.64	0.133	3.638	COL1A1,CSNK2A1,GRB2,HSPB1,KRAS,MAP2K1,MAP2K2,MAP2K3,MAP2K4,MAP4K4,MAPK1,MAPK3,NFKB2,RALA,RAP1A,RAP1B,SHC1
Cell Cycle Regulation by BTG Family Proteins	1.63	0.189	#NUM!	PPP2CA,PPP2CB,PPP2R1A,PPP2R1B,PPP2R2A,PPP2R5D,PRMT1
Androgen Signaling	1.61	0.124	1.667	CALR,DNAJB1,GNAI2,GNB1,GNB2,GNB4,GNG12,HSPA4,MAPK1,MAPK3,NFKB2,POLR2B,POLR2C,POLR2E,PRKACA,PRKAR1A,PRKCA,SHC1,SMAD3,TAF15,TGFB1I1
Apelin Endothelial Signaling Pathway	1.61	0.129	3.742	GNAI2,GNB1,GNB2,GNB4,GNG12,KRAS,MAP2K1,MAP2K2,MAP2K4,MAPK1,MAPK3,NFKB2,PLCB3,PRKCA,RALA,RAP1A,RAP1B,SMAD3
Pyrimidine Deoxyribonucleotides De Novo Biosynthesis I	1.6	0.227	2.236	AK1,CMPK1,DUT,NME1,RRM2
Telomere Extension by Telomerase	1.59	0.267	#NUM!	HNRNPA1,HNRNPA2B1,XRCC5,XRCC6
Superpathway of Citrulline Metabolism	1.59	0.267	2	ALDH18A1,ASS1,GLS,OAT
EGF Signaling	1.58	0.164	3	CSNK2A1,GRB2,MAP2K1,MAP2K4,MAPK1,MAPK3,PRKCA,SHC1,STAT1
Dopamine Degradation	1.57	0.2	2.449	ALDH1A3,ALDH1B1,ALDH2,ALDH4A1,ALDH7A1,COMT
Superpathway of Inositol Phosphate Compounds	1.56	0.116	4.583	ACP1,ATP1A1,IGBP1,INPPL1,MINPP1,MTMR6,NUDT5,NUDT9,PAWR,PIP4K2A,PLCB3,PPFIA1,PPP1CA,PPP1CB,PPP1R12A,PPP1R14B,PPP2CA,PPP2CB,PPP2R1A,PPP2R1B,PPP2R2A,PPP2R5D,PPP4R1,PPP5C,PTPN12,SEC16A,SET
Citrulline Biosynthesis	1.55	0.333	#NUM!	ALDH18A1,GLS,OAT
Leucine Degradation I	1.55	0.333	#NUM!	ACADM,BCAT1,IVD
Heme Biosynthesis II	1.55	0.333	#NUM!	CPOX,FECH,UROD
Autophagy	1.55	0.117	4.082	AKT1S1,ATG16L1,ATG3,GORASP2,LAMP1,MAP2K1,MAP2K2,MAP2K4,MAPK1,MAPK3,NFKB2,OPTN,PPP2CA,PPP2CB,PPP2R1A,PPP2R1B,PPP2R2A,PPP2R5D,PRKACA,PRKAR1A,RAB7A,RALA,RIPK1,SLC3A2,SQSTM1
Prostate Cancer Signaling	1.54	0.134	#NUM!	GRB2,GSTP1,HDAC2,HSP90AB1,HSP90B1,KRAS,MAP2K1,MAP2K2,MAPK1,MAPK3,NFKB2,PA2G4,RALA,RAP1A,RAP1B
Induction of Apoptosis by HIV1	1.53	0.154	3.162	CYCS,FADD,MAP2K4,NFKB2,RIPK1,SLC25A3,SLC25A4,SLC25A5,SLC25A6,TRADD
ErbB2-ErbB3 Signaling	1.53	0.154	3.162	GRB2,KRAS,MAP2K1,MAP2K2,MAPK1,MAPK3,RALA,RAP1A,RAP1B,SHC1
PEDF Signaling	1.51	0.143	1.732	KRAS,MAPK1,MAPK3,NFKB2,RAC1,RALA,RAP1A,RAP1B,RHOA,ROCK2,SOD2,WASF2
Xenobiotic Metabolism General Signaling Pathway	1.5	0.126	4.243	FTL,GSTM2,GSTO1,GSTP1,HMOX1,KRAS,MAP2K1,MAP2K2,MAP2K3,MAP2K4,MAPK1,MAPK3,MGST1,NQO1,PRKCA,RALA,RAP1A,RAP1B
Melanocyte Development and Pigmentation Signaling	1.49	0.138	3.606	CRK,GRB2,KRAS,MAP2K1,MAP2K2,MAPK1,MAPK3,PRKACA,PRKAR1A,RALA,RAP1A,RAP1B,SHC1
Parkinson's Signaling	1.49	0.25	#NUM!	CYCS,MAPK1,PARK7,UCHL1
Colorectal Cancer Metastasis Signaling	1.48	0.112	4.583	CDC42,GNAI2,GNB1,GNB2,GNB4,GNG12,GRB2,KRAS,LRP1,MAP2K1,MAP2K2,MAP2K4,MAPK1,MAPK3,MMP14,NFKB2,PRKACA,PRKAR1A,RAC1,RAC2,RALA,RAP1A,RAP1B,RHOA,RHOC,RHOG,RHOT2,SMAD3,SMAD4,STAT1
Branched-chain α-keto acid Dehydrogenase Complex	1.48	0.5	#NUM!	DBT,DLD
Ascorbate Recycling (Cytosolic)	1.48	0.5	#NUM!	GLRX,GSTO1
Arginine Degradation I (Arginase Pathway)	1.48	0.5	#NUM!	ALDH4A1,OAT
Oxidized GTP and dGTP Detoxification	1.48	0.5	#NUM!	DDX6,RUVBL2
L-cysteine Degradation I	1.48	0.5	#NUM!	GOT1,GOT2
Acetate Conversion to Acetyl-CoA	1.48	0.5	#NUM!	ACSL1,ACSS2
HER-2 Signaling in Breast Cancer	1.46	0.117	3.545	AKT1S1,CDC42,COX5A,COX5B,COX6B1,GRB2,ITGB1,ITGB5,KPNB1,KRAS,MAP2K1,MAP2K2,MAPK1,MAPK3,NFKB2,PRKCA,RALA,RAP1A,RAP1B,RPS6,SMAD3,SMAD4,TP53RK
Cancer Drug Resistance By Drug Efflux	1.44	0.155	#NUM!	KRAS,MAP2K1,MAP2K2,MAPK1,MAPK3,RALA,RAP1A,RAP1B,YBX1
Prolactin Signaling	1.44	0.14	3.464	GRB2,KRAS,MAP2K1,MAP2K2,MAPK1,MAPK3,PRKCA,RALA,RAP1A,RAP1B,SHC1,STAT1
IL-15 Signaling	1.42	0.143	3.317	AKT1S1,KRAS,MAP2K1,MAP2K2,MAPK1,MAPK3,NFKB2,RALA,RAP1A,RAP1B,SHC1
Prostanoid Biosynthesis	1.42	0.3	#NUM!	PTGES3,PTGIS,PTGS1
HMGB1 Signaling	1.41	0.12	4.243	CDC42,KRAS,MAP2K1,MAP2K2,MAP2K3,MAP2K4,MAPK1,MAPK3,NFKB2,RAC1,RAC2,RALA,RAP1A,RAP1B,RBBP7,RHOA,RHOC,RHOG,RHOT2,SERPINE1
Melanoma Signaling	1.4	0.16	2.828	KRAS,MAP2K1,MAP2K2,MAPK1,MAPK3,RALA,RAP1A,RAP1B
Fc Epsilon RI Signaling	1.39	0.128	3.357	GRB2,INPPL1,KRAS,MAP2K1,MAP2K2,MAP2K3,MAP2K4,MAPK1,MAPK3,PRKCA,RAC1,RAC2,RALA,RAP1A,RAP1B
SPINK1 General Cancer Pathway	1.37	0.145	1.897	KRAS,MAP2K1,MAP2K2,MAPK1,MAPK3,MT1E,MT2A,RALA,RAP1A,RAP1B
Amyloid Processing	1.36	0.157	2.236	CAPN1,CAPN2,CAPNS1,CSNK2A1,MAPK1,MAPK3,PRKACA,PRKAR1A
Phagosome Formation	1.35	0.121	#NUM!	CDC42,FN1,ITGA2,ITGA5,ITGAV,ITGB1,ITGB5,MARCKS,MRC2,PDIA3,PLCB3,PRKCA,RAC1,RAC2,RHOA,RHOC,RHOG,RHOT2
4-1BB Signaling in T Lymphocytes	1.33	0.176	2.449	MAP2K1,MAP2K2,MAP2K4,MAPK1,MAPK3,NFKB2
γ-linolenate Biosynthesis II (Animals)	1.32	0.222	2	ACSL1,ACSL3,ACSL4,CYB5R3
TNFR1 Signaling	1.31	0.154	2.828	CDC42,CYCS,FADD,MAP2K4,NFKB2,PAK2,RIPK1,TRADD
Arsenate Detoxification I (Glutaredoxin)	1.28	0.4	#NUM!	GSTO1,PNP
Creatine-phosphate Biosynthesis	1.28	0.4	#NUM!	CKB,MAP4K4
2-ketoglutarate Dehydrogenase Complex	1.28	0.4	#NUM!	DLD,DLST
Eumelanin Biosynthesis	1.28	0.4	#NUM!	DDT,MIF
Myo-inositol Biosynthesis	1.28	0.4	#NUM!	BPNT2,IMPA1
2-oxobutanoate Degradation I	1.28	0.4	#NUM!	DLD,MMUT
Nucleotide Excision Repair Pathway	1.28	0.171	#NUM!	ERCC6,POLR2B,POLR2C,POLR2E,RAD23B,RPA3
Stearate Biosynthesis I (Animals)	1.27	0.151	2.646	ACOT7,ACSL1,ACSL3,ACSL4,BDH2,DBT,FASN,PTGR1
ERK5 Signaling	1.27	0.139	3.162	KRAS,RALA,RAP1A,RAP1B,YWHAB,YWHAE,YWHAG,YWHAH,YWHAQ,YWHAZ
Purine Nucleotides Degradation II (Aerobic)	1.24	0.211	2	ADA,IMPDH2,NT5E,PNP
Pyrimidine Ribonucleotides De Novo Biosynthesis	1.23	0.167	2.449	AK1,CAD,CMPK1,DHX9,NME1,NUDT5
Role of NFAT in Cardiac Hypertrophy	1.2	0.109	4.025	CAMK2D,GNAI2,GNB1,GNB2,GNB4,GNG12,GRB2,HDAC2,KRAS,MAP2K1,MAP2K2,MAP2K3,MAP2K4,MAPK1,MAPK3,PDIA3,PLCB3,PRKACA,PRKAR1A,PRKCA,RALA,RAP1A,RAP1B,SHC1
VEGF Family Ligand-Receptor Interactions	1.19	0.131	3.317	GRB2,KRAS,MAP2K1,MAP2K2,MAPK1,MAPK3,PRKCA,RALA,RAP1A,RAP1B,SHC1
Non-Small Cell Lung Cancer Signaling	1.19	0.128	3.162	GRB2,HDAC2,KRAS,MAP2K1,MAP2K2,MAPK1,MAPK3,PA2G4,PRKCA,RALA,RAP1A,RAP1B
IL-1 Signaling	1.19	0.128	1.89	GNAI2,GNB1,GNB2,GNB4,GNG12,MAP2K3,MAP2K4,MAPK1,NFKB2,PRKACA,PRKAR1A,TOLLIP
Activation of IRF by Cytosolic Pattern Recognition Receptors	1.18	0.138	2.333	ADAR,FADD,MAP2K4,MAVS,NFKB2,PPIB,RIPK1,STAT1,STAT2
Methylglyoxal Degradation III	1.18	0.2	#NUM!	AKR1A1,AKR1B1,AKR1C3,PTGR1
Opioid Signaling Pathway	1.17	0.105	4.315	AP1B1,AP2A1,AP2A2,AP2B1,CAMK2D,CDC42,CLTA,CLTB,GNAI2,GNB1,GNB2,GNB4,GNG12,KRAS,MAP2K1,MAP2K2,MAP2K3,MAP2K4,MAPK1,MAPK3,NFKB2,PRKACA,PRKAR1A,PRKCA,RAC1,RAC2,RALA,RAP1A,RAP1B
Role of PI3K/AKT Signaling in the Pathogenesis of Influenza	1.14	0.136	2.449	CRK,CRKL,GNAI2,KPNA3,MAP2K1,MAP2K2,MAPK1,MAPK3,NFKB2
Pyruvate Fermentation to Lactate	1.13	0.333	#NUM!	LDHA,LDHB
Ceramide Biosynthesis	1.13	0.333	#NUM!	SPTLC1,SPTLC2
Lactose Degradation III	1.13	0.333	#NUM!	GLB1,PSAP
Gαi Signaling	1.12	0.116	1.732	CAV1,GNAI2,GNB1,GNB2,GNB4,GNG12,GRB2,KRAS,MAPK1,MAPK3,PRKACA,PRKAR1A,RALA,RAP1A,RAP1B,SHC1
Methylthiopropionate Biosynthesis	1.1	1	#NUM!	ADI1
Glutamine Biosynthesis I	1.1	1	#NUM!	GLUL
Asparagine Biosynthesis I	1.1	1	#NUM!	ASNS
Lanosterol Biosynthesis	1.1	1	#NUM!	LSS
D-mannose Degradation	1.1	1	#NUM!	MPI
Glioblastoma Multiforme Signaling	1.1	0.111	4.243	CDC42,GRB2,KRAS,MAP2K1,MAP2K2,MAPK1,MAPK3,PDIA3,PLCB3,RAC1,RAC2,RALA,RAP1A,RAP1B,RHOA,RHOC,RHOG,RHOT2,SHC1
Inhibition of Matrix Metalloproteases	1.09	0.154	1	HSPG2,LRP1,MMP14,RECK,TIMP1,TIMP3
Hepatic Fibrosis / Hepatic Stellate Cell Activation	1.08	0.108	#NUM!	ACTA2,CCN2,COL12A1,COL1A1,COL1A2,COL3A1,COL5A1,COL5A2,COL6A1,COL6A2,FN1,MYH10,MYH9,MYL6,MYL9,NFKB2,SERPINE1,SMAD3,SMAD4,STAT1,TIMP1
Estrogen-Dependent Breast Cancer Signaling	1.05	0.127	2.646	HSD17B10,HSD17B12,HSD17B4,KRAS,MAPK1,MAPK3,NFKB2,RALA,RAP1A,RAP1B
Role of JAK1 and JAK3 in γc Cytokine Signaling	1.05	0.13	#NUM!	GRB2,KRAS,MAPK1,MAPK3,RALA,RAP1A,RAP1B,SHC1,STAT1
Fatty Acid Activation	1.04	0.214	#NUM!	ACSL1,ACSL3,ACSL4
Urate Biosynthesis/Inosine 5'-phosphate Degradation	1.04	0.214	#NUM!	IMPDH2,NT5E,PNP
Phenylalanine Degradation IV (Mammalian, via Side Chain)	1.04	0.214	#NUM!	ALDH2,GOT1,GOT2
Trehalose Degradation II (Trehalase)	1	0.286	#NUM!	HK1,HK2
Antioxidant Action of Vitamin C	0.996	0.116	-2.646	GLRX,GSTO1,HMOX1,MAP2K4,MAPK1,MAPK3,NFKB2,NXN,PDIA3,PLCB3,PRDX6,TXN,TXNRD1
BEX2 Signaling Pathway	0.991	0.123	-0.632	LGALS1,MAP2K4,NFKB2,PPP2CA,PPP2CB,PPP2R1A,PPP2R1B,PPP2R2A,PPP2R5D,SWAP70
UVB-Induced MAPK Signaling	0.955	0.135	2.646	EIF4E,EIF4EBP1,MAP2K1,MAP2K4,MAPK1,MAPK3,PRKCA
Glutathione-mediated Detoxification	0.947	0.152	2.236	ANPEP,GSTM2,GSTO1,GSTP1,MGST1
IL-22 Signaling	0.939	0.167	2	MAP2K4,MAPK1,MAPK3,STAT1
Tumoricidal Function of Hepatic Natural Killer Cells	0.939	0.167	#NUM!	AIFM1,CYCS,FADD,SERPINB9
Dopamine-DARPP32 Feedback in cAMP Signaling	0.921	0.105	1.698	ATP2A2,GNAI2,PAWR,PDIA3,PLCB3,PPP1CA,PPP1CB,PPP1R12A,PPP1R14B,PPP2CA,PPP2CB,PPP2R1A,PPP2R1B,PPP2R2A,PPP2R5D,PRKACA,PRKAR1A,PRKCA,PRKG1
Kinetochore Metaphase Signaling Pathway	0.917	0.114	0.577	H2AC18/H2AC19,H2AX,MACROH2A1,PPP1CA,PPP1CB,PPP1R12A,PPP1R14B,PPP2R5D,RAD21,SMC1A,SMC3,ZW10
Pyrimidine Ribonucleotides Interconversion	0.907	0.147	2.236	AK1,CMPK1,DHX9,NME1,NUDT5
Cellular Effects of Sildenafil (Viagra)	0.903	0.107	#NUM!	ACTA2,ACTB,ACTG1,MPRIP,MYH10,MYH9,MYL12A,MYL6,MYL9,PDIA3,PLCB3,PPP1CB,PPP1R12A,PRKACA,PRKAR1A,PRKG1
Leptin Signaling in Obesity	0.903	0.122	2.236	GRB2,MAP2K1,MAP2K2,MAPK1,MAPK3,PDIA3,PLCB3,PRKACA,PRKAR1A
Chondroitin Sulfate Degradation (Metazoa)	0.9	0.188	#NUM!	ARSB,HEXB,OGA
Adenosine Nucleotides Degradation II	0.9	0.188	#NUM!	ADA,NT5E,PNP
Synaptic Long Term Depression	0.893	0.103	1.606	GNAI2,KRAS,MAP2K1,MAP2K2,MAPK1,MAPK3,PDIA3,PLCB3,PPP2CA,PPP2CB,PPP2R1A,PPP2R1B,PPP2R2A,PPP2R5D,PRDX6,PRKCA,PRKG1,RALA,RAP1A,RAP1B
G Protein Signaling Mediated by Tubby	0.893	0.136	#NUM!	GNAI2,GNB1,GNB2,GNB4,GNG12,PLCB3
B Cell Receptor Signaling	0.893	0.103	3.578	CAMK2D,CDC42,CFL2,CSK,GRB2,INPPL1,KRAS,MAP2K1,MAP2K2,MAP2K3,MAP2K4,MAPK1,MAPK3,NFKB2,RAC1,RAC2,RALA,RAP1A,RAP1B,SHC1
Role of JAK family kinases in IL-6-type Cytokine Signaling	0.889	0.16	#NUM!	MAP2K4,MAPK1,MAPK3,STAT1
NAD Signaling Pathway	0.866	0.106	3.051	ACADM,AIFM1,ETFA,HSPD1,IDH2,LDHA,LDHB,NAMPT,NFKB2,NT5E,PARP1,PARP4,POLR2B,POLR2C,POLR2E,SOD2
DNA Methylation and Transcriptional Repression Signaling	0.866	0.143	#NUM!	DNMT1,HDAC2,MTA2,RBBP4,RBBP7
Oxidative Ethanol Degradation III	0.86	0.127	2.646	ACSL1,ACSS2,ALDH1A3,ALDH1B1,ALDH2,ALDH4A1,ALDH7A1
Role of MAPK Signaling in Inhibiting the Pathogenesis of Influenza	0.851	0.118	2.828	EIF2AK2,MAP2K1,MAP2K2,MAP2K3,MAP2K4,MAPK1,MAPK3,NFKB2,PRDX6
Apelin Liver Signaling Pathway	0.845	0.154	2	COL1A1,COL1A2,COL3A1,MAP2K4
UDP-D-xylose and UDP-D-glucuronate Biosynthesis	0.821	0.5	#NUM!	UGDH
Spermine Biosynthesis	0.821	0.5	#NUM!	SMS
Choline Degradation I	0.821	0.5	#NUM!	ALDH7A1
L-DOPA Degradation	0.821	0.5	#NUM!	COMT
Palmitate Biosynthesis I (Animals)	0.821	0.5	#NUM!	FASN
L-cysteine Degradation III	0.821	0.5	#NUM!	GOT1
Uridine-5'-phosphate Biosynthesis	0.821	0.5	#NUM!	CAD
4-hydroxyproline Degradation I	0.821	0.5	#NUM!	ALDH4A1
Spermidine Biosynthesis I	0.821	0.5	#NUM!	SRM
Xanthine and Xanthosine Salvage	0.821	0.5	#NUM!	PNP
Fatty Acid Biosynthesis Initiation II	0.821	0.5	#NUM!	FASN
Cysteine Biosynthesis/Homocysteine Degradation	0.821	0.5	#NUM!	CBS/CBSL
GDP-L-fucose Biosynthesis I (from GDP-D-mannose)	0.821	0.5	#NUM!	TSTA3
Glycine Biosynthesis I	0.821	0.5	#NUM!	SHMT2
Glutamine Degradation I	0.821	0.5	#NUM!	GLS
Glutamate Biosynthesis II	0.821	0.5	#NUM!	GLUD1
Glutamate Degradation X	0.821	0.5	#NUM!	GLUD1
CD40 Signaling	0.812	0.119	2.646	MAP2K1,MAP2K2,MAP2K3,MAP2K4,MAPK1,MAPK3,NFKB2,PTGS1
Salvage Pathways of Pyrimidine Deoxyribonucleotides	0.812	0.222	#NUM!	CDA,TYMP
Endocannabinoid Cancer Inhibition Pathway	0.812	0.105	0.775	AKT1S1,GNAI2,MAP2K1,MAP2K2,MAP2K3,MAP2K4,MAPK1,MAPK3,PRKACA,PRKAR1A,RHOA,ROCK2,SPTLC1,SPTLC2,VIM
Apelin Cardiomyocyte Signaling Pathway	0.812	0.111	3.317	ATP2A2,CAT,GNAI2,MAPK1,MAPK3,MYL12A,MYL6,MYL9,PDIA3,PLCB3,PRKCA
Gαs Signaling	0.81	0.107	2.333	ADD3,GNAI2,GNB1,GNB2,GNB4,GNG12,MAP2K1,MAP2K2,MAPK1,MAPK3,PRKACA,PRKAR1A,RAP1A
Toll-like Receptor Signaling	0.804	0.115	2.449	EIF2AK2,MAP2K3,MAP2K4,MAP4K4,MAPK1,NFKB2,RPS27A,TICAM2,TOLLIP
Role of CHK Proteins in Cell Cycle Checkpoint Control	0.801	0.123	2.449	PCNA,PPP2CA,PPP2CB,PPP2R1A,PPP2R1B,PPP2R2A,PPP2R5D
Role of IL-17A in Arthritis	0.801	0.123	#NUM!	MAP2K1,MAP2K2,MAP2K3,MAP2K4,MAPK1,MAPK3,NFKB2
TWEAK Signaling	0.79	0.135	2.236	CYCS,FADD,NFKB2,RIPK1,TRADD
Mitochondrial L-carnitine Shuttle Pathway	0.785	0.167	#NUM!	ACSL1,ACSL3,ACSL4
D-myo-inositol (1,3,4)-trisphosphate Biosynthesis	0.785	0.167	#NUM!	INPPL1,MINPP1,SEC16A
Thyroid Cancer Signaling	0.78	0.114	3	KRAS,MAP2K1,MAP2K2,MAPK1,MAPK3,RALA,RAP1A,RAP1B,SHC1
Regulation Of The Epithelial Mesenchymal Transition By Growth Factors Pathway	0.752	0.099	3.9	CDC42,GRB2,KRAS,MAP2K1,MAP2K2,MAP2K3,MAP2K4,MAPK1,MAPK3,NFKB2,RAC1,RALA,RAP1A,RAP1B,RHOA,SHC1,SMAD3,SMAD4,VIM
Calcium Transport I	0.738	0.2	#NUM!	ANXA5,ATP2A2
Glycine Betaine Degradation	0.738	0.2	#NUM!	SDSL,SHMT2
Calcium Signaling	0.738	0.0972	2.828	ACTA2,ASPH,ATP2A2,CALR,CAMK2D,HDAC2,LETM1,MAPK1,MAPK3,MYH10,MYH9,MYL6,MYL9,PRKACA,PRKAR1A,RAP1A,RAP1B,TPM1,TPM2,TPM3,TPM4
Role of p14/p19ARF in Tumor Suppression	0.721	0.138	#NUM!	NPM1,NPM3,RAC1,SF3A1
PCP pathway	0.721	0.117	2.646	JUND,MAP2K4,PFN1,PFN2,RAC1,RHOA,ROCK2
Myc Mediated Apoptosis Signaling	0.706	0.12	1.633	CYCS,FADD,NFKB2,PRKACA,PRKAR1A,TRADD
Bladder Cancer Signaling	0.699	0.103	2.828	HDAC2,KRAS,MAP2K1,MAP2K2,MAPK1,MAPK3,MMP14,PA2G4,RALA,RAP1A,RAP1B,THBS1
Inflammasome pathway	0.69	0.15	#NUM!	CTSB,NEK7,NFKB2
γ-glutamyl Cycle	0.674	0.182	#NUM!	ANPEP,GCLM
Cyclins and Cell Cycle Regulation	0.672	0.107	-2.449	HDAC2,PA2G4,PPP2CA,PPP2CB,PPP2R1A,PPP2R1B,PPP2R2A,PPP2R5D,SKP1
FGF Signaling	0.672	0.107	3	CRK,CRKL,GRB2,MAP2K1,MAP2K3,MAPK1,MAPK3,PRKCA,RAC1
Sphingosine-1-phosphate Signaling	0.666	0.102	3.162	CDC42,GNAI2,MAPK1,MAPK3,PDIA3,PLCB3,RAC1,RAC2,RHOA,RHOC,RHOG,RHOT2
Diphthamide Biosynthesis	0.662	0.333	#NUM!	EEF2
NADH Repair	0.662	0.333	#NUM!	GAPDH
S-methyl-5'-thioadenosine Degradation II	0.662	0.333	#NUM!	MTAP
Proline Degradation	0.662	0.333	#NUM!	ALDH4A1
Glutathione Biosynthesis	0.662	0.333	#NUM!	GCLM
Tetrahydrobiopterin Biosynthesis I	0.662	0.333	#NUM!	SPR
D-glucuronate Degradation I	0.662	0.333	#NUM!	AKR1A1
Thiosulfate Disproportionation III (Rhodanese)	0.662	0.333	#NUM!	TST
Thyroid Hormone Biosynthesis	0.662	0.333	#NUM!	CTSD
Glycerol-3-phosphate Shuttle	0.662	0.333	#NUM!	GPD2
Tetrahydrobiopterin Biosynthesis II	0.662	0.333	#NUM!	SPR
4-aminobutyrate Degradation I	0.662	0.333	#NUM!	SUCLG2
L-serine Degradation	0.662	0.333	#NUM!	SDSL
Adrenomedullin signaling pathway	0.66	0.0955	4.359	CSK,GRB2,KRAS,MAP2K1,MAP2K2,MAP2K3,MAP2K4,MAPK1,MAPK3,NFKB2,PDIA3,PLCB3,PRKACA,PRKAR1A,PRKG1,RALA,RAP1A,RAP1B,SHC1
Relaxin Signaling	0.654	0.098	3	APEX1,GNAI2,GNB1,GNB2,GNB4,GNG12,MAP2K1,MAPK1,MAPK3,NFKB2,PDE12,PRKACA,PRKAR1A,RAP1A,RAP1B
Nitric Oxide Signaling in the Cardiovascular System	0.65	0.101	2.309	ATP2A2,CAV1,HSP90AB1,HSP90B1,MAP2K1,MAP2K2,MAPK1,MAPK3,PRKACA,PRKAR1A,PRKCA,PRKG1
Angiopoietin Signaling	0.59	0.104	2.828	CRK,GRB2,KRAS,NFKB2,PAK2,RALA,RAP1A,RAP1B
Glutamate Receptor Signaling	0.585	0.106	#NUM!	GLS,GLUL,GNB1,GNB2,GNB4,GNG12,HOMER3
MIF Regulation of Innate Immunity	0.582	0.114	2.236	MAP2K4,MAPK1,MAPK3,MIF,NFKB2
NAD Phosphorylation and Dephosphorylation	0.565	0.154	#NUM!	ACP1,NNT
Bile Acid Biosynthesis, Neutral Pathway	0.565	0.154	#NUM!	AKR1C3,SCP2
Guanosine Nucleotides Degradation III	0.565	0.154	#NUM!	NT5E,PNP
Inhibition of Angiogenesis by TSP1	0.559	0.118	#NUM!	HSPG2,MAP2K4,MAPK1,THBS1
Role of IL-17F in Allergic Inflammatory Airway Diseases	0.558	0.111	2.236	MAP2K1,MAP2K2,MAPK1,MAPK3,NFKB2
Phenylethylamine Degradation I	0.554	0.25	#NUM!	ALDH2
Methylmalonyl Pathway	0.554	0.25	#NUM!	MMUT
Phenylalanine Degradation I (Aerobic)	0.554	0.25	#NUM!	QDPR
Serotonin Degradation	0.545	0.103	2.646	ADH5,AKR1A1,ALDH1A3,ALDH1B1,ALDH2,ALDH4A1,ALDH7A1
Cell Cycle: G1/S Checkpoint Regulation	0.545	0.103	1.342	GNL3,HDAC2,PA2G4,RPL11,SKP1,SMAD3,SMAD4
CD27 Signaling in Lymphocytes	0.539	0.105	1.633	CYCS,MAP2K1,MAP2K2,MAP2K3,MAP2K4,NFKB2
Amyotrophic Lateral Sclerosis Signaling	0.533	0.0957	0.632	CAPN1,CAPN2,CAPNS1,CAT,CYCS,GLUL,GPX1,RAB5A,RAC1,SOD1,SSR4
Role of RIG1-like Receptors in Antiviral Innate Immunity	0.533	0.109	2.236	FADD,MAVS,NFKB2,RIPK1,TRIM25
Mouse Embryonic Stem Cell Pluripotency	0.523	0.0962	2.53	GRB2,KRAS,MAP2K1,MAP2K2,MAPK1,MAPK3,RALA,RAP1A,RAP1B,SMAD4
Ephrin A Signaling	0.51	0.106	#NUM!	CDC42,CFL2,RAC1,RHOA,ROCK2
MIF-mediated Glucocorticoid Regulation	0.504	0.111	2	MAPK1,MAPK3,MIF,NFKB2
Hereditary Breast Cancer Signaling	0.489	0.0915	#NUM!	ACTB,H2AX,HDAC2,KRAS,NPM1,POLR2B,POLR2C,POLR2E,RALA,RAP1A,RAP1B,RPS27A,SMARCC1
Apelin Muscle Signaling Pathway	0.489	0.104	#NUM!	GNAI2,GNB1,GNB2,GNB4,GNG12
Choline Biosynthesis III	0.479	0.133	#NUM!	HMOX1,PCYT1A
Tumor Microenvironment Pathway	0.479	0.0894	3.873	COL1A1,COL1A2,COL3A1,FN1,ITGA5,KRAS,MAP2K1,MAP2K2,MAPK1,MAPK3,MMP14,NFKB2,RAC1,RALA,RAP1A,RAP1B
PI3K Signaling in B Lymphocytes	0.478	0.0909	3.606	CAMK2D,KRAS,MAP2K1,MAP2K2,MAPK1,MAPK3,NFKB2,PDIA3,PLCB3,RAC1,RALA,RAP1A,RAP1B
GABA Receptor Signaling	0.478	0.0916	#NUM!	AP1B1,AP2A1,AP2A2,AP2B1,GNAI2,GNB1,GNB2,GNB4,GNG12,NSF,RPS27A,UBQLN1
LPS/IL-1 Mediated Inhibition of RXR Function	0.476	0.0873	-1	ACOX1,ACSL1,ACSL3,ACSL4,ALDH16A1,ALDH18A1,ALDH1A3,ALDH1B1,ALDH1L2,ALDH2,ALDH4A1,ALDH7A1,CAT,FABP5,GSTM2,GSTO1,GSTP1,MAP2K4,MGMT,MGST1,PAPSS2,XPO1
IL-17A Signaling in Gastric Cells	0.475	0.115	#NUM!	MAP2K4,MAPK1,MAPK3
Role of JAK1, JAK2 and TYK2 in Interferon Signaling	0.475	0.115	#NUM!	NFKB2,STAT1,STAT2
IL-10 Signaling	0.474	0.0972	#NUM!	BLVRB,HMOX1,MAP2K3,MAP2K4,MAP4K4,MAPK1,NFKB2
CMP-N-acetylneuraminate Biosynthesis I (Eukaryotes)	0.474	0.2	#NUM!	NANS
Lysine Degradation II	0.474	0.2	#NUM!	ALDH7A1
Lysine Degradation V	0.474	0.2	#NUM!	ALDH7A1
Trans, trans-farnesyl Diphosphate Biosynthesis	0.474	0.2	#NUM!	FDPS
Citrulline-Nitric Oxide Cycle	0.474	0.2	#NUM!	ASS1
Galactose Degradation I (Leloir Pathway)	0.474	0.2	#NUM!	GALK1
dTMP De Novo Biosynthesis	0.474	0.2	#NUM!	SHMT2
Tyrosine Degradation I	0.474	0.2	#NUM!	FAH
Glutamate Degradation III (via 4-aminobutyrate)	0.474	0.2	#NUM!	SUCLG2
Role of NANOG in Mammalian Embryonic Stem Cell Pluripotency	0.466	0.0917	3.162	GRB2,KRAS,MAP2K1,MAP2K2,MAPK1,MAPK3,RALA,RAP1A,RAP1B,SHC1,SMAD4
FcγRIIB Signaling in B Lymphocytes	0.455	0.0941	2.121	DOK1,GRB2,KRAS,MAP2K4,RALA,RAP1A,RAP1B,SHC1
Assembly of RNA Polymerase II Complex	0.449	0.1	1.342	DR1,POLR2B,POLR2C,POLR2E,TAF15
FAT10 Cancer Signaling Pathway	0.449	0.1	1.342	EEF1A1,NFKB2,PCNA,SMAD3,SMAD4
Mismatch Repair in Eukaryotes	0.441	0.125	#NUM!	FEN1,PCNA
Regulation of the Epithelial-Mesenchymal Transition Pathway	0.439	0.0872	#NUM!	GRB2,KRAS,LOX,MAP2K1,MAP2K2,MAP2K3,MAP2K4,MAPK1,MAPK3,NFKB2,NOTCH2,RALA,RAP1A,RAP1B,RHOA,SMAD3,SMAD4
Antigen Presentation Pathway	0.434	0.103	#NUM!	B2M,CALR,PDIA3,PSMB8
Urea Cycle	0.411	0.167	#NUM!	ASS1
Glycerol Degradation I	0.411	0.167	#NUM!	GPD2
Glycine Cleavage Complex	0.411	0.167	#NUM!	DLD
Selenocysteine Biosynthesis II (Archaea and Eukaryotes)	0.411	0.167	#NUM!	SARS1
NAD Biosynthesis III	0.411	0.167	#NUM!	NAMPT
Dermatan Sulfate Degradation (Metazoa)	0.409	0.118	#NUM!	HEXB,OGA
HOTAIR Regulatory Pathway	0.394	0.0859	3.606	ATG3,COL1A1,COL1A2,COL3A1,HDAC2,LAMTOR5,MMP14,NFKB2,RBBP4,RBBP7,RHOC,ROCK2,STK38,VIM
1D-myo-inositol Hexakisphosphate Biosynthesis II (Mammalian)	0.378	0.111	#NUM!	INPPL1,SEC16A
Crosstalk between Dendritic Cells and Natural Killer Cells	0.373	0.0879	#NUM!	ACTA2,ACTB,ACTG1,CAMK2D,FSCN1,NFKB2,TLN1,TLN2
IL-17A Signaling in Airway Cells	0.365	0.0896	2.449	MAP2K1,MAP2K2,MAP2K4,MAPK1,MAPK3,NFKB2
Phosphatidylcholine Biosynthesis I	0.361	0.143	#NUM!	PCYT1A
Cell Cycle Control of Chromosomal Replication	0.345	0.0893	2.236	MCM2,MCM6,MCM7,PCNA,RPA3
Estrogen Biosynthesis	0.339	0.0909	2	AKR1C3,HSD17B10,HSD17B12,HSD17B4
Ovarian Cancer Signaling	0.325	0.0823	3.162	HDAC2,KRAS,MAP2K1,MAP2K2,MAPK1,MAPK3,PA2G4,PRKACA,PRKAR1A,PTGS1,RALA,RAP1A,RAP1B
eNOS Signaling	0.317	0.0818	-0.905	CAV1,HSP90AB1,HSP90B1,HSPA1A/HSPA1B,HSPA2,HSPA4,HSPA5,HSPA8,HSPA9,PRKACA,PRKAR1A,PRKCA,PRKG1
Endocannabinoid Neuronal Synapse Pathway	0.311	0.0816	1.414	GNAI2,GNB1,GNB2,GNB4,GNG12,MAPK1,MAPK3,MGLL,PDIA3,PLCB3,PRKACA,PRKAR1A
Apelin Pancreas Signaling Pathway	0.307	0.087	-2	MAP2K4,NFKB2,PRKACA,PRKAR1A
STAT3 Pathway	0.305	0.0815	3.317	IGF2R,KRAS,MAP2K1,MAP2K2,MAP2K4,MAPK1,MAPK3,RAC1,RALA,RAP1A,RAP1B
Netrin Signaling	0.299	0.0833	1.633	ENAH,PRKACA,PRKAR1A,PRKG1,RAC1,RAC2
Corticotropin Releasing Hormone Signaling	0.294	0.0805	3.317	ARPC5,GNAI2,JUND,MAP2K1,MAP2K2,MAPK1,MAPK3,PRKACA,PRKAR1A,PRKCA,RAP1A,RAP1B
p53 Signaling	0.293	0.0816	2.236	GNL3,PCNA,PRKDC,SERPINE2,ST13,THBS1,TIGAR,TP53I3
nNOS Signaling in Neurons	0.292	0.0851	#NUM!	CAPN1,CAPN2,CAPNS1,PRKCA
Retinoic acid Mediated Apoptosis Signaling	0.29	0.0833	2	CRABP2,CYCS,FADD,PARP1,PARP4
Agranulocyte Adhesion and Diapedesis	0.286	0.0794	#NUM!	ACTA2,ACTB,ACTG1,EZR,FN1,GLG1,GNAI2,ITGA2,ITGA5,ITGB1,MMP14,MSN,MYH10,MYH9,MYL6,MYL9,RDX
Erythropoietin Signaling Pathway	0.276	0.0791	3.742	GRB2,KRAS,MAP2K1,MAP2K2,MAPK1,MAPK3,NFKB2,PRKCA,RAC1,RAC2,RALA,RAP1A,RAP1B,SHC1
Neuropathic Pain Signaling In Dorsal Horn Neurons	0.265	0.0792	2.828	CAMK2D,MAPK1,MAPK3,PDIA3,PLCB3,PRKACA,PRKAR1A,PRKCA
Retinoate Biosynthesis I	0.264	0.0833	#NUM!	AKR1B1,AKR1C3,ALDH1A3
Interferon Signaling	0.264	0.0833	#NUM!	PSMB8,STAT1,STAT2
Ubiquinol-10 Biosynthesis (Eukaryotic)	0.26	0.087	#NUM!	ECHDC1,MICAL1
Apelin Cardiac Fibroblast Signaling Pathway	0.26	0.087	#NUM!	CCN2,SERPINE1
IL-17A Signaling in Fibroblasts	0.234	0.0789	#NUM!	MAPK1,MAPK3,NFKB2
Coagulation System	0	0.0286	#NUM!	SERPINE1
Hepatic Cholestasis	0	0.0265	#NUM!	MAP2K4,NFKB2,PRKACA,PRKAR1A,PRKCA
LXR/RXR Activation	0	0.0325	#NUM!	ECHS1,FASN,NCOR2,NFKB2
VDR/RXR Activation	0	0.0641	0	CSNK2A1,NCOR2,PRKCA,PSMC5,SERPINB1
FXR/RXR Activation	0	0.0238	#NUM!	FASN,MAP2K4,PCK2
PXR/RXR Activation	0	0.0769	#NUM!	GSTM2,PAPSS2,PCK2,PRKACA,PRKAR1A
TR/RXR Activation	0	0.0714	#NUM!	AKR1C3,ENO1,FASN,ME1,NCOR2,PFKP
Role of BRCA1 in DNA Damage Response	0	0.0375	#NUM!	ACTB,SMARCC1,STAT1
IL-12 Signaling and Production in Macrophages	0	0.0662	#NUM!	MAP2K1,MAP2K2,MAP2K4,MAPK1,MAPK3,NFKB2,PRKCA,RAB7A,STAT1
Role of Pattern Recognition Receptors in Recognition of Bacteria and Viruses	0	0.0577	2.121	EIF2AK2,EIF2S1,MAP2K4,MAPK1,MAPK3,MAVS,NFKB2,PRKCA,PTX3
TREM1 Signaling	0	0.0779	2.449	GRB2,ITGA5,ITGB1,MAPK1,MAPK3,NFKB2
Role of NFAT in Regulation of the Immune Response	0	0.0406	3.464	GNAI2,GNB1,GNB2,GNB4,GNG12,GRB2,IPO5,KPNA2,KPNA3,KPNA4,KPNA6,KPNB1,KRAS,MAP2K1,MAP2K2,MAPK1,MAPK3,NFKB2,PLCB3,RALA,RAP1A,RAP1B,XPO1
CCR5 Signaling in Macrophages	0	0.0168	2	GNAI2,GNB1,GNB2,GNB4,GNG12,MAP2K4,MAPK1,PRKCA
Calcium-induced T Lymphocyte Apoptosis	0	0.00913	#NUM!	ATP2A2,CAPN2,HDAC2,PRKCA
Cytotoxic T Lymphocyte-mediated Apoptosis of Target Cells	0	0.00744	#NUM!	B2M,CYCS,FADD
Lymphotoxin β Receptor Signaling	0	0.0727	#NUM!	CYCS,MAPK1,MAPK3,NFKB2
IL-17 Signaling	0	0.0588	2.714	HSP90AB1,HSP90B1,KRAS,MAP2K3,MAP2K4,MAPK1,MAPK3,RALA,RAP1A,RAP1B,SRSF1
CTLA4 Signaling in Cytotoxic T Lymphocytes	0	0.0329	#NUM!	AP1B1,AP1G1,AP2A1,AP2A2,AP2B1,B2M,CLTA,CLTB,GRB2,PPP2CA,PPP2CB,PPP2R1A,PPP2R1B,PPP2R2A,PPP2R5D
B Cell Activating Factor Signaling	0	0.0698	#NUM!	MAP2K4,MAPK1,NFKB2
IL-15 Production	0	0.065	2.828	CSK,MAP2K1,MAP2K3,MAP2K4,NFKB2,PEAK1,STAT1,TWF1
T Helper Cell Differentiation	0	0.00223	#NUM!	STAT1
IL-9 Signaling	0	0.0571	#NUM!	NFKB2,STAT1
CD28 Signaling in T Helper Cells	0	0.0343	3.638	ACTR2,ACTR3,ARPC1A,ARPC1B,ARPC2,ARPC3,ARPC4,ARPC5,ARPC5L,CDC42,CSK,GRB2,MAP2K1,MAP2K2,MAP2K4,NFKB2,RAC1
Dendritic Cell Maturation	0	0.0229	3.051	B2M,COL1A1,COL1A2,COL3A1,FSCN1,MAP2K4,MAPK1,MAPK3,NFKB2,PDIA3,PLCB3,STAT1,STAT2
Endothelin-1 Signaling	0	0.0785	3.742	GNAI2,GRB2,HMOX1,KRAS,MAPK1,MAPK3,PDIA3,PLCB3,PRDX6,PRKCA,PTGS1,RALA,RAP1A,RAP1B,SHC1
Factors Promoting Cardiogenesis in Vertebrates	0	0.0596	2.828	CAMK2D,LRP1,MAP2K4,PDIA3,PLCB3,PRKCA,RHOA,ROCK2,SMAD4
Cardiomyocyte Differentiation via BMP Receptors	0	0.0435	#NUM!	SMAD4
Docosahexaenoic Acid (DHA) Signaling	0	0.0263	#NUM!	CYCS
iCOS-iCOSL Signaling in T Helper Cells	0	0.0124	1.633	CAMK2D,CSK,GRB2,NFKB2,RAC1,SHC1
Lipid Antigen Presentation by CD1	0	0.0203	#NUM!	AP1B1,AP2A1,AP2A2,AP2B1,B2M,CALR,PDIA3,PSAP
Maturity Onset Diabetes of Young (MODY) Signaling	0	0.0256	#NUM!	GAPDH,NFKB2
Human Embryonic Stem Cell Pluripotency	0	0.0422	#NUM!	GNAI2,GNB1,GNB2,GNB4,GNG12,SMAD3,SMAD4
Role of Oct4 in Mammalian Embryonic Stem Cell Pluripotency	0	0.0652	#NUM!	IGF2BP1,PARP1,PHB
Growth Hormone Signaling	0	0.0563	2	MAPK1,MAPK3,PRKCA,STAT1
CREB Signaling in Neurons	0	0.0415	3.771	CAMK2D,GNAI2,GNB1,GNB2,GNB4,GNG12,GRB2,IGF2R,KRAS,MAP2K1,MAP2K2,MAPK1,MAPK3,PDIA3,PLCB3,POLR2B,POLR2C,POLR2E,PRKACA,PRKAR1A,PRKCA,RALA,RAP1A,RAP1B,SHC1
Type I Diabetes Mellitus Signaling	0	0.0205	3	CYCS,FADD,HSPD1,MAP2K3,MAP2K4,MAPK1,NFKB2,RIPK1,STAT1,TRADD
Small Cell Lung Cancer Signaling	0	0.0417	#NUM!	CYCS,HDAC2,NFKB2,PA2G4
Primary Immunodeficiency Signaling	0	0.0185	#NUM!	ADA
Allograft Rejection Signaling	0	0.00217	#NUM!	B2M
Type II Diabetes Mellitus Signaling	0	0.0658	2.646	ACSL1,ACSL3,ACSL4,MAP2K4,MAPK1,MAPK3,NFKB2,PKM,PRKCA,TRADD
Communication between Innate and Adaptive Immune Cells	0	0.00211	#NUM!	B2M
Systemic Lupus Erythematosus Signaling	0	0.0634	#NUM!	EFTUD2,GRB2,HNRNPA2B1,HNRNPC,KRAS,LSM1,LSM12,LSM2,LSM3,LSM4,LSM5,LSM7,MAPK1,MAPK3,PPIH,PRPF19,PRPF3,PRPF31,PRPF4,PRPF4B,PRPF6,PRPF8,RALA,RAP1A,RAP1B,SART1,SF3B4,SNRNP40,SNRNP70,SNRPA1,SNRPC,SNRPD1,SNRPD2,SNRPD3,SNRPE,SNRPF,SNRPN,SNU13
Cdc42 Signaling	0	0.0615	4.271	ACTR2,ACTR3,ARPC1A,ARPC1B,ARPC2,ARPC3,ARPC4,ARPC5,ARPC5L,B2M,CDC42,CFL2,CLIP1,DIAPH1,EXOC2,EXOC4,IQGAP1,IQGAP3,ITGA2,ITGA5,ITGAV,ITGB1,ITGB5,MAP2K4,MAPK1,MPRIP,MYL12A,MYL6,MYL9,PAK2,PPP1CB,PPP1R12A,RALA,WASL
April Mediated Signaling	0	0.0714	#NUM!	MAP2K4,MAPK1,NFKB2
Role of Osteoblasts, Osteoclasts and Chondrocytes in Rheumatoid Arthritis	0	0.0491	#NUM!	COL1A1,GSN,ITGA5,LRP1,MAP2K3,MAP2K4,MAPK1,MAPK3,MMP14,SMAD4,TRADD
Phospholipase C Signaling	0	0.0675	4.564	AHNAK,ARHGEF1,ARHGEF12,ARHGEF2,CDC42,GNB1,GNB2,GNB4,GNG12,GRB2,HDAC2,HMOX1,ITGA2,ITGA5,ITGAV,ITGB1,ITGB5,KRAS,MAP2K1,MAP2K2,MAPK1,MAPK3,MARCKS,MPRIP,MYL12A,MYL6,MYL9,NFKB2,PEBP1,PLCB3,PPP1CB,PPP1R12A,PRKCA,RAC1,RAC2,RALA,RAP1A,RAP1B,RHOA,RHOC,RHOG,RHOT2,SHC1,TGM2
Altered T Cell and B Cell Signaling in Rheumatoid Arthritis	0	0.00213	#NUM!	NFKB2
Atherosclerosis Signaling	0	0.0462	#NUM!	COL1A1,COL1A2,COL3A1,GLG1,NFKB2,PRDX6
Role of Macrophages, Fibroblasts and Endothelial Cells in Rheumatoid Arthritis	0	0.0708	#NUM!	CAMK2D,CEBPZ,FN1,KRAS,LRP1,MAP2K1,MAP2K2,MAP2K3,MAP2K4,MAPK1,MAPK3,MIF,PDIA3,PLCB3,PRKCA,RAC1,RALA,RAP1A,RAP1B,RHOA,RIPK1,ROCK2,TRADD
Breast Cancer Regulation by Stathmin1	0	0.0743	2.655	ARHGEF1,ARHGEF12,ARHGEF2,CAMK2D,GNB1,GNB2,GNB4,GNG12,GRB2,KRAS,MAP2K1,MAP2K2,MAPK1,MAPK3,NFKB2,PLCB3,PPP1CA,PPP1CB,PPP1R12A,PPP1R14B,PPP2CA,PPP2CB,PPP2R1A,PPP2R1B,PPP2R2A,PPP2R5D,PRKACA,PRKAR1A,PRKCA,RAC1,RAC2,RALA,RAP1A,RAP1B,RHOA,SHC1,STMN1,TSG101,TUBA1B,TUBA1C,TUBB,TUBB2A,TUBB4B,TUBB6
RANK Signaling in Osteoclasts	0	0.0769	2.646	GSN,MAP2K1,MAP2K2,MAP2K4,MAPK1,MAPK3,NFKB2
Neuroprotective Role of THOP1 in Alzheimer's Disease	0	0.0424	0	LONP1,PREP,PRKACA,PRKAR1A,YWHAE
Regulation of IL-2 Expression in Activated and Anergic T Lymphocytes	0	0.0304	2.673	GRB2,KRAS,MAP2K1,MAP2K2,MAP2K4,MAPK1,MAPK3,NFKB2,RAC1,RALA,RAP1A,RAP1B,SMAD3,SMAD4
Nur77 Signaling in T Lymphocytes	0	0.0184	1.414	B2M,CYCS,HDAC2,MAP2K1,MAP2K2,MAPK1,MAPK3,PCNA,PRKCA
PKCθ Signaling in T Lymphocytes	0	0.0224	3.464	CAMK2D,GRB2,KRAS,MAP2K4,MAPK1,MAPK3,NFKB2,RAC1,RAC2,RALA,RAP1A,RAP1B
Role of Lipids/Lipid Rafts in the Pathogenesis of Influenza	0	0.0435	#NUM!	FDPS
TNFR2 Signaling	0	0.0625	#NUM!	MAP2K4,NFKB2
Role of Hypercytokinemia/hyperchemokinemia in the Pathogenesis of Influenza	0	0.0465	2	EIF2AK2,NFKB2,STAT1,STAT2
Antiproliferative Role of TOB in T Cell Signaling	0	0.0124	-0.447	MAPK1,PABPC1,SKP1,SMAD3,SMAD4
MSP-RON Signaling Pathway	0	0.0517	#NUM!	ACTA2,ACTB,ACTG1
OX40 Signaling Pathway	0	0.00656	#NUM!	B2M,MAP2K4,NFKB2
Intrinsic Prothrombin Activation Pathway	0	0.0714	#NUM!	COL1A1,COL1A2,COL3A1
Assembly of RNA Polymerase III Complex	0	0.0769	#NUM!	SF3A1
Role of JAK2 in Hormone-like Cytokine Signaling	0	0.0588	#NUM!	SHC1,STAT1
Transcriptional Regulatory Network in Embryonic Stem Cells	0	0.0185	#NUM!	SET
iNOS Signaling	0	0.0638	#NUM!	MAPK1,NFKB2,STAT1
nNOS Signaling in Skeletal Muscle Cells	0	0.0208	#NUM!	SNTB2
GADD45 Signaling	0	0.05	#NUM!	PCNA
Heparan Sulfate Biosynthesis	0	0.025	#NUM!	AARS1,PRDX6
Heparan Sulfate Biosynthesis (Late Stages)	0	0.0274	#NUM!	AARS1,PRDX6
Androgen Biosynthesis	0	0.0556	#NUM!	AKR1C3
Acyl-CoA Hydrolysis	0	0.0769	#NUM!	ACOT7
tRNA Splicing	0	0.0455	#NUM!	APEX1,PDE12
The Visual Cycle	0	0.05	#NUM!	AKR1C3
NAD Salvage Pathway II	0	0.0741	#NUM!	ACP1,NT5E
Triacylglycerol Degradation	0	0.0588	#NUM!	AARS1,MGLL,PRDX6
D-myo-inositol (1,4,5)-Trisphosphate Biosynthesis	0	0.0769	#NUM!	PIP4K2A,PLCB3
Phospholipases	0	0.0606	#NUM!	HMOX1,PDIA3,PLCB3,PRDX6
Leukotriene Biosynthesis	0	0.0714	#NUM!	LTA4H
Cholesterol Biosynthesis I	0	0.0769	#NUM!	LSS
Retinol Biosynthesis	0	0.0455	#NUM!	AKR1C3,ESD
Triacylglycerol Biosynthesis	0	0.0213	#NUM!	DBT
Cholesterol Biosynthesis II (via 24,25-dihydrolanosterol)	0	0.0769	#NUM!	LSS
Cholesterol Biosynthesis III (via Desmosterol)	0	0.0769	#NUM!	LSS
Histidine Degradation VI	0	0.05	#NUM!	MICAL1
Pregnenolone Biosynthesis	0	0.0556	#NUM!	MICAL1
Acetone Degradation I (to Methylglyoxal)	0	0.0312	#NUM!	PTGR1
Granulocyte Adhesion and Diapedesis	0	0.0423	#NUM!	EZR,GLG1,GNAI2,ITGB1,MMP14,MSN,RDX,THY1
Sperm Motility	0	0.0709	2.646	CSK,GNAI2,GNB1,GNB2,GNB4,GNG12,MAP2K1,MAP2K3,MAP2K4,PDIA3,PEAK1,PLCB3,PRDX6,PRKACA,PRKAR1A,PRKCA,PRKG1,TWF1
Tec Kinase Signaling	0	0.0486	4.123	ACTA2,ACTB,ACTG1,CDC42,FADD,GNAI2,GNB1,GNB2,GNB4,GNG12,ITGA2,ITGA5,ITGAV,ITGB1,ITGB5,MAP2K4,NFKB2,PAK2,PRKCA,RAC1,RAC2,RHOA,RHOC,RHOG,RHOT2,STAT1,STAT2
Adipogenesis pathway	0	0.0296	#NUM!	HDAC2,RBBP4,RBBP7,SMAD3
Wnt/Ca+ pathway	0	0.0625	2	NFKB2,PDIA3,PLCB3,PRKCA
SAPK/JNK Signaling	0	0.0458	4.359	CDC42,CRK,CRKL,FADD,GNB1,GNB2,GNB4,GNG12,GRB2,HNRNPK,KRAS,MAP2K4,MAP4K4,MAP4K5,RAC1,RAC2,RALA,RAP1A,RAP1B,RIPK1,SHC1,TRADD
IL-4 Signaling	0	0.0761	#NUM!	GRB2,INPPL1,KRAS,RALA,RAP1A,RAP1B,SHC1
Wnt/β-catenin Signaling	0	0.0694	-1.265	APPL2,CSNK2A1,ILK,LRP1,PPP2CA,PPP2CB,PPP2R1A,PPP2R1B,PPP2R2A,PPP2R5D,RPS27A,RUVBL2
Serotonin Receptor Signaling	0	0.0465	#NUM!	QDPR,SPR
Phototransduction Pathway	0	0.0556	#NUM!	GNB1,PRKACA,PRKAR1A
Sonic Hedgehog Signaling	0	0.069	#NUM!	PRKACA,PRKAR1A
cAMP-mediated signaling	0	0.0611	2.714	AKAP11,AKAP8,AKAP9,APEX1,CAMK2D,GNAI2,MAP2K1,MAP2K2,MAPK1,MAPK3,PDE12,PRKACA,PRKAR1A,RAP1A
p38 MAPK Signaling	0	0.0593	2.236	FADD,HMGN1,HSPB1,MAP2K3,MAP2K4,STAT1,TRADD
Notch Signaling	0	0.0526	#NUM!	NOTCH2,NUMB
NF-κB Signaling	0	0.0292	3.5	CSNK2A1,EIF2AK2,FADD,HDAC2,IGF2R,KRAS,MAP4K4,NFKB2,PRKACA,RALA,RAP1A,RAP1B,RIPK1,TRADD,UBE2N,UBE2V1
T Cell Receptor Signaling	0	0.0304	3.771	AKT1S1,B2M,CSK,GRB2,ITGA2,ITGB1,KRAS,MAP2K1,MAP2K2,MAP2K3,MAP2K4,MAPK1,MAPK3,NFKB2,RAC1,RALA,RAP1A,RAP1B
G-Protein Coupled Receptor Signaling	0	0.0688	#NUM!	APEX1,CAMK2D,GNAI2,GRB2,KRAS,MAP2K1,MAP2K2,MAPK1,MAPK3,NFKB2,PDE12,PLCB3,PRKACA,PRKAR1A,PRKCA,RALA,RAP1A,RAP1B,SHC1
GPCR-Mediated Integration of Enteroendocrine Signaling Exemplified by an L Cell	0	0.0685	-0.447	GNAI2,PDIA3,PLCB3,PRKACA,PRKAR1A
GPCR-Mediated Nutrient Sensing in Enteroendocrine Cells	0	0.0603	1.89	GNAI2,GNG12,PDIA3,PLCB3,PRKACA,PRKAR1A,PRKCA
Gustation Pathway	0	0.0479	#NUM!	APEX1,GNB1,GNB2,GNB4,GNG12,PDE12,PRKACA,PRKAR1A
PD-1, PD-L1 cancer immunotherapy pathway	0	0.0377	0	B2M,CSK,CSNK2A1,SMAD3
Th1 and Th2 Activation Pathway	0	0.0174	#NUM!	GRB2,NOTCH2,STAT1
Th1 Pathway	0	0.0246	#NUM!	GRB2,NOTCH2,STAT1
Th2 Pathway	0	0.0146	#NUM!	GRB2,NOTCH2
Osteoarthritis Pathway	0	0.0769	1.604	ANXA5,CTNNA1,FADD,FN1,GREM1,ITGA2,ITGA5,ITGAV,ITGB1,ITGB5,LRP1,MYBBP1A,NAMPT,NFKB2,RAC1,SMAD3,SMAD4,TIMP3
IL-7 Signaling Pathway	0	0.0641	2.236	GRB2,MAPK1,MAPK3,SHC1,STAT1
Neuroinflammation Signaling Pathway	0	0.0444	3.317	B2M,GLS,GLUL,HMOX1,MAP2K4,MAPK1,MAPK3,NFKB2,RAC1,RAC2,RIPK1,SOD2,STAT1,TICAM2
Th17 Activation Pathway	0	0.00649	#NUM!	HSP90AB1,HSP90B1,NFKB2
SPINK1 Pancreatic Cancer Pathway	0	0.05	#NUM!	CTSA,CTSB,SMAD3
Cardiac Hypertrophy Signaling (Enhanced)	0	0.0762	5.333	APEX1,ATP2A2,CAMK2D,DIAPH1,EIF2B2,EIF2B3,EIF4E,EIF4EBP1,GNAI2,GNB1,GNB2,GNB4,GNG12,HDAC2,HSPB1,ITGA2,ITGA5,ITGAV,ITGB1,ITGB5,KRAS,MAP2K1,MAP2K2,MAP2K3,MAP2K4,MAPK1,MAPK3,NFKB2,PDE12,PDIA3,PLCB3,PRKACA,PRKAR1A,PRKCA,PRKG1,RALA,RAP1A,RAP1B,RHOA,ROCK2,RPS6
T Cell Exhaustion Signaling Pathway	0	0.0294	3	KRAS,MAP2K4,MAPK1,MAPK3,PPP2CA,PPP2CB,PPP2R1A,PPP2R1B,PPP2R2A,PPP2R5D,RALA,RAP1A,RAP1B,SMAD3,STAT1,STAT2
IL-23 Signaling Pathway	0	0.0217	#NUM!	NFKB2
Systemic Lupus Erythematosus In T Cell Signaling Pathway	0	0.0535	1.915	AKT1S1,B2M,CDC42,DNMT1,EZR,GNAI2,GRB2,KRAS,MAP2K1,MAP2K2,MAP2K3,MAP2K4,MAPK1,MAPK3,MSN,PPP2CA,PPP2CB,PPP2R1A,PPP2R1B,PPP2R2A,PPP2R5D,RAC1,RAC2,RALA,RAP1A,RAP1B,RDX,RHOA,RHOC,RHOG,RHOT2,ROCK2,STIM1
Systemic Lupus Erythematosus In B Cell Signaling Pathway	0	0.0722	3.578	CSK,GRB2,INPPL1,KRAS,MAP2K1,MAP2K2,MAP4K4,MAPK1,MAPK3,MAVS,NFKB2,PRKCA,RAC1,RAC2,RALA,RAP1A,RAP1B,SHC1,STAT1,STAT2
White Adipose Tissue Browning Pathway	0	0.0441	2.449	LDHA,LDHB,MAPK1,PRKACA,PRKAR1A,PRKG1
Regulation Of The Epithelial Mesenchymal Transition In Development Pathway	0	0.0345	#NUM!	LOX,NFKB2,S100A4
MSP-RON Signaling In Macrophages Pathway	0	0.0769	1.667	GRB2,KRAS,MAPK1,MAPK3,NFKB2,RALA,RAP1A,RAP1B,STAT1
Complement System	0	0.027	#NUM!	C1QBP
Eicosanoid Signaling	0	0.0746	#NUM!	AKR1C3,LTA4H,PRDX6,PTGIS,PTGS1

## Sheet: 3mM Metf whole cell proteome
© 2000-2021 QIAGEN. All rights reserved.
Ingenuity Canonical Pathways	-log(p-value)	Ratio	z-score	Molecules
EIF2 Signaling	71.9	0.522	7.25	ACTA2,ACTB,EIF1,EIF2A,EIF2AK2,EIF2B3,EIF2S1,EIF2S2,EIF2S3,EIF3A,EIF3B,EIF3C,EIF3D,EIF3E,EIF3F,EIF3G,EIF3H,EIF3I,EIF3J,EIF3K,EIF3L,EIF3M,EIF4A1,EIF4E,EIF4G1,EIF4G3,EIF5,EIF5B,GRB2,HNRNPA1,HSPA5,KRAS,MAP2K1,MAP2K2,MAPK1,MAPK3,NRAS,PABPC1,PPP1CA,PPP1CB,RALA,RALB,RAP1A,RAP1B,RPL10,RPL10A,RPL11,RPL12,RPL13,RPL13A,RPL14,RPL15,RPL17,RPL18,RPL18A,RPL19,RPL21,RPL22,RPL22L1,RPL23,RPL23A,RPL24,RPL26,RPL27,R…
Regulation of eIF4 and p70S6K Signaling	35.6	0.408	2.683	EIF1,EIF2A,EIF2B3,EIF2S1,EIF2S2,EIF2S3,EIF3A,EIF3B,EIF3C,EIF3D,EIF3E,EIF3F,EIF3G,EIF3H,EIF3I,EIF3J,EIF3K,EIF3L,EIF3M,EIF4A1,EIF4E,EIF4G1,EIF4G3,GRB2,ITGA2,ITGA5,ITGAV,ITGB1,ITGB5,KRAS,MAP2K1,MAP2K2,MAPK1,MAPK3,NRAS,PABPC1,PPP2CA,PPP2R1A,PPP2R2A,PTPA,RALA,RALB,RAP1A,RAP1B,RPS10,RPS11,RPS12,RPS13,RPS14,RPS15,RPS15A,RPS16,RPS18,RPS19,RPS2,RPS20,RPS21,RPS23,RPS25,RPS26,RPS27A,RPS27L,RPS28,RPS3,RPS3A,…
Protein Ubiquitination Pathway	28.5	0.298	#NUM!	B2M,CRYAB,CUL2,DNAJA1,DNAJB1,DNAJB11,DNAJB12,DNAJB4,DNAJB6,DNAJC10,DNAJC3,DNAJC7,DNAJC8,DNAJC9,ELOB,ELOC,HSP90AB1,HSP90B1,HSPA13,HSPA1A/HSPA1B,HSPA2,HSPA4,HSPA5,HSPA8,HSPA9,HSPB1,HSPB6,HSPB7,HSPB8,HSPD1,HSPE1,HSPH1,PSMA1,PSMA2,PSMA3,PSMA4,PSMA5,PSMA6,PSMA7,PSMB1,PSMB2,PSMB5,PSMB7,PSMC1,PSMC2,PSMC4,PSMC5,PSMC6,PSMD1,PSMD10,PSMD11,PSMD12,PSMD13,PSMD14,PSMD2,PSMD3,PSMD5,PSMD7,PSMD8,PSMD9,PSME1,PSME2…
BAG2 Signaling Pathway	25.1	0.5	0.535	BAG2,CTSB,HSPA1A/HSPA1B,HSPA2,HSPA4,HSPA5,HSPA8,HSPA9,MAPK1,MAPK3,PSMA1,PSMA2,PSMA3,PSMA4,PSMA5,PSMA6,PSMA7,PSMB1,PSMB2,PSMB5,PSMB7,PSMC1,PSMC2,PSMC4,PSMC5,PSMC6,PSMD1,PSMD10,PSMD11,PSMD12,PSMD13,PSMD14,PSMD2,PSMD3,PSMD5,PSMD7,PSMD8,PSMD9,PSME1,PSME2,PSMF1,RELA
mTOR Signaling	25	0.316	2.985	AKT1S1,CDC42,EIF3A,EIF3B,EIF3C,EIF3D,EIF3E,EIF3F,EIF3G,EIF3H,EIF3I,EIF3J,EIF3K,EIF3L,EIF3M,EIF4A1,EIF4E,EIF4G1,EIF4G3,FKBP1A,HMOX1,KRAS,MAPK1,MAPK3,NRAS,PPP2CA,PPP2R1A,PPP2R2A,PRKCA,PTPA,RAC1,RAC2,RALA,RALB,RAP1A,RAP1B,RHOA,RHOC,RHOG,RPS10,RPS11,RPS12,RPS13,RPS14,RPS15,RPS15A,RPS16,RPS18,RPS19,RPS2,RPS20,RPS21,RPS23,RPS25,RPS26,RPS27A,RPS27L,RPS28,RPS3,RPS3A,RPS4X,RPS5,RPS6,RPS7,RPS8,RPS9,RPSA
Huntington's Disease Signaling	24.9	0.278	1.5	AP2A2,ATP5F1A,ATP5F1B,ATP5PB,ATP5PF,BAX,CAPN1,CAPN2,CAPNS1,CLTA,CLTB,CLTC,CTSD,CYCS,DCTN1,DNAJB1,DNM1L,DNM2,DYNC1I2,GLS,GNB1,GNB2,GNG12,GOSR2,GRB2,HDAC2,HSPA1A/HSPA1B,HSPA2,HSPA4,HSPA5,HSPA8,HSPA9,MAPK1,MAPK3,NAPA,NAPG,NSF,PLCB3,POLR2B,POLR2E,PRKCA,PSMA1,PSMA2,PSMA3,PSMA4,PSMA5,PSMA6,PSMA7,PSMB1,PSMB2,PSMB5,PSMB7,PSMC1,PSMC2,PSMC4,PSMC5,PSMC6,PSMD1,PSMD10,PSMD11,PSMD12,PSMD13,PSMD14,PSMD2,PSMD3,P…
FAT10 Signaling Pathway	24.1	0.607	1.342	PSMA1,PSMA2,PSMA3,PSMA4,PSMA5,PSMA6,PSMA7,PSMB1,PSMB2,PSMB5,PSMB7,PSMC1,PSMC2,PSMC4,PSMC5,PSMC6,PSMD1,PSMD10,PSMD11,PSMD12,PSMD13,PSMD14,PSMD2,PSMD3,PSMD5,PSMD7,PSMD8,PSMD9,PSME1,PSME2,PSMF1,SQSTM1,UBA1,UBA6
Remodeling of Epithelial Adherens Junctions	23.9	0.544	3.5	ACTA2,ACTB,ACTG1,ACTN1,ACTN4,ACTR2,ACTR3,ARPC1A,ARPC1B,ARPC2,ARPC3,ARPC4,ARPC5,ARPC5L,CLIP1,CTNNA1,CTNNB1,DNM1L,DNM2,HGS,IQGAP1,MAPRE1,NME1,RAB5A,RAB5B,RAB5C,RAB7A,RALA,TUBA1B,TUBA1C,TUBB,TUBB2A,TUBB3,TUBB4B,TUBB6,VCL,ZYX
Actin Cytoskeleton Signaling	22.5	0.282	6.425	ACTA2,ACTB,ACTG1,ACTN1,ACTN4,ACTR2,ACTR3,ARPC1A,ARPC1B,ARPC2,ARPC3,ARPC4,ARPC5,ARPC5L,BRK1,CDC42,CFL1,CFL2,CRK,CRKL,CSK,CYFIP1,EZR,FGF2,FLNA,FN1,GNG12,GRB2,GSN,IQGAP1,ITGA2,ITGA5,ITGAV,ITGB1,ITGB5,KRAS,MAP2K1,MAP2K2,MAPK1,MAPK3,MPRIP,MSN,MYH10,MYH9,MYL12A,MYL6,MYL9,NCKAP1,NRAS,PAK2,PFN1,PFN2,PPP1CB,RAC1,RAC2,RALA,RALB,RAP1A,RAP1B,RDX,RHOA,ROCK2,SHC1,TLN1,TLN2,TMSB10/TMSB4X,TRIO,VCL,WASF2
Mitochondrial Dysfunction	21.2	0.324	#NUM!	ACO1,AIFM1,ATP5F1A,ATP5F1B,ATP5ME,ATP5PB,ATP5PD,ATP5PF,ATP5PO,CAT,COX4I1,COX5A,COX5B,COX6B1,CYB5R3,CYCS,FIS1,GPD2,GPX7,GSR,HSD17B10,NDUFA10,NDUFA12,NDUFA2,NDUFA5,NDUFA6,NDUFA7,NDUFA8,NDUFA9,NDUFB10,NDUFB4,NDUFS1,NDUFS4,NDUFS5,NDUFS6,NDUFS7,NDUFS8,NDUFV1,NDUFV2,OGDH,PARK7,PDHA1,PRDX3,PRDX5,SDHA,SDHB,SOD2,TXNRD2,UQCRB,UQCRC1,UQCRC2,UQCRFS1,VDAC1,VDAC2,VDAC3
Polyamine Regulation in Colon Cancer	20.9	0.532	#NUM!	CTNNB1,KRAS,PSMA1,PSMA2,PSMA3,PSMA4,PSMA5,PSMA6,PSMA7,PSMB1,PSMB2,PSMB5,PSMB7,PSMC1,PSMC2,PSMC4,PSMC5,PSMC6,PSMD1,PSMD10,PSMD11,PSMD12,PSMD13,PSMD14,PSMD2,PSMD3,PSMD5,PSMD7,PSMD8,PSMD9,PSME1,PSME2,PSMF1
Clathrin-mediated Endocytosis Signaling	20.5	0.301	#NUM!	AAK1,ACTA2,ACTB,ACTG1,ACTR2,ACTR3,AP1B1,AP1G1,AP1M1,AP2A1,AP2A2,AP2B1,AP2M1,AP3B1,AP3M1,AP3S1,ARPC1A,ARPC1B,ARPC2,ARPC3,ARPC4,ARPC5,ARPC5L,CD2AP,CDC42,CLTA,CLTB,CLTC,CSNK2A1,CTTN,DAB2,DNM1L,DNM2,EPS15,FGF2,GAK,GRB2,HGS,HSPA8,ITGA5,ITGB1,ITGB5,MYO1E,MYO6,NUMB,PICALM,RAB5A,RAB5B,RAB5C,RAB7A,RAC1,RPS27A,SH3GL1,SH3GLB1,SH3KBP1,SNX9,STAM,TFRC
Sirtuin Signaling Pathway	20.4	0.25	-1.131	ACLY,APEX1,ATG3,ATP5F1A,ATP5F1B,ATP5PB,ATP5PF,BAX,GLS,GLUD1,GOT2,IDH2,LDHA,LDHB,MAPK1,MAPK3,NAMPT,NDRG1,NDUFA10,NDUFA12,NDUFA2,NDUFA5,NDUFA6,NDUFA7,NDUFA8,NDUFA9,NDUFB10,NDUFB4,NDUFS1,NDUFS4,NDUFS5,NDUFS6,NDUFS7,NDUFS8,NDUFV1,NDUFV2,NQO1,PARP1,PCK2,PDHA1,PGAM1,PGK1,PPID,PPIF,PRKDC,RELA,SDHA,SDHB,SF3A1,SLC25A4,SLC25A5,SLC25A6,SOD1,SOD2,STAT3,TIMM13,TIMM44,TIMM9,TOMM22,TOMM34,TOMM6,TOMM70,TP53BP1,T…
Inhibition of ARE-Mediated mRNA Degradation Pathway	20	0.323	0.816	DDX6,DIS3,EDC3,EDC4,MAPK1,MAPK3,PABPN1,PPP2CA,PPP2R1A,PPP2R2A,PRKAR1A,PRKAR2A,PSMA1,PSMA2,PSMA3,PSMA4,PSMA5,PSMA6,PSMA7,PSMB1,PSMB2,PSMB5,PSMB7,PSMC1,PSMC2,PSMC4,PSMC5,PSMC6,PSMD1,PSMD10,PSMD11,PSMD12,PSMD13,PSMD14,PSMD2,PSMD3,PSMD5,PSMD7,PSMD8,PSMD9,PSME1,PSME2,PSMF1,PTPA,TIA1,XRN1,YWHAB,YWHAE,YWHAG,YWHAH,YWHAQ,YWHAZ
Integrin Signaling	19.7	0.282	7.216	ACTA2,ACTB,ACTG1,ACTN1,ACTN4,ACTR2,ACTR3,ARPC1A,ARPC1B,ARPC2,ARPC3,ARPC4,ARPC5,ARPC5L,CAPN1,CAPN2,CAPNS1,CAV1,CDC42,CRK,CRKL,CTTN,GRB2,GSN,ILK,ITGA2,ITGA5,ITGAV,ITGB1,ITGB5,KRAS,LIMS1,MAP2K1,MAP2K2,MAPK1,MAPK3,MPRIP,MYL12A,MYL9,NRAS,PAK2,PARVA,PFN1,PFN2,PPP1CB,RAC1,RAC2,RALA,RALB,RAP1A,RAP1B,RHOA,RHOC,RHOG,SHC1,TLN1,TLN2,VASP,VCL,ZYX
Virus Entry via Endocytic Pathways	16	0.356	#NUM!	ACTA2,ACTB,ACTG1,AP1B1,AP1G1,AP1M1,AP2A1,AP2A2,AP2B1,AP2M1,AP3B1,AP3M1,AP3S1,B2M,CAV1,CDC42,CLTA,CLTB,CLTC,DNM2,FLNA,FLNB,FLNC,ITGA2,ITGA5,ITGB1,ITGB5,KRAS,NRAS,PRKCA,RAC1,RAC2,RALA,RALB,RAP1A,RAP1B,TFRC
NRF2-mediated Oxidative Stress Response	15.9	0.245	5.568	ACTA2,ACTB,ACTG1,AKR1A1,AKR7A2,CAT,CBR1,CCT7,DNAJA1,DNAJA2,DNAJB1,DNAJB11,DNAJB12,DNAJB4,DNAJB6,DNAJC10,DNAJC3,DNAJC7,DNAJC8,DNAJC9,ERP29,FTL,GCLM,GSR,GSTK1,GSTO1,GSTP1,GSTT2/GSTT2B,HACD3,HMOX1,HSP90AB1,HSP90B1,HSPB8,KRAS,MAP2K1,MAP2K2,MAP2K3,MAPK1,MAPK3,MGST1,NQO1,NRAS,PPIB,PRDX1,PRKCA,RALA,RALB,RAP1A,RAP1B,SOD1,SOD2,SQSTM1,STIP1,TXN,TXNRD1,UBE2K,USP14,VCP
Coronavirus Pathogenesis Pathway	15.9	0.261	-4.621	ATP6V1A,BAX,CCDC22,CTSL,EEF1A1,EIF2A,EIF4E,HDAC2,KPNB1,MAPK1,MAPK3,NPM1,PA2G4,RAB7A,RELA,RIPK1,RPS10,RPS11,RPS12,RPS13,RPS14,RPS15,RPS15A,RPS16,RPS18,RPS19,RPS2,RPS20,RPS21,RPS23,RPS25,RPS26,RPS27A,RPS27L,RPS28,RPS3,RPS3A,RPS4X,RPS5,RPS6,RPS7,RPS8,RPS9,RPSA,SERPINE1,STAT1,STAT2,STAT3,STING1,TNPO1,TOMM70,TRIM25,ZC3HAV1
Oxidative Phosphorylation	14.4	0.33	6	ATP5F1A,ATP5F1B,ATP5ME,ATP5PB,ATP5PD,ATP5PF,ATP5PO,COX4I1,COX5A,COX5B,COX6B1,CYCS,NDUFA10,NDUFA12,NDUFA2,NDUFA5,NDUFA6,NDUFA7,NDUFA8,NDUFA9,NDUFB10,NDUFB4,NDUFS1,NDUFS4,NDUFS5,NDUFS6,NDUFS7,NDUFS8,NDUFV1,NDUFV2,SDHA,SDHB,UQCRB,UQCRC1,UQCRC2,UQCRFS1
Caveolar-mediated Endocytosis Signaling	13.8	0.387	#NUM!	ACTA2,ACTB,ACTG1,ARCN1,B2M,CAV1,CAVIN1,COPA,COPB1,COPB2,COPE,COPG1,COPG2,COPZ1,DNM2,FLNA,FLNB,FLNC,FLOT1,FLOT2,ITGA2,ITGA5,ITGAV,ITGB1,ITGB5,PRKCA,RAB5A,RAB5B,RAB5C
Epithelial Adherens Junction Signaling	13.7	0.272	#NUM!	ACTA2,ACTB,ACTG1,ACTN1,ACTN4,ACTR2,ACTR3,ARPC1A,ARPC1B,ARPC2,ARPC3,ARPC4,ARPC5,ARPC5L,CDC42,CLINT1,CLIP1,CRK,CTNNA1,CTNNB1,IQGAP1,KRAS,LMO7,MYH10,MYH9,MYL6,MYL9,NRAS,RAC1,RALA,RALB,RAP1A,RAP1B,RHOA,TUBA1B,TUBA1C,TUBB,TUBB2A,TUBB3,TUBB4B,TUBB6,VCL,ZYX
RAN Signaling	13.2	0.824	3.742	CSE1L,IPO5,KPNA2,KPNA3,KPNA4,KPNA6,KPNB1,RAN,RANBP1,RANBP2,RANGAP1,RCC1,TNPO1,XPO1
Phagosome Maturation	12.9	0.264	#NUM!	ATP6V1A,ATP6V1B2,ATP6V1E1,ATP6V1G1,B2M,CALR,CTSB,CTSD,CTSL,CTSZ,DCTN4,DYNC1H1,DYNC1I2,DYNC1LI1,DYNC1LI2,DYNLL1,DYNLRB1,EEA1,GOSR2,LAMP1,LAMP2,NAPA,NAPG,NSF,PRDX1,PRDX2,PRDX5,PRDX6,RAB5A,RAB5B,RAB5C,RAB7A,RAC1,RAC2,TUBA1B,TUBA1C,TUBB,TUBB2A,TUBB3,TUBB4B,TUBB6,VPS28
Estrogen Receptor Signaling	12.8	0.183	5.397	ATP5F1A,ATP5F1B,ATP5PB,CACNA2D1,CARM1,CAV1,CFL1,CFL2,DDX5,EIF2B3,EIF4E,GNAI2,GNB1,GNB2,GNG12,GRB2,HNRNPD,HSP90AB1,HSP90B1,IGF2R,KRAS,MAP2K1,MAP2K2,MAPK1,MAPK3,MMP14,MPRIP,MYL12A,MYL6,MYL9,NDUFA10,NDUFA12,NDUFA2,NDUFA5,NDUFA6,NDUFA7,NDUFA8,NDUFA9,NDUFB10,NDUFB4,NDUFS1,NDUFS4,NDUFS5,NDUFS6,NDUFS7,NDUFS8,NDUFV1,NDUFV2,NR3C1,NRAS,PCNA,PDIA3,PLCB3,POLR2B,PPP1CB,PRKAR1A,PRKAR2A,PRKCA,PRKDC,RALA,RALB,RA…
tRNA Charging	12.5	0.513	4.472	AARS1,DARS1,EPRS1,FARSA,FARSB,GARS1,HARS1,HARS2,IARS1,IARS2,KARS1,LARS1,NARS1,QARS1,RARS1,SARS1,TARS1,VARS1,WARS1,YARS1
RhoA Signaling	12.5	0.29	4.902	ACTA2,ACTB,ACTG1,ACTR2,ACTR3,ANLN,ARHGAP1,ARPC1A,ARPC1B,ARPC2,ARPC3,ARPC4,ARPC5,ARPC5L,CDC42EP2,CFL1,CFL2,EZR,KTN1,MPRIP,MSN,MYL12A,MYL6,MYL9,PFN1,PFN2,PIP4K2A,PKN1,PPP1CB,RDX,RHOA,ROCK2,SEPTIN11,SEPTIN2,SEPTIN6,SEPTIN9
Germ Cell-Sertoli Cell Junction Signaling	12.4	0.251	#NUM!	ACTA2,ACTB,ACTG1,ACTN1,ACTN4,CDC42,CFL1,CFL2,CLINT1,CTNNA1,CTNNB1,GSN,ILK,IQGAP1,ITGA2,ITGB1,KRAS,MAP2K1,MAP2K2,MAP2K3,MAPK1,MAPK3,NRAS,PAK2,RAC1,RAC2,RALA,RALB,RAP1A,RAP1B,RHOA,RHOC,RHOG,TJP1,TUBA1B,TUBA1C,TUBB,TUBB2A,TUBB3,TUBB4B,TUBB6,VCL,ZYX
Signaling by Rho Family GTPases	12.2	0.209	6.487	ACTA2,ACTB,ACTG1,ACTR2,ACTR3,ARHGEF17,ARHGEF2,ARPC1A,ARPC1B,ARPC2,ARPC3,ARPC4,ARPC5,ARPC5L,CDC42,CDC42EP2,CFL1,CFL2,CLIP1,CYFIP1,EZR,GNAI2,GNB1,GNB2,GNG12,IQGAP1,ITGA2,ITGA5,ITGAV,ITGB1,ITGB5,MAP2K1,MAP2K2,MAPK1,MAPK3,MSN,MYL12A,MYL6,MYL9,PAK2,PIP4K2A,PKN1,RAC1,RAC2,RDX,RELA,RHOA,RHOC,RHOG,ROCK2,SEPTIN11,SEPTIN2,SEPTIN6,SEPTIN9,STMN1,VIM
Rac Signaling	11.7	0.268	5.831	ACTR2,ACTR3,ARPC1A,ARPC1B,ARPC2,ARPC3,ARPC4,ARPC5,ARPC5L,BRK1,CDC42,CFL1,CFL2,CYFIP1,IQGAP1,ITGA2,ITGA5,ITGAV,ITGB1,ITGB5,KRAS,MAP2K1,MAP2K2,MAPK1,MAPK3,NCKAP1,NRAS,PAK2,PIP4K2A,RAC1,RAC2,RALA,RALB,RAP1A,RAP1B,RELA,RHOA
Ephrin Receptor Signaling	11.6	0.229	6.252	ABI1,ACP1,ACTR2,ACTR3,ARPC1A,ARPC1B,ARPC2,ARPC3,ARPC4,ARPC5,ARPC5L,CDC42,CFL1,CFL2,CRK,CRKL,GNAI2,GNB1,GNB2,GNG12,GRB2,ITGA2,ITGA5,ITGAV,ITGB1,ITGB5,KRAS,MAP2K1,MAP2K2,MAP4K4,MAPK1,MAPK3,NRAS,PAK2,PTPN11,RAC1,RAC2,RALA,RALB,RAP1A,RAP1B,RHOA,ROCK2,SDCBP,SHC1,STAT3
ILK Signaling	11.3	0.227	3.244	ACTA2,ACTB,ACTG1,ACTN1,ACTN4,CDC42,CFL1,CFL2,CTNNB1,DSP,FBLIM1,FERMT2,FLNA,FLNB,FLNC,FN1,ILK,ITGB1,ITGB5,KRT18,LIMS1,LIMS2,MAPK1,MAPK3,MYH10,MYH9,MYL6,MYL9,PARVA,PPP1R14B,PPP2CA,PPP2R1A,PPP2R2A,PTPA,RAC1,RAC2,RELA,RHOA,RHOC,RHOG,RSU1,TGFB1I1,TMSB10/TMSB4X,VCL,VIM
Regulation of Actin-based Motility by Rho	11.2	0.284	4.642	ACTA2,ACTB,ACTR2,ACTR3,ARPC1A,ARPC1B,ARPC2,ARPC3,ARPC4,ARPC5,ARPC5L,CDC42,CFL1,GSN,ITGA2,ITGA5,ITGAV,ITGB1,ITGB5,MPRIP,MYL12A,MYL6,MYL9,PAK2,PFN1,PFN2,PIP4K2A,PPP1CB,RAC1,RAC2,RHOA,RHOC,RHOG
TCA Cycle II (Eukaryotic)	11.2	0.625	3.873	ACO1,CS,DLD,DLST,FH,IDH3A,IDH3B,IDH3G,MDH1,MDH2,OGDH,SDHA,SDHB,SUCLA2,SUCLG1
Actin Nucleation by ARP-WASP Complex	11.1	0.312	5	ACTR2,ACTR3,ARPC1A,ARPC1B,ARPC2,ARPC3,ARPC4,ARPC5,ARPC5L,CDC42,GRB2,ITGA2,ITGA5,ITGAV,ITGB1,ITGB5,KRAS,NRAS,RAC1,RAC2,RALA,RALB,RAP1A,RAP1B,RHOA,RHOC,RHOG,ROCK2,VASP
ERK/MAPK Signaling	10.1	0.21	3.569	CRK,CRKL,EIF4E,GRB2,HSPB1,HSPB7,ITGA2,ITGA5,ITGAV,ITGB1,ITGB5,KRAS,MAP2K1,MAP2K2,MAPK1,MAPK3,NRAS,PAK2,PPP1CA,PPP1CB,PPP1R14B,PPP1R7,PPP2CA,PPP2R1A,PPP2R2A,PRKAR1A,PRKAR2A,PRKCA,PTPA,RAC1,RAC2,RALA,RALB,RAP1A,RAP1B,SHC1,STAT1,STAT3,TLN1,TLN2,YWHAB,YWHAG,YWHAH,YWHAQ,YWHAZ
Coronavirus Replication Pathway	10.1	0.422	4.359	ARCN1,BAG3,COPA,COPB1,COPB2,COPE,COPG1,COPG2,COPZ1,CTSL,DDX1,HNRNPA1,TUBA1B,TUBA1C,TUBB,TUBB2A,TUBB3,TUBB4B,TUBB6
RhoGDI Signaling	10	0.209	-5.333	ACTA2,ACTB,ACTG1,ACTR2,ACTR3,ARHGAP1,ARHGEF17,ARHGEF2,ARPC1A,ARPC1B,ARPC2,ARPC3,ARPC4,ARPC5,ARPC5L,CDC42,CFL1,CFL2,EZR,GNAI2,GNB1,GNB2,GNG12,ITGA2,ITGA5,ITGAV,ITGB1,ITGB5,MSN,MYH10,MYH9,MYL12A,MYL6,MYL9,PAK2,PIP4K2A,PRKCA,RAC1,RAC2,RDX,RHOA,RHOC,RHOG,ROCK2,WASF2
Aldosterone Signaling in Epithelial Cells	9.9	0.232	3.162	AHCY,CRYAB,DNAJA1,DNAJB1,DNAJB11,DNAJB12,DNAJB4,DNAJB6,DNAJC10,DNAJC3,DNAJC7,DNAJC8,DNAJC9,HSP90AB1,HSP90B1,HSPA13,HSPA1A/HSPA1B,HSPA2,HSPA4,HSPA5,HSPA8,HSPA9,HSPB1,HSPB6,HSPB7,HSPB8,HSPD1,HSPE1,HSPH1,KRAS,MAP2K1,MAP2K2,MAPK1,MAPK3,PDIA3,PIP4K2A,PLCB3,PRKCA
FAK Signaling	9.74	0.265	#NUM!	ACTA2,ACTB,ACTG1,CAPN1,CAPN2,CAPNS1,CRK,CRKL,CSK,GRB2,ITGA2,ITGA5,ITGAV,ITGB1,ITGB5,KRAS,MAP2K1,MAP2K2,MAPK1,MAPK3,NRAS,PAK2,RAC1,RALA,RALB,RAP1A,RAP1B,TLN1,TLN2,TNS1,VCL
VEGF Signaling	9.58	0.283	3.273	ACTA2,ACTB,ACTG1,ACTN1,ACTN4,EIF1,EIF2B3,EIF2S1,EIF2S2,EIF2S3,ELAVL1,GRB2,KRAS,MAP2K1,MAP2K2,MAPK1,MAPK3,NRAS,PRKCA,PTPN11,RALA,RALB,RAP1A,RAP1B,ROCK2,SHC1,VCL,YWHAE
14-3-3-mediated Signaling	9.42	0.252	4.379	AKT1S1,BAX,EDC3,GRB2,KRAS,MAP2K1,MAP2K2,MAPK1,MAPK3,NRAS,PDIA3,PLCB3,PRKCA,RALA,RALB,RAP1A,RAP1B,TUBA1B,TUBA1C,TUBB,TUBB2A,TUBB3,TUBB4B,TUBB6,VIM,YAP1,YWHAB,YWHAE,YWHAG,YWHAH,YWHAQ,YWHAZ
Sertoli Cell-Sertoli Cell Junction Signaling	9.01	0.204	#NUM!	ACTA2,ACTB,ACTG1,ACTN1,ACTN4,CDC42,CLINT1,CTNNA1,CTNNB1,ILK,ITGA2,ITGA5,ITGAV,ITGB1,ITGB5,KRAS,MAP2K1,MAP2K2,MAP2K3,MAPK1,MAPK3,NRAS,PRKAR1A,PRKAR2A,RAC1,RALA,RALB,RAP1A,RAP1B,SPTAN1,SPTBN1,TJP1,TJP2,TUBA1B,TUBA1C,TUBB,TUBB2A,TUBB3,TUBB4B,TUBB6,VCL,YBX3
HIF1α Signaling	8.88	0.202	3.042	APEX1,CAMK2D,CAMK2G,COPS5,CUL2,EIF4E,ELOB,ELOC,FGF2,GPI,HMOX1,HSPA1A/HSPA1B,HSPA2,HSPA4,HSPA5,HSPA8,HSPA9,KRAS,LDHA,LDHB,MAP2K1,MAP2K2,MAP2K3,MAPK1,MAPK3,MMP14,NAA10,NRAS,PKM,PRKCA,RAC1,RAC2,RACK1,RALA,RALB,RAN,RAP1A,RAP1B,RPS6,SERPINE1,STAT3,VIM
Reelin Signaling in Neurons	8.88	0.246	5.014	ACTR2,ACTR3,ARHGEF2,ARPC1A,ARPC1B,ARPC2,ARPC3,ARPC4,ARPC5,ARPC5L,CAMK2D,CAMK2G,CDC42,CFL1,CRK,CRKL,ITGA5,ITGB1,MAP1B,MAP2K1,MAP2K2,MAP2K3,MAPK1,MAPK3,PAFAH1B1,PAFAH1B2,PAFAH1B3,RAC1,RAP1A,RAP1B,RHOA
Unfolded protein response	8.45	0.278	2.887	CALR,DNAJA1,DNAJA2,DNAJB1,DNAJB11,DNAJB12,DNAJB4,DNAJB6,DNAJC10,DNAJC3,DNAJC7,DNAJC8,DNAJC9,EIF2A,HSP90B1,HSPA1A/HSPA1B,HSPA2,HSPA4,HSPA5,HSPA8,HSPA9,HSPH1,P4HB,PDIA6,VCP
Fatty Acid β-oxidation I	8.39	0.441	3.873	ACAA1,ACAA2,ACADM,ACSL1,ACSL3,ACSL4,ECHS1,ECI2,HADH,HADHA,HADHB,HSD17B10,HSD17B4,IVD,SCP2
Synaptogenesis Signaling Pathway	8.18	0.17	5.657	ACTR2,ACTR3,AP1B1,AP2A1,AP2A2,AP2B1,AP2M1,ARPC1A,ARPC1B,ARPC2,ARPC3,ARPC4,ARPC5,ARPC5L,CACNA2D1,CAMK2D,CAMK2G,CDC42,CFL1,CRK,CRKL,CTNNB1,GOSR2,GRB2,HSPA8,KRAS,LRP1,MAP1B,MAPK1,MAPK3,MARCKS,NAP1L4,NAPA,NAPG,NRAS,NSF,PAFAH1B1,PRKAR1A,PRKAR2A,RAB5A,RAB5B,RAB5C,RAC1,RALA,RALB,RAP1A,RAP1B,RHOA,SGTA,SHC1,STXBP3,THBS1,TLN1
Paxillin Signaling	7.98	0.25	4.6	ACTA2,ACTB,ACTG1,ACTN1,ACTN4,CDC42,CRK,CSK,GRB2,ITGA2,ITGA5,ITGAV,ITGB1,ITGB5,KRAS,MAPK1,NRAS,PAK2,PARVA,RAC1,RALA,RALB,RAP1A,RAP1B,TLN1,TLN2,VCL
Ferroptosis Signaling Pathway	7.65	0.23	1.671	ACSL4,CBS/CBSL,CTSB,EIF2A,FTL,G3BP1,GSS,H2AC18/H2AC19,HMOX1,HSPB1,KRAS,MACROH2A1,MAP2K1,MAP2K2,MAPK1,MAPK3,NRAS,PEBP1,RALA,RALB,RAP1A,RAP1B,SLC3A2,SQSTM1,STAT3,TFRC,TXNRD1,VDAC2,YAP1
Oncostatin M Signaling	7.62	0.372	4	GRB2,KRAS,MAP2K1,MAP2K2,MAPK1,MAPK3,MT2A,NRAS,RALA,RALB,RAP1A,RAP1B,SHC1,STAT1,STAT3,TIMP3
Fcγ Receptor-mediated Phagocytosis in Macrophages and Monocytes	7.36	0.255	4.899	ACTA2,ACTB,ACTG1,ACTR2,ACTR3,ARPC1A,ARPC1B,ARPC2,ARPC3,ARPC4,ARPC5,ARPC5L,CDC42,CRK,EZR,HMOX1,MAPK1,MAPK3,PRKCA,RAC1,RAC2,TLN1,TLN2,VASP
Glutaryl-CoA Degradation	7.3	0.588	3	ACAA2,ACAT1,ACAT2,HADH,HADHA,HADHB,HSD17B10,HSD17B4,L3HYPDH,PARK7
Isoleucine Degradation I	7.3	0.588	2.828	ACAA2,ACAT1,ACAT2,BCAT1,DLD,ECHS1,HADHA,HADHB,HSD17B10,HSD17B4
fMLP Signaling in Neutrophils	7.25	0.221	5.099	ACTR2,ACTR3,ARPC1A,ARPC1B,ARPC2,ARPC3,ARPC4,ARPC5,ARPC5L,CDC42,GNAI2,GNB1,GNB2,GNG12,KRAS,MAP2K1,MAP2K2,MAPK1,MAPK3,NRAS,PLCB3,PRKCA,RAC1,RAC2,RALA,RALB,RAP1A,RAP1B,RELA
Tight Junction Signaling	7.21	0.197	#NUM!	ACTA2,ACTB,ACTG1,ARHGEF2,CDC42,CTNNA1,CTNNB1,GOSR2,MYH10,MYH9,MYL6,MYL9,NAPA,NAPG,NSF,NUDT21,PPP2CA,PPP2R1A,PPP2R2A,PRKAR1A,PRKAR2A,PTPA,RAB13,RAC1,RELA,RHOA,SAFB,SPTAN1,STX4,TJP1,TJP2,VAPA,VASP,VCL,YBX3
Regulation of Cellular Mechanics by Calpain Protease	7.19	0.258	3.873	ACTN1,ACTN4,CAPN1,CAPN2,CAPNS1,EZR,GRB2,ITGA2,ITGA5,ITGAV,ITGB1,ITGB5,KRAS,MAPK1,MAPK3,NRAS,RALA,RALB,RAP1A,RAP1B,TLN1,TLN2,VCL
p70S6K Signaling	7.17	0.22	3.128	BCAP31,EEF2,GNAI2,GRB2,KRAS,MAP2K1,MAP2K2,MAPK1,MAPK3,NRAS,PDIA3,PLCB3,PPP2CA,PPP2R1A,PPP2R2A,PRKCA,PTPA,RALA,RALB,RAP1A,RAP1B,RPS6,SHC1,YWHAB,YWHAE,YWHAG,YWHAH,YWHAQ,YWHAZ
Agrin Interactions at Neuromuscular Junction	7.12	0.286	4.123	ACTA2,ACTB,ACTG1,CDC42,CTTN,ITGB1,KRAS,LAMB1,LAMC1,MAPK1,MAPK3,NRAS,PAK2,RAC1,RAC2,RALA,RALB,RAP1A,RAP1B,UTRN
Glycolysis I	7.09	0.462	3.464	ALDOA,ALDOC,ENO1,ENO2,GAPDH,GPI,PFKL,PFKP,PGAM1,PGK1,PKM,TPI1
Purine Nucleotides De Novo Biosynthesis II	6.97	0.727	2.828	ADSL,ADSS2,ATIC,GART,GMPS,IMPDH2,PAICS,PFAS
Renal Cell Carcinoma Signaling	6.74	0.263	4	CDC42,CRK,CUL2,ELOB,ELOC,FH,GRB2,KRAS,MAP2K1,MAP2K2,MAPK1,MAPK3,NRAS,PAK2,PTPN11,RAC1,RALA,RALB,RAP1A,RAP1B,RPS27A
Spliceosomal Cycle	6.7	0.327	4	CDC5L,DDX39B,DDX46,DHX15,EFTUD2,HSPA8,PRPF19,SF3A1,SF3A3,SF3B1,SF3B2,SF3B3,SF3B4,SF3B6,SNRNP200,U2AF2
IGF-1 Signaling	6.47	0.231	4.123	CSNK2A1,GRB2,IGFBP7,KRAS,MAP2K1,MAP2K2,MAPK1,MAPK3,NRAS,PRKAR1A,PRKAR2A,PTPN11,RALA,RALB,RAP1A,RAP1B,SHC1,STAT3,YWHAB,YWHAE,YWHAG,YWHAH,YWHAQ,YWHAZ
Apoptosis Signaling	6.47	0.231	-1.043	ACIN1,AIFM1,BAX,CAPN1,CAPN2,CAPNS1,CYCS,DFFA,KRAS,LMNA,MAP2K1,MAP2K2,MAP4K4,MAPK1,MAPK3,NRAS,PARP1,PRKCA,RALA,RALB,RAP1A,RAP1B,RELA,SPTAN1
PI3K/AKT Signaling	6.45	0.181	4.352	CDC37,CTNNB1,EIF4E,GRB2,GYS1,HSP90AB1,HSP90B1,ILK,ITGA2,ITGA5,ITGAV,ITGB1,ITGB5,KRAS,LIMS1,MAP2K1,MAP2K2,MAPK1,MAPK3,NRAS,PPP2CA,PPP2R1A,PPP2R2A,PTPA,RALA,RALB,RAP1A,RAP1B,RELA,SHC1,YWHAB,YWHAE,YWHAG,YWHAH,YWHAQ,YWHAZ
CDK5 Signaling	6.41	0.223	2.294	CAPN1,ITGA2,ITGB1,KRAS,LAMB1,LAMC1,MAP2K1,MAP2K2,MAPK1,MAPK3,NRAS,PPP1CA,PPP1CB,PPP1R14B,PPP1R7,PPP2CA,PPP2R1A,PPP2R2A,PRKAR1A,PRKAR2A,PTPA,RALA,RALB,RAP1A,RAP1B
Leukocyte Extravasation Signaling	6.32	0.181	4.352	ACTA2,ACTB,ACTG1,ACTN1,ACTN4,ARHGAP1,CDC42,CRK,CRKL,CTNNA1,CTNNB1,CTTN,EZR,GNAI2,ITGA2,ITGB1,MAP2K2,MAPK1,MMP14,MSN,MYL6,PRKCA,PTPN11,RAC1,RAC2,RAP1A,RAP1B,RDX,RHOA,ROCK2,THY1,TIMP1,TIMP3,VASP,VCL
PDGF Signaling	6.17	0.244	3.71	ACP1,CAV1,CRK,CRKL,CSNK2A1,EIF2AK2,GRB2,KRAS,MAP2K1,MAP2K2,MAPK1,MAPK3,NRAS,PRKCA,RALA,RALB,RAP1A,RAP1B,SHC1,STAT1,STAT3
Axonal Guidance Signaling	6.13	0.134	#NUM!	ACTR2,ACTR3,ARPC1A,ARPC1B,ARPC2,ARPC3,ARPC4,ARPC5,ARPC5L,CDC42,CFL1,CFL2,COPS5,CRK,CRKL,EIF4E,GNAI2,GNB1,GNB2,GNG12,GRB2,ITGA2,ITGA5,ITGAV,ITGB1,ITGB5,KRAS,MAP2K1,MAP2K2,MAPK1,MAPK3,MMP14,MYL12A,MYL6,MYL9,NRAS,PAK2,PDIA3,PFN1,PFN2,PITRM1,PLCB3,PLXNB2,PRKAR1A,PRKAR2A,PRKCA,PSMD14,PTPN11,RAC1,RAC2,RALA,RALB,RAP1A,RAP1B,RHOA,ROCK2,RTN4,SDCBP,SEMA7A,SHC1,TUBA1B,TUBA1C,TUBB,TUBB2A,TUBB3,TUBB4B,TUBB6,V…
Chemokine Signaling	6.08	0.25	3.13	CAMK2D,CAMK2G,CFL1,GNAI2,KRAS,MAP2K1,MAP2K2,MAPK1,MAPK3,MPRIP,NRAS,PLCB3,PPP1CB,PRKCA,RALA,RALB,RAP1A,RAP1B,RHOA,ROCK2
Insulin Secretion Signaling Pathway	6.07	0.16	6.172	CACNA2D1,CAMK2D,CAMK2G,DLD,EIF1,EIF2A,EIF2B3,EIF2S1,EIF2S2,EIF2S3,EIF4A1,EIF4E,EIF4G1,EIF4G3,GOSR2,MAPK1,MAPK3,NAPA,NAPG,NSF,PABPC1,PC,PDHA1,PDHB,PDIA3,PLCB3,PRKAR1A,PRKAR2A,PRKCA,RAP1A,RAP1B,SEC61B,SPCS2,SRP14,SRP19,SRP68,SRP72,SRP9,SSR3,SSR4,STAT1,STAT2,STAT3
PAK Signaling	5.96	0.212	4.583	CDC42,CFL1,CFL2,GRB2,ITGA2,ITGA5,ITGAV,ITGB1,ITGB5,KRAS,MAP2K1,MAP2K2,MAPK1,MAPK3,MYL12A,MYL6,MYL9,NRAS,PAK2,RAC1,RALA,RALB,RAP1A,RAP1B,SHC1
GM-CSF Signaling	5.73	0.257	4.243	CAMK2D,CAMK2G,GRB2,KRAS,MAP2K1,MAP2K2,MAPK1,MAPK3,NRAS,PTPN11,RACK1,RALA,RALB,RAP1A,RAP1B,SHC1,STAT1,STAT3
Ephrin B Signaling	5.54	0.25	2.496	ABI1,ACP1,CAP1,CDC42,CFL1,CFL2,CTNNB1,GNAI2,GNB1,GNB2,GNG12,HNRNPK,MAPK1,MAPK3,RAC1,RAC2,RHOA,ROCK2
Necroptosis Signaling Pathway	5.52	0.185	5.014	CAMK2D,CAMK2G,CAPN1,CAPN2,CAPNS1,DNM1L,EIF2AK2,FKBP1A,GLUD1,PGAM5,PPID,PPIF,RIPK1,SLC25A3,SLC25A4,SLC25A5,SLC25A6,STAT1,STAT2,TIMM13,TIMM44,TIMM9,TOMM22,TOMM34,TOMM6,TOMM70,VDAC1,VDAC2,VDAC3
Tryptophan Degradation III (Eukaryotic)	5.5	0.417	3	ACAA2,ACAT1,ACAT2,HADH,HADHA,HADHB,HSD17B10,HSD17B4,L3HYPDH,PARK7
Neuregulin Signaling	5.49	0.205	3.873	CRK,CRKL,GRB2,HSP90AB1,HSP90B1,ITGA2,ITGA5,ITGAV,ITGB1,ITGB5,KRAS,MAP2K1,MAP2K2,MAPK1,MAPK3,NRAS,PRKCA,PTPN11,RALA,RALB,RAP1A,RAP1B,RPS6,SHC1
Thrombin Signaling	5.44	0.167	4.899	ARHGEF2,CAMK2D,CAMK2G,CDC42,GNAI2,GNB1,GNB2,GNG12,GRB2,KRAS,MAP2K1,MAP2K2,MAPK1,MAPK3,MPRIP,MYL12A,MYL6,MYL9,NRAS,PDIA3,PLCB3,PPP1CB,PRKCA,RAC1,RAC2,RALA,RALB,RAP1A,RAP1B,RELA,RHOA,RHOC,RHOG,ROCK2,SHC1
Xenobiotic Metabolism Signaling	5.2	0.149	#NUM!	AIP,ALDH18A1,ALDH1A3,ALDH1B1,ALDH1L2,ALDH2,ALDH7A1,ALDH9A1,CAMK2D,CAMK2G,CAT,DNAJC7,ESD,FTL,GSTK1,GSTO1,GSTP1,GSTT2/GSTT2B,HMOX1,HSP90AB1,HSP90B1,KRAS,MAP2K1,MAP2K2,MAP2K3,MAPK1,MAPK3,MGST1,NQO1,NRAS,PPP2CA,PPP2R1A,PPP2R2A,PRKCA,PTGES3,PTPA,RALA,RALB,RAP1A,RAP1B,RELA,SNW1,SRA1
Semaphorin Signaling in Neurons	5.18	0.258	#NUM!	ARHGAP1,CDC42,CFL1,CFL2,DPYSL3,ITGB1,MAPK1,MAPK3,PAK2,RAC1,RAC2,RHOA,RHOC,RHOG,ROCK2,SEMA7A
Gluconeogenesis I	5.13	0.385	3.162	ALDOA,ALDOC,ENO1,ENO2,GAPDH,GPI,MDH1,MDH2,PGAM1,PGK1
Endocannabinoid Developing Neuron Pathway	5.1	0.195	4.025	AKT1S1,CTNNB1,GNAI2,GNB1,GNB2,GNG12,KRAS,MAP2K1,MAP2K2,MAP2K3,MAPK1,MAPK3,MGLL,NRAS,PRKAR1A,PRKAR2A,RAC1,RAC2,RALA,RALB,RAP1A,RAP1B,RHOA,STAT3
Thrombopoietin Signaling	5.09	0.254	4	GRB2,KRAS,MAP2K1,MAP2K2,MAPK1,MAPK3,NRAS,PRKCA,PTPN11,RALA,RALB,RAP1A,RAP1B,SHC1,STAT1,STAT3
Insulin Receptor Signaling	5.06	0.186	4.2	ACLY,CRK,CRKL,EIF2B3,EIF4E,GRB2,GYS1,KRAS,MAP2K1,MAP2K2,MAPK1,MAPK3,NRAS,PPP1CA,PPP1CB,PPP1R14B,PPP1R7,PRKAR1A,PRKAR2A,PTPN11,RALA,RALB,RAP1A,RAP1B,SHC1,STX4
PPARα/RXRα Activation	4.98	0.166	-1.89	ACAA1,ACOX1,AIP,AP2A2,CAND1,CKAP5,FASN,GOT2,GPD2,GRB2,HSP90AB1,HSP90B1,ITGB5,KRAS,MAP2K1,MAP2K2,MAP2K3,MAP4K4,MAPK1,MAPK3,NRAS,PDIA3,PLCB3,PRKAR1A,PRKAR2A,PRKCA,RALA,RALB,RAP1A,RAP1B,RELA,SHC1
UDP-N-acetyl-D-glucosamine Biosynthesis II	4.94	0.833	2.236	GFPT1,GFPT2,GNPNAT1,PGM3,UAP1
Glucocorticoid Receptor Signaling	4.89	0.122	#NUM!	ACTB,ANXA1,ATP5F1A,ATP5F1B,ATP5PB,B2M,CAV1,FKBP4,GRB2,HMGB1,HSP90AB1,HSP90B1,HSPA1A/HSPA1B,HSPA2,HSPA4,HSPA5,HSPA8,HSPA9,KRAS,KRT1,KRT18,KRT19,KRT7,KRT8,MAP2K1,MAP2K2,MAPK1,MAPK3,NDUFA10,NDUFA12,NDUFA2,NDUFA5,NDUFA6,NDUFA7,NDUFA8,NDUFA9,NDUFB10,NDUFB4,NDUFS1,NDUFS4,NDUFS5,NDUFS6,NDUFS7,NDUFS8,NDUFV1,NDUFV2,NR3C1,NRAS,PC,PCK2,POLR2B,POLR2E,PTGES3,RAC1,RALA,RALB,RAP1A,RAP1B,RELA,SDHA,SDHB,SERPINE1,…
Glioma Invasiveness Signaling	4.82	0.233	2.673	CDC42,ITGAV,KRAS,MAPK1,MAPK3,NRAS,RAC1,RAC2,RALA,RALB,RAP1A,RAP1B,RHOA,RHOC,RHOG,TIMP1,TIMP3
Gap Junction Signaling	4.75	0.162	#NUM!	ACTA2,ACTB,ACTG1,CAV1,CTNNB1,DBN1,GNAI2,GRB2,KRAS,MAP2K1,MAP2K2,MAPK1,MAPK3,NRAS,PDIA3,PLCB3,PRKAR1A,PRKAR2A,PRKCA,RALA,RALB,RAP1A,RAP1B,TJP1,TJP2,TUBA1B,TUBA1C,TUBB,TUBB2A,TUBB3,TUBB4B,TUBB6
Natural Killer Cell Signaling	4.71	0.161	3.182	B2M,CDC42,CFL1,CFL2,COL1A1,COL1A2,COL3A1,GRB2,HSPA1A/HSPA1B,HSPA2,HSPA4,HSPA5,HSPA8,HSPA9,ITGB1,KRAS,MAP2K1,MAP2K2,MAP2K3,MAPK1,MAPK3,NRAS,PAK2,PTPN11,PVR,RAC1,RAC2,RALA,RALB,RAP1A,RAP1B,RELA
Ketolysis	4.61	0.6	2.236	ACAA2,ACAT1,ACAT2,HADHA,HADHB,OXCT1
Acute Myeloid Leukemia Signaling	4.59	0.209	3.357	GRB2,IDH1,IDH2,IDH3B,IDH3G,KRAS,MAP2K1,MAP2K2,MAP2K3,MAPK1,MAPK3,NRAS,PML,RALA,RALB,RAP1A,RAP1B,RELA,STAT3
IL-8 Signaling	4.58	0.156	5.014	BAX,CDC42,CSTB,GNAI2,GNB1,GNB2,GNG12,HMOX1,IQGAP1,ITGAV,KRAS,LASP1,MAP2K1,MAP2K2,MAP4K4,MAPK1,MAPK3,MYL9,NRAS,PAK2,PRKCA,RAC1,RAC2,RALA,RALB,RAP1A,RAP1B,RELA,RHOA,RHOC,RHOG,ROCK2,VASP
Telomerase Signaling	4.58	0.196	2.524	DKC1,GRB2,HDAC2,HSP90AB1,HSP90B1,KRAS,MAP2K1,MAP2K2,MAPK1,MAPK3,NRAS,PPP2CA,PPP2R1A,PPP2R2A,PTGES3,PTPA,RALA,RALB,RAP1A,RAP1B,SHC1
Glutathione Redox Reactions II	4.55	1	2	GLRX,GSR,PDIA3,TXNDC12
CXCR4 Signaling	4.53	0.168	4.899	CDC42,CRK,GNAI2,GNB1,GNB2,GNG12,KRAS,MAP2K1,MAP2K2,MAPK1,MAPK3,MYL12A,MYL6,MYL9,NRAS,PAK2,PLCB3,PRKCA,RAC1,RAC2,RALA,RALB,RAP1A,RAP1B,RHOA,RHOC,RHOG,ROCK2
Aryl Hydrocarbon Receptor Signaling	4.49	0.17	0	AIP,ALDH18A1,ALDH1A3,ALDH1B1,ALDH1L2,ALDH2,ALDH7A1,ALDH9A1,BAX,CTSD,GSTK1,GSTO1,GSTP1,GSTT2/GSTT2B,HSP90AB1,HSP90B1,HSPB1,HSPB7,MAPK1,MAPK3,MCM7,MGST1,NEDD8,NQO1,PTGES3,RELA,TGM2
HIPPO signaling	4.47	0.212	-2.496	NF2,PPP1CA,PPP1CB,PPP1R14B,PPP1R7,PPP2CA,PPP2R1A,PPP2R2A,PTPA,SKP1,TJP2,YAP1,YWHAB,YWHAE,YWHAG,YWHAH,YWHAQ,YWHAZ
NGF Signaling	4.4	0.186	4.583	BAX,CDC42,CRK,GRB2,KRAS,MAP2K1,MAP2K2,MAPK1,MAPK3,NRAS,PTPN11,RAC1,RALA,RALB,RAP1A,RAP1B,RELA,RHOA,RHOG,ROCK2,SHC1,TRIO
Glutathione Redox Reactions I	4.4	0.36	3	GPX1,GPX7,GPX8,GSR,GSTK1,GSTP1,GSTT2/GSTT2B,MGST1,PRDX6
CCR3 Signaling in Eosinophils	4.39	0.178	3.742	CFL1,CFL2,GNAI2,GNB1,GNB2,GNG12,KRAS,MAP2K1,MAP2K2,MAPK1,MAPK3,MPRIP,NRAS,PAK2,PLCB3,PPP1CB,PRKCA,RAC1,RALA,RALB,RAP1A,RAP1B,RHOA,ROCK2
CNTF Signaling	4.35	0.246	3.742	GRB2,KRAS,MAP2K1,MAP2K2,MAPK1,MAPK3,NRAS,PTPN11,RALA,RALB,RAP1A,RAP1B,STAT1,STAT3
IL-3 Signaling	4.35	0.215	4.123	CRKL,GRB2,KRAS,MAP2K1,MAP2K2,MAPK1,MAPK3,NRAS,PRKCA,RAC1,RALA,RALB,RAP1A,RAP1B,SHC1,STAT1,STAT3
Cholecystokinin/Gastrin-mediated Signaling	4.35	0.185	4.359	CDC42,GRB2,KRAS,MAP2K1,MAP2K2,MAP2K3,MAPK1,MAPK3,NRAS,PLCB3,PRKCA,RAC1,RAC2,RALA,RALB,RAP1A,RAP1B,RHOA,RHOC,RHOG,ROCK2,SHC1
Role of PKR in Interferon Induction and Antiviral Response	4.34	0.176	-0.209	BAX,CYCS,DNAJC3,EIF2AK2,EIF2S1,HMGB1,HSP90AB1,HSP90B1,HSPA1A/HSPA1B,HSPA2,HSPA4,HSPA5,HSPA8,HSPA9,MAP2K3,MAPK1,MAPK3,METAP2,NPM1,PRKRA,RELA,STAT1,STAT2,STAT3
Xenobiotic Metabolism AHR Signaling Pathway	4.33	0.207	2.357	AIP,ALDH18A1,ALDH1A3,ALDH1B1,ALDH1L2,ALDH2,ALDH7A1,ALDH9A1,GSTK1,GSTO1,GSTP1,GSTT2/GSTT2B,HSP90AB1,HSP90B1,MGST1,NQO1,PTGES3,RELA
FLT3 Signaling in Hematopoietic Progenitor Cells	4.28	0.212	4.123	EIF4E,GRB2,KRAS,MAP2K1,MAP2K2,MAPK1,MAPK3,NRAS,PTPN11,RALA,RALB,RAP1A,RAP1B,SHC1,STAT1,STAT2,STAT3
MSP-RON Signaling In Cancer Cells Pathway	4.24	0.174	4.899	ACTA2,CTNNB1,FLNA,GRB2,ITGB1,KRAS,MAP2K1,MAP2K2,MAPK1,MAPK3,NRAS,RALA,RALB,RAP1A,RAP1B,RELA,STAT3,VIM,YWHAB,YWHAE,YWHAG,YWHAH,YWHAQ,YWHAZ
Granzyme B Signaling	4.16	0.438	1.89	CYCS,DFFA,LMNB1,LMNB2,NUMA1,PARP1,PRKDC
JAK/Stat Signaling	4.13	0.207	4.123	GRB2,KRAS,MAP2K1,MAP2K2,MAPK1,MAPK3,NRAS,PTPN11,RALA,RALB,RAP1A,RAP1B,RELA,SHC1,STAT1,STAT2,STAT3
Endometrial Cancer Signaling	4.09	0.233	3.207	CTNNA1,CTNNB1,GRB2,ILK,KRAS,MAP2K1,MAP2K2,MAPK1,MAPK3,NRAS,RALA,RALB,RAP1A,RAP1B
PTEN Signaling	4.07	0.167	-4.796	CDC42,CSNK2A1,GRB2,IGF2R,ILK,ITGA2,ITGA5,ITGAV,ITGB1,ITGB5,KRAS,MAP2K1,MAP2K2,MAPK1,MAPK3,NRAS,RAC1,RAC2,RALA,RALB,RAP1A,RAP1B,RELA,SHC1,YWHAH
Glioma Signaling	4.07	0.177	4	CAMK2D,CAMK2G,GRB2,HDAC2,IDH1,IDH2,IDH3B,IDH3G,IGF2R,KRAS,MAP2K1,MAP2K2,MAPK1,MAPK3,NRAS,PA2G4,PRKCA,RALA,RALB,RAP1A,RAP1B,SHC1
Superoxide Radicals Degradation	4.02	0.625	2.236	CAT,GPX7,NQO1,SOD1,SOD2
Macropinocytosis Signaling	4.01	0.211	3.317	ABI1,ACTN4,CDC42,ITGA5,ITGB1,ITGB5,KRAS,NRAS,PRKCA,RAB5A,RAC1,RALA,RALB,RAP1A,RAP1B,RHOA
IL-2 Signaling	4	0.23	3.606	CSNK2A1,GRB2,KRAS,MAP2K1,MAP2K2,MAPK1,MAPK3,NRAS,PTPN11,RALA,RALB,RAP1A,RAP1B,SHC1
Mechanisms of Viral Exit from Host Cells	3.91	0.268	#NUM!	ACTA2,ACTB,ACTG1,CHMP4B,LMNB1,LMNB2,PRKCA,SH3GL1,SH3GLB1,VPS28,XPO1
Tetrahydrofolate Salvage from 5,10-methenyltetrahydrofolate	3.88	0.8	2	GART,MTHFD1,MTHFD1L,MTHFD2
Prolactin Signaling	3.86	0.198	4	GRB2,KRAS,MAP2K1,MAP2K2,MAPK1,MAPK3,NR3C1,NRAS,PRKCA,PTPN11,RALA,RALB,RAP1A,RAP1B,SHC1,STAT1,STAT3
Apelin Adipocyte Signaling Pathway	3.86	0.198	2.84	CAT,GNAI2,GPX1,GPX7,GPX8,GSTK1,GSTP1,GSTT2/GSTT2B,MAPK1,MAPK3,MGST1,PRDX6,PRKAR1A,PRKAR2A,RAC1,RAC2,SOD1
Ethanol Degradation IV	3.84	0.348	2.828	ACSL1,ALDH1A3,ALDH1B1,ALDH2,ALDH7A1,ALDH9A1,CAT,GPX7
Sumoylation Pathway	3.82	0.184	-2.333	CDC42,HDAC2,NR3C1,PCNA,PML,RAC1,RAC2,RAN,RANBP2,RANGAP1,RCC1,RFC4,RHOA,RHOC,RHOG,RPA1,SERBP1,SUMO2,UBA2
HGF Signaling	3.66	0.167	4.472	CDC42,CRKL,GRB2,ITGA2,ITGA5,ITGAV,ITGB1,ITGB5,KRAS,MAP2K1,MAP2K2,MAPK1,MAPK3,NRAS,PRKCA,PTPN11,RAC1,RALA,RALB,RAP1A,RAP1B,STAT3
α-Adrenergic Signaling	3.66	0.179	3.606	GNAI2,GNB1,GNB2,GNG12,GYS1,KRAS,MAP2K1,MAP2K2,MAPK1,MAPK3,NRAS,PRKAR1A,PRKAR2A,PRKCA,PYGB,RALA,RALB,RAP1A,RAP1B
PPAR Signaling	3.6	0.178	-3.441	AIP,GRB2,HSP90AB1,HSP90B1,KRAS,MAP2K1,MAP2K2,MAP4K4,MAPK1,MAPK3,NRAS,RALA,RALB,RAP1A,RAP1B,RELA,SHC1,SNW1,SRA1
Xenobiotic Metabolism CAR Signaling Pathway	3.58	0.148	3.024	ALDH18A1,ALDH1A3,ALDH1B1,ALDH1L2,ALDH2,ALDH7A1,ALDH9A1,DNAJC7,GSTK1,GSTO1,GSTP1,GSTT2/GSTT2B,HSP90AB1,HSP90B1,MAP2K1,MAP2K2,MAP2K3,MAPK1,MAPK3,MGST1,PPP2CA,PPP2R1A,PPP2R2A,PRKCA,PTPA,RACK1,SNW1,SRA1
Colanic Acid Building Blocks Biosynthesis	3.57	0.429	2.449	GALK1,GMPPB,GPI,PMM2,UGDH,UGP2
Cardiac Hypertrophy Signaling	3.55	0.136	4.642	ADSS2,CACNA2D1,CDC42,EIF2B3,EIF4E,GNAI2,GNB1,GNB2,GNG12,GRB2,HSPB1,KRAS,MAP2K1,MAP2K2,MAP2K3,MAPK1,MAPK3,MYL12A,MYL6,MYL9,NRAS,PDIA3,PLCB3,PRKAR1A,PRKAR2A,RAC1,RAC2,RALA,RALB,RAP1A,RAP1B,RHOA,RHOC,RHOG,ROCK2
Protein Kinase A Signaling	3.54	0.122	1.808	ACP1,ADD1,ADD3,AKAP12,AKAP8,APEX1,CAMK2D,CAMK2G,CTNNB1,DUSP3,FLNA,FLNB,FLNC,GNAI2,GNB1,GNB2,GNG12,GYS1,MAP2K1,MAP2K2,MAPK1,MAPK3,MYH10,MYL12A,MYL6,MYL9,PDIA3,PLCB3,PPP1CA,PPP1CB,PPP1R14B,PPP1R7,PRKAR1A,PRKAR2A,PRKCA,PTPN11,PYGB,RAP1A,RAP1B,RELA,RHOA,ROCK2,VASP,YWHAB,YWHAE,YWHAG,YWHAH,YWHAQ,YWHAZ
ErbB4 Signaling	3.47	0.206	3.606	GRB2,KRAS,MAP2K1,MAP2K2,MAPK1,MAPK3,NRAS,PRKCA,RALA,RALB,RAP1A,RAP1B,SHC1,YAP1
GDNF Family Ligand-Receptor Interactions	3.47	0.197	3.742	CDC42,GRB2,KRAS,MAP2K1,MAP2K2,MAPK1,MAPK3,NRAS,PDLIM7,RAC1,RALA,RALB,RAP1A,RAP1B,SHC1
Neurotrophin/TRK Signaling	3.47	0.197	3.873	CDC42,GRB2,KRAS,MAP2K1,MAP2K2,MAP2K3,MAPK1,MAPK3,NRAS,PTPN11,RALA,RALB,RAP1A,RAP1B,SHC1
Xenobiotic Metabolism PXR Signaling Pathway	3.46	0.146	3.024	ALDH18A1,ALDH1A3,ALDH1B1,ALDH1L2,ALDH2,ALDH7A1,ALDH9A1,CAMK2D,CAMK2G,CAT,DNAJC7,ESD,GSTK1,GSTO1,GSTP1,GSTT2/GSTT2B,HSP90AB1,HSP90B1,MGST1,PPP1CA,PPP1CB,PPP1R14B,PPP1R7,PRKAR1A,PRKAR2A,PRKCA,SNW1,SRA1
Valine Degradation I	3.44	0.35	2.449	BCAT1,DLD,ECHS1,HADHA,HADHB,HIBADH,HSD17B4
Arginine Biosynthesis IV	3.42	0.667	2	ASL,ASS1,GLUD1,OAT
IL-6 Signaling	3.42	0.164	4.146	COL1A1,CSNK2A1,GRB2,HSPB1,HSPB7,KRAS,MAP2K1,MAP2K2,MAP2K3,MAP4K4,MAPK1,MAPK3,NRAS,PTPN11,RALA,RALB,RAP1A,RAP1B,RELA,SHC1,STAT3
Inosine-5'-phosphate Biosynthesis II	3.41	1	#NUM!	ADSL,ATIC,PAICS
Renin-Angiotensin Signaling	3.38	0.167	4.243	GRB2,KRAS,MAP2K1,MAP2K2,MAPK1,MAPK3,NRAS,PAK2,PRKAR1A,PRKAR2A,PRKCA,RAC1,RALA,RALB,RAP1A,RAP1B,RELA,SHC1,STAT1,STAT3
Synaptic Long Term Potentiation	3.38	0.163	2.837	CAMK2D,CAMK2G,KRAS,MAP2K1,MAP2K2,MAPK1,MAPK3,NRAS,PDIA3,PLCB3,PPP1CA,PPP1CB,PPP1R14B,PPP1R7,PRKAR1A,PRKAR2A,PRKCA,RALA,RALB,RAP1A,RAP1B
G Beta Gamma Signaling	3.38	0.163	4.472	CACNA2D1,CAV1,CDC42,DNM2,GNAI2,GNB1,GNB2,GNG12,GRB2,KRAS,MAPK1,MAPK3,NRAS,PRKAR1A,PRKAR2A,PRKCA,RALA,RALB,RAP1A,RAP1B,SHC1
NF-κB Activation by Viruses	3.34	0.192	3.873	EIF2AK2,ITGA2,ITGAV,ITGB1,KRAS,MAPK1,MAPK3,NRAS,PRKCA,RALA,RALB,RAP1A,RAP1B,RELA,RIPK1
GNRH Signaling	3.25	0.144	4.491	CACNA2D1,CAMK2D,CAMK2G,CDC42,GNAI2,GNB1,GNB2,GNG12,GRB2,KRAS,MAP2K1,MAP2K2,MAP2K3,MAPK1,MAPK3,NRAS,PAK2,PLCB3,PRKAR1A,PRKAR2A,PRKCA,RAC1,RALA,RALB,RAP1A,RAP1B,RELA
Semaphorin Neuronal Repulsive Signaling Pathway	3.22	0.152	-1.46	CFL1,CFL2,DPYSL3,ITGA2,ITGA5,ITGAV,ITGB1,ITGB5,MAP2K1,MAP2K2,MAP2K3,MPRIP,MYL12A,MYL6,MYL9,PAK2,PPP1CB,PRKAR1A,PRKAR2A,RAC1,RHOA,ROCK2,SMC3
ERK5 Signaling	3.21	0.194	3.742	KRAS,NRAS,PTPN11,RALA,RALB,RAP1A,RAP1B,WNK1,YWHAB,YWHAE,YWHAG,YWHAH,YWHAQ,YWHAZ
Ketogenesis	3.19	0.455	2	ACAA2,ACAT1,ACAT2,HADHA,HADHB
Role of Tissue Factor in Cancer	3.15	0.164	#NUM!	CDC42,CFL1,CFL2,EIF4E,ITGAV,ITGB1,KRAS,MAPK1,MAPK3,NRAS,P4HB,PDIA6,PRKCA,PTPN11,RAC1,RALA,RALB,RAP1A,RAP1B
ErbB2-ErbB3 Signaling	3.14	0.2	3.606	GRB2,KRAS,MAP2K1,MAP2K2,MAPK1,MAPK3,NRAS,RALA,RALB,RAP1A,RAP1B,SHC1,STAT3
Hepatic Fibrosis Signaling Pathway	3.13	0.117	5.814	ACTA2,CACNA2D1,CDC42,COL1A1,COL1A2,COL3A1,CTNNB1,FGF2,FTL,GNAI2,ITGA2,ITGA5,ITGAV,ITGB1,ITGB5,KRAS,LRP1,MAP2K1,MAP2K2,MAP2K3,MAPK1,MAPK3,MYL12A,MYL6,MYL9,NRAS,PRKAR1A,PRKAR2A,PRKCA,RAC1,RAC2,RALA,RALB,RAP1A,RAP1B,RELA,RHOA,RHOC,RHOG,RIPK1,ROCK2,SDHA,SDHB,SERPINE1,SOD2,STAT3,TFRC,TIMP1,YAP1
AMPK Signaling	3.1	0.132	0.447	ACTB,AK1,AK2,AK5,AKT1S1,EEF2,ELAVL1,FASN,GNAI2,GNB1,GNB2,GNG12,GYS1,MAP2K3,MAPK1,PCK2,PFKL,PFKP,PPM1G,PPP2CA,PPP2R1A,PPP2R2A,PRKAR1A,PRKAR2A,PTPA,RAB1A,RAB2A,RAB6A,RAB7A,RAB8A,SMARCC1,SMARCE1
Glycogen Biosynthesis II (from UDP-D-Glucose)	3.08	0.571	2	GBE1,GYG1,GYS1,UGP2
Aspartate Degradation II	3.08	0.571	2	GOT1,GOT2,MDH1,MDH2
Dilated Cardiomyopathy Signaling Pathway	3.04	0.151	0	ACTA2,ACTB,ACTG1,ATP2A2,BAG3,BAX,CACNA2D1,CAMK2D,CAMK2G,CNN1,ILK,LMNA,MAPK1,MAPK3,MYH10,MYH9,MYL6,MYL9,PRKAR1A,PRKAR2A,PTPN11,TPM1
UVC-Induced MAPK Signaling	3.02	0.216	3.317	KRAS,MAP2K1,MAP2K2,MAPK1,MAPK3,NRAS,PRKCA,RALA,RALB,RAP1A,RAP1B
Acute Phase Response Signaling	3.01	0.141	4.69	CRABP2,FN1,FTL,GRB2,HMOX1,HNRNPK,ITIH3,KRAS,MAP2K1,MAP2K2,MAP2K3,MAPK1,MAPK3,NR3C1,NRAS,PTPN11,RALA,RALB,RAP1A,RAP1B,RELA,RIPK1,SERPINE1,SHC1,SOD2,STAT3
Glycogen Degradation II	2.98	0.417	2.236	MTAP,PGM1,PGM2,PGM3,PYGB
P2Y Purigenic Receptor Signaling Pathway	2.97	0.155	3.771	GNAI2,GNB1,GNB2,GNG12,KRAS,MAP2K1,MAP2K2,MAPK1,MAPK3,NRAS,PDIA3,PLCB3,PRKAR1A,PRKAR2A,PRKCA,RALA,RALB,RAP1A,RAP1B,RELA
Superpathway of Methionine Degradation	2.96	0.243	3	AHCY,AHCYL1,CBS/CBSL,DLD,GOT1,GOT2,MAT2A,MAT2B,PRMT5
LPS-stimulated MAPK Signaling	2.94	0.176	3.873	CDC42,KRAS,MAP2K1,MAP2K2,MAP2K3,MAPK1,MAPK3,NRAS,PRKCA,RAC1,RALA,RALB,RAP1A,RAP1B,RELA
Melanocyte Development and Pigmentation Signaling	2.92	0.17	4	CRK,GRB2,KRAS,MAP2K1,MAP2K2,MAPK1,MAPK3,NRAS,PRKAR1A,PRKAR2A,PTPN11,RALA,RALB,RAP1A,RAP1B,SHC1
ErbB Signaling	2.92	0.17	4	CDC42,GRB2,KRAS,MAP2K1,MAP2K2,MAP2K3,MAPK1,MAPK3,NRAS,PAK2,PRKCA,RALA,RALB,RAP1A,RAP1B,SHC1
Prostate Cancer Signaling	2.91	0.161	#NUM!	CTNNB1,GRB2,GSTP1,HDAC2,HSP90AB1,HSP90B1,KRAS,MAP2K1,MAP2K2,MAPK1,MAPK3,NRAS,PA2G4,RALA,RALB,RAP1A,RAP1B,RELA
NER (Nucleotide Excision Repair, Enhanced Pathway)	2.91	0.165	0.775	COPS2,COPS3,COPS4,COPS5,COPS8,DDB1,GPS1,HMGN1,NEDD8,PCNA,POLR2B,POLR2E,RAD23B,RFC4,RPA1,TCEA1,UBE2N
Role of MAPK Signaling in Promoting the Pathogenesis of Influenza	2.91	0.161	4.123	ATP6V1A,ATP6V1B2,ATP6V1E1,ATP6V1G1,BAX,KRAS,MAP2K1,MAP2K2,MAP2K3,MAPK1,MAPK3,NRAS,PRDX6,PRKCA,RALA,RALB,RAP1A,RAP1B
IL-15 Signaling	2.91	0.182	3.742	AKT1S1,KRAS,MAP2K1,MAP2K2,MAPK1,MAPK3,NRAS,RALA,RALB,RAP1A,RAP1B,RELA,SHC1,STAT3
Antiproliferative Role of Somatostatin Receptor 2	2.91	0.182	3.464	GNB1,GNB2,GNG12,KRAS,MAP2K1,MAP2K2,MAPK1,MAPK3,NRAS,PTPN11,RALA,RALB,RAP1A,RAP1B
Role of JAK1 and JAK3 in γc Cytokine Signaling	2.89	0.188	#NUM!	GRB2,KRAS,MAPK1,MAPK3,NRAS,PTPN11,RALA,RALB,RAP1A,RAP1B,SHC1,STAT1,STAT3
Proline Biosynthesis I	2.83	0.75	#NUM!	ALDH18A1,PYCR1,PYCR2
BMP signaling pathway	2.83	0.172	3.742	GRB2,GREM1,KRAS,MAP2K1,MAP2K2,MAPK1,MAPK3,NRAS,PRKAR1A,PRKAR2A,RALA,RALB,RAP1A,RAP1B,RELA
PFKFB4 Signaling Pathway	2.82	0.217	2.53	FGF2,GPI,MAP2K1,MAP2K2,MAP2K3,MAPK1,MAPK3,PRKAR1A,PRKAR2A,TKT
Ethanol Degradation II	2.77	0.25	2.828	ACSL1,ADH5,AKR1A1,ALDH1A3,ALDH1B1,ALDH2,ALDH7A1,ALDH9A1
Chronic Myeloid Leukemia Signaling	2.73	0.159	#NUM!	CRK,CRKL,GRB2,HDAC2,KRAS,MAP2K1,MAP2K2,MAPK1,MAPK3,NRAS,PA2G4,PTPN11,RALA,RALB,RAP1A,RAP1B,RELA
Opioid Signaling Pathway	2.72	0.123	4.243	AP1B1,AP2A1,AP2A2,AP2B1,AP2M1,CACNA2D1,CAMK2D,CAMK2G,CDC42,CLTA,CLTB,CLTC,CTNNB1,GNAI2,GNB1,GNB2,GNG12,KRAS,MAP2K1,MAP2K2,MAP2K3,MAPK1,MAPK3,NRAS,PRKAR1A,PRKAR2A,PRKCA,RAC1,RAC2,RALA,RALB,RAP1A,RAP1B,RGS10
Melatonin Signaling	2.71	0.181	2.496	CAMK2D,CAMK2G,GNAI2,MAP2K1,MAP2K2,MAP2K3,MAPK1,MAPK3,PDIA3,PLCB3,PRKAR1A,PRKAR2A,PRKCA
Role of MAPK Signaling in the Pathogenesis of Influenza	2.69	0.173	#NUM!	BAX,KRAS,MAP2K1,MAP2K2,MAP2K3,MAPK1,MAPK3,NRAS,PRDX6,PRKCA,RALA,RALB,RAP1A,RAP1B
Ceramide Signaling	2.68	0.167	3.873	CTSD,CYCS,KRAS,MAP2K1,MAPK3,NRAS,PPP2CA,PPP2R1A,PPP2R2A,PTPA,RALA,RALB,RAP1A,RAP1B,RELA
DNA Double-Strand Break Repair by Non-Homologous End Joining	2.63	0.357	#NUM!	MRE11,PARP1,PRKDC,XRCC5,XRCC6
Glycogen Degradation III	2.63	0.357	2.236	MTAP,PGM1,PGM2,PGM3,PYGB
Mevalonate Pathway I	2.63	0.357	2	ACAA2,ACAT1,ACAT2,HADHA,HADHB
Methylglyoxal Degradation III	2.63	0.3	2.236	AKR1A1,AKR1B1,AKR1C1/AKR1C2,AKR1C3,AKR7A2,PTGR1
Hypoxia Signaling in the Cardiovascular System	2.6	0.176	#NUM!	COPS5,HSP90AB1,HSP90B1,LDHA,NQO1,P4HB,UBE2K,UBE2L3,UBE2M,UBE2N,UBE2O,UBE2V1,UBE2V2
Folate Transformations I	2.58	0.444	2	MTHFD1,MTHFD1L,MTHFD2,SHMT2
Cancer Drug Resistance By Drug Efflux	2.55	0.19	#NUM!	KRAS,MAP2K1,MAP2K2,MAPK1,MAPK3,NRAS,RALA,RALB,RAP1A,RAP1B,YBX1
Melanoma Signaling	2.54	0.2	3.162	KRAS,MAP2K1,MAP2K2,MAPK1,MAPK3,NRAS,RALA,RALB,RAP1A,RAP1B
PEDF Signaling	2.54	0.167	2.138	KRAS,MAPK1,MAPK3,NRAS,RAC1,RALA,RALB,RAP1A,RAP1B,RELA,RHOA,ROCK2,SOD2,WASF2
Noradrenaline and Adrenaline Degradation	2.5	0.229	2.828	ADH5,AKR1A1,ALDH1A3,ALDH1B1,ALDH2,ALDH7A1,ALDH9A1,COMT
Telomere Extension by Telomerase	2.48	0.333	#NUM!	HNRNPA1,HNRNPA2B1,MRE11,XRCC5,XRCC6
Superpathway of Citrulline Metabolism	2.48	0.333	2.236	ALDH18A1,ASL,ASS1,GLS,OAT
Proline Biosynthesis II (from Arginine)	2.46	0.6	#NUM!	OAT,PYCR1,PYCR2
2-ketoglutarate Dehydrogenase Complex	2.46	0.6	#NUM!	DLD,DLST,OGDH
Folate Polyglutamylation	2.46	0.6	#NUM!	MTHFD1,MTHFD1L,SHMT2
Dopamine Receptor Signaling	2.44	0.169	#NUM!	COMT,PPP1CA,PPP1CB,PPP1R14B,PPP1R7,PPP2CA,PPP2R1A,PPP2R2A,PRKAR1A,PRKAR2A,PTPA,QDPR,SPR
Xenobiotic Metabolism General Signaling Pathway	2.43	0.14	4.472	FTL,GSTK1,GSTO1,GSTP1,GSTT2/GSTT2B,HMOX1,KRAS,MAP2K1,MAP2K2,MAP2K3,MAPK1,MAPK3,MGST1,NQO1,NRAS,PRKCA,RALA,RALB,RAP1A,RAP1B
Pyrimidine Ribonucleotides De Novo Biosynthesis	2.42	0.222	2.828	AK1,AK5,CAD,CMPK1,CTPS1,DHX9,NME1,NUDT5
SPINK1 General Cancer Pathway	2.41	0.174	2.887	KRAS,MAP2K1,MAP2K2,MAPK1,MAPK3,MT2A,NRAS,RALA,RALB,RAP1A,RAP1B,STAT3
Death Receptor Signaling	2.4	0.156	2.673	ACIN1,ACTA2,ACTB,ACTG1,CYCS,DFFA,HSPB1,HSPB7,LMNA,MAP4K4,PARP1,PARP4,RELA,RIPK1,SPTAN1
Calcium Transport I	2.38	0.4	2	ANXA5,ATP2A2,ATP2B1,ATP2B4
Pentose Phosphate Pathway	2.38	0.4	2	PGD,PGLS,TALDO1,TKT
Molecular Mechanisms of Cancer	2.37	0.108	#NUM!	ARHGEF17,ARHGEF2,BAX,CAMK2D,CAMK2G,CDC42,CRK,CTNNA1,CTNNB1,CYCS,GNAI2,GNB1,GNB2,GNG12,GRB2,HDAC2,ITGA2,ITGA5,ITGAV,ITGB1,ITGB5,KRAS,LRP1,MAP2K1,MAP2K2,MAP2K3,MAPK1,MAPK3,NRAS,PA2G4,PAK2,PLCB3,PRKAR1A,PRKAR2A,PRKCA,PRKDC,PTPN11,RAC1,RAC2,RALA,RALB,RAP1A,RAP1B,RELA,RHOA,RHOC,RHOG,SHC1
Estrogen-Dependent Breast Cancer Signaling	2.35	0.165	3	AKR1C1/AKR1C2,HSD17B10,HSD17B12,HSD17B4,KRAS,MAPK1,MAPK3,NRAS,RALA,RALB,RAP1A,RAP1B,RELA
UVA-Induced MAPK Signaling	2.32	0.153	3.464	CYCS,KRAS,MAPK1,MAPK3,NRAS,PARP1,PARP4,PDIA3,PLCB3,PRKCA,RALA,RALB,RAP1A,RAP1B,STAT1
L-cysteine Degradation III	2.27	1	#NUM!	GOT1,MPST
Sulfate Activation for Sulfonation	2.27	1	#NUM!	PAPSS1,PAPSS2
Formaldehyde Oxidation II (Glutathione-dependent)	2.27	1	#NUM!	ADH5,ESD
Gαi Signaling	2.26	0.138	2	CAV1,GNAI2,GNB1,GNB2,GNG12,GRB2,KRAS,MAPK1,MAPK3,NRAS,PRKAR1A,PRKAR2A,RALA,RALB,RAP1A,RAP1B,RGS10,SHC1,STAT3
Histamine Degradation	2.22	0.294	2.236	ALDH1A3,ALDH1B1,ALDH2,ALDH7A1,ALDH9A1
Cysteine Biosynthesis III (mammalia)	2.19	0.25	2.449	AHCY,AHCYL1,CBS/CBSL,MAT2A,MAT2B,PRMT5
Vitamin-C Transport	2.19	0.25	2.449	GLRX,GSTO1,STOM,TXN,TXNRD1,TXNRD2
Arginine Degradation VI (Arginase 2 Pathway)	2.18	0.5	#NUM!	OAT,PYCR1,PYCR2
GDP-mannose Biosynthesis	2.18	0.5	#NUM!	GMPPB,GPI,PMM2
Glioblastoma Multiforme Signaling	2.17	0.129	4.146	CDC42,CTNNB1,GRB2,KRAS,MAP2K1,MAP2K2,MAPK1,MAPK3,NF2,NRAS,PDIA3,PLCB3,RAC1,RAC2,RALA,RALB,RAP1A,RAP1B,RHOA,RHOC,RHOG,SHC1
VEGF Family Ligand-Receptor Interactions	2.12	0.155	3.606	GRB2,KRAS,MAP2K1,MAP2K2,MAPK1,MAPK3,NRAS,PRKCA,RALA,RALB,RAP1A,RAP1B,SHC1
Superpathway of Geranylgeranyldiphosphate Biosynthesis I (via Mevalonate)	2.1	0.278	2	ACAA2,ACAT1,ACAT2,HADHA,HADHB
Tryptophan Degradation X (Mammalian, via Tryptamine)	2.1	0.24	2.449	AKR1A1,ALDH1A3,ALDH1B1,ALDH2,ALDH7A1,ALDH9A1
Gα12/13 Signaling	2.09	0.135	4.243	CDC42,CTNNB1,KRAS,MAP2K1,MAP2K2,MAPK1,MAPK3,MYL12A,MYL6,MYL9,NRAS,RALA,RALB,RAP1A,RAP1B,RELA,RHOA,ROCK2
Non-Small Cell Lung Cancer Signaling	2.09	0.149	3.464	GRB2,HDAC2,KRAS,MAP2K1,MAP2K2,MAPK1,MAPK3,NRAS,PA2G4,PRKCA,RALA,RALB,RAP1A,RAP1B
BER pathway	2.06	0.333	#NUM!	APEX1,FEN1,PARP1,PCNA
RAR Activation	2.06	0.122	#NUM!	ACTB,AKR1B1,AKR1C3,ALDH1A3,CARM1,CRABP2,CSK,CSNK2A1,MAP2K1,MAPK1,PARP1,PML,PRKAR1A,PRKAR2A,PRKCA,PSMC5,RAC1,RELA,RPL7A,SMARCC1,SMARCE1,SNW1,SORBS3,SRA1
HER-2 Signaling in Breast Cancer	2.06	0.122	3.266	AKT1S1,CDC42,COX4I1,COX5A,COX5B,COX6B1,GRB2,ITGB1,ITGB5,KPNB1,KRAS,MAP2K1,MAP2K2,MAPK1,MAPK3,NRAS,PRKCA,RALA,RALB,RAP1A,RAP1B,RELA,RPS6,STAT3
Cell Cycle: G2/M DNA Damage Checkpoint Regulation	2.03	0.18	0.447	PRKDC,SKP1,TRIP12,YWHAB,YWHAE,YWHAG,YWHAH,YWHAQ,YWHAZ
TGF-β Signaling	2.01	0.146	3.742	CDC42,GRB2,KRAS,MAP2K1,MAP2K2,MAP2K3,MAPK1,MAPK3,NRAS,RALA,RALB,RAP1A,RAP1B,SERPINE1
Granzyme A Signaling	2	0.263	#NUM!	ANP32A,APEX1,HMGB2,NME1,SET
HMGB1 Signaling	1.99	0.126	4.359	CDC42,HMGB1,KRAS,MAP2K1,MAP2K2,MAP2K3,MAPK1,MAPK3,NRAS,RAC1,RAC2,RALA,RALB,RAP1A,RAP1B,RBBP7,RELA,RHOA,RHOC,RHOG,SERPINE1
Pyrimidine Ribonucleotides Interconversion	1.99	0.206	2.646	AK1,AK5,CMPK1,CTPS1,DHX9,NME1,NUDT5
Role of NFAT in Cardiac Hypertrophy	1.99	0.118	4.379	CACNA2D1,CAMK2D,CAMK2G,GNAI2,GNB1,GNB2,GNG12,GRB2,HDAC2,KRAS,MAP2K1,MAP2K2,MAP2K3,MAPK1,MAPK3,NRAS,PDIA3,PLCB3,PRKAR1A,PRKAR2A,PRKCA,RALA,RALB,RAP1A,RAP1B,SHC1
Thioredoxin Pathway	1.97	0.429	#NUM!	TXN,TXNRD1,TXNRD2
Acetyl-CoA Biosynthesis I (Pyruvate Dehydrogenase Complex)	1.97	0.429	#NUM!	DLD,PDHA1,PDHB
Fc Epsilon RI Signaling	1.96	0.137	4	GRB2,KRAS,MAP2K1,MAP2K2,MAP2K3,MAPK1,MAPK3,NRAS,PRKCA,PTPN11,RAC1,RAC2,RALA,RALB,RAP1A,RAP1B
GP6 Signaling Pathway	1.96	0.134	4.123	COL12A1,COL1A1,COL1A2,COL3A1,COL5A1,COL5A2,COL6A1,COL6A2,GRB2,LAMB1,LAMB2,LAMC1,PRKCA,RAC1,RAP1B,RHOG,TLN1
Thyroid Cancer Signaling	1.93	0.152	3.464	CTNNB1,KRAS,MAP2K1,MAP2K2,MAPK1,MAPK3,NRAS,RALA,RALB,RAP1A,RAP1B,SHC1
UDP-N-acetyl-D-galactosamine Biosynthesis II	1.93	0.308	2	GNPNAT1,GPI,PGM3,UAP1
Production of Nitric Oxide and Reactive Oxygen Species in Macrophages	1.91	0.12	0.229	CAT,CDC42,MAP2K1,MAPK1,MAPK3,PPP1CA,PPP1CB,PPP1R14B,PPP1R7,PPP2CA,PPP2R1A,PPP2R2A,PRKCA,PTPA,RAC1,RAC2,RAP1A,RAP1B,RELA,RHOA,RHOC,RHOG,STAT1
Gαq Signaling	1.91	0.124	3.357	CDC42,CSK,GNAI2,GNB1,GNB2,GNG12,GYS1,HMOX1,MAP2K1,MAP2K2,MAPK1,MAPK3,PLCB3,PRKCA,RAC1,RAC2,RELA,RHOA,RHOC,RHOG,ROCK2
Fatty Acid α-oxidation	1.9	0.25	2.236	ALDH1A3,ALDH1B1,ALDH2,ALDH7A1,ALDH9A1
Autophagy	1.9	0.117	3.545	AKT1S1,ATG3,EIF2A,FGF2,GORASP2,LAMP1,LAMP2,MAP2K1,MAP2K2,MAPK1,MAPK3,OPTN,PPP2CA,PPP2R1A,PPP2R2A,PRKAR1A,PRKAR2A,PTPA,RAB7A,RALA,RALB,RIPK1,SLC3A2,SNAP29,SQSTM1
Colorectal Cancer Metastasis Signaling	1.87	0.112	4.491	BAX,CDC42,CTNNB1,GNAI2,GNB1,GNB2,GNG12,GRB2,KRAS,LRP1,MAP2K1,MAP2K2,MAPK1,MAPK3,MMP14,NRAS,PRKAR1A,PRKAR2A,RAC1,RAC2,RALA,RALB,RAP1A,RAP1B,RELA,RHOA,RHOC,RHOG,STAT1,STAT3
Stearate Biosynthesis I (Animals)	1.86	0.17	2.646	ACOT2,ACOT7,ACOT9,ACSL1,ACSL3,ACSL4,FASN,PTGR1,TECR
B Cell Receptor Signaling	1.84	0.119	4.379	CAMK2D,CAMK2G,CDC42,CFL1,CFL2,CSK,GRB2,KRAS,MAP2K1,MAP2K2,MAP2K3,MAPK1,MAPK3,NRAS,PTPN11,RAC1,RAC2,RALA,RALB,RAP1A,RAP1B,RELA,SHC1
Calcium Signaling	1.83	0.116	3.464	ACTA2,ASPH,ATP2A2,ATP2B1,ATP2B4,CACNA2D1,CALR,CAMK2D,CAMK2G,HDAC2,LETM1,MAPK1,MAPK3,MYH10,MYH9,MYL6,MYL9,PRKAR1A,PRKAR2A,RAP1A,RAP1B,TPM1,TPM2,TPM3,TPM4
NADH Repair	1.82	0.667	#NUM!	GAPDH,NAXE
Methylglyoxal Degradation I	1.82	0.667	#NUM!	GLO1,HAGH
Guanine and Guanosine Salvage I	1.82	0.667	#NUM!	HPRT1,PNP
5-aminoimidazole Ribonucleotide Biosynthesis I	1.82	0.667	#NUM!	GART,PFAS
Glutathione Biosynthesis	1.82	0.667	#NUM!	GCLM,GSS
Hypusine Biosynthesis	1.82	0.667	#NUM!	DOHH,EIF5A
Thiosulfate Disproportionation III (Rhodanese)	1.82	0.667	#NUM!	MPST,TST
Adenine and Adenosine Salvage I	1.82	0.667	#NUM!	APRT,PNP
Glutamate Degradation II	1.82	0.667	#NUM!	GOT1,GOT2
S-adenosyl-L-methionine Biosynthesis	1.82	0.667	#NUM!	MAT2A,MAT2B
Aspartate Biosynthesis	1.82	0.667	#NUM!	GOT1,GOT2
Urate Biosynthesis/Inosine 5'-phosphate Degradation	1.81	0.286	2	IMPDH2,NT5C2,NT5E,PNP
Putrescine Degradation III	1.81	0.238	2.236	ALDH1A3,ALDH1B1,ALDH2,ALDH7A1,ALDH9A1
Endoplasmic Reticulum Stress Pathway	1.81	0.238	1.342	CALR,DNAJC3,EIF2S1,HSP90B1,HSPA5
Histidine Degradation III	1.79	0.375	#NUM!	MTHFD1,MTHFD1L,MTHFD2
Superpathway of Cholesterol Biosynthesis	1.78	0.207	2.236	ACAA2,ACAT1,ACAT2,HADHA,HADHB,LSS
EGF Signaling	1.76	0.164	3	CSNK2A1,GRB2,MAP2K1,MAPK1,MAPK3,PRKCA,SHC1,STAT1,STAT3
Senescence Pathway	1.76	0.108	4.49	CACNA2D1,CAPN1,CAPN2,CAPNS1,CAT,DLD,EIF4E,KRAS,MAP2K1,MAP2K2,MAP2K3,MAPK1,MAPK3,MRE11,NRAS,PARP1,PDHA1,PDHB,PML,PPP1CA,PPP2CA,PPP2R1A,PPP2R2A,PTPA,RALA,RALB,RAP1A,RAP1B,SERPINE1,SOD2,SQSTM1,STING1
Leptin Signaling in Obesity	1.75	0.149	2.646	GRB2,MAP2K1,MAP2K2,MAPK1,MAPK3,PDIA3,PLCB3,PRKAR1A,PRKAR2A,PTPN11,STAT3
FGF Signaling	1.73	0.143	3.464	CRK,CRKL,FGF2,GRB2,MAP2K1,MAP2K3,MAPK1,MAPK3,PRKCA,PTPN11,RAC1,STAT3
Mouse Embryonic Stem Cell Pluripotency	1.73	0.135	3.742	CTNNB1,GRB2,KRAS,MAP2K1,MAP2K2,MAPK1,MAPK3,NRAS,PTPN11,RALA,RALB,RAP1A,RAP1B,STAT3
Pyrimidine Deoxyribonucleotides De Novo Biosynthesis I	1.72	0.227	2.236	AK1,AK5,CMPK1,DUT,NME1
Methionine Degradation I (to Homocysteine)	1.72	0.227	2.236	AHCY,AHCYL1,MAT2A,MAT2B,PRMT5
Dopamine Degradation	1.71	0.2	2.449	ALDH1A3,ALDH1B1,ALDH2,ALDH7A1,ALDH9A1,COMT
Amyotrophic Lateral Sclerosis Signaling	1.7	0.13	1.387	BAX,CACNA2D1,CAPN1,CAPN2,CAPNS1,CAT,CYCS,GPX1,NEFM,RAB5A,RAB5B,RAB5C,RAC1,SOD1,SSR4
Mitotic Roles of Polo-Like Kinase	1.68	0.152	#NUM!	CAPN1,HSP90AB1,HSP90B1,PPP2CA,PPP2R1A,PPP2R2A,PTPA,SLK,SMC1A,SMC3
Bladder Cancer Signaling	1.67	0.129	3.317	FGF2,HDAC2,KRAS,MAP2K1,MAP2K2,MAPK1,MAPK3,MMP14,NRAS,PA2G4,RALA,RALB,RAP1A,RAP1B,THBS1
Sucrose Degradation V (Mammalian)	1.63	0.333	#NUM!	ALDOA,ALDOC,TPI1
Citrulline Biosynthesis	1.63	0.333	#NUM!	ALDH18A1,GLS,OAT
Leucine Degradation I	1.63	0.333	#NUM!	ACADM,BCAT1,IVD
Angiopoietin Signaling	1.63	0.143	3.317	CRK,GRB2,KRAS,NRAS,PAK2,PTPN11,RALA,RALB,RAP1A,RAP1B,RELA
Regulation Of The Epithelial Mesenchymal Transition By Growth Factors Pathway	1.63	0.115	4.146	CDC42,FGF2,GRB2,KRAS,MAP2K1,MAP2K2,MAP2K3,MAPK1,MAPK3,NRAS,PTPN11,RAC1,RALA,RALB,RAP1A,RAP1B,RELA,RHOA,SHC1,STAT3,VIM,YAP1
ATM Signaling	1.62	0.134	0.333	CBX1,CBX3,HP1BP3,MRE11,PPP2CA,PPP2R1A,PPP2R2A,PTPA,SMC1A,SMC2,SMC3,TP53BP1,TRIM28
Iron homeostasis signaling pathway	1.61	0.122	#NUM!	ACO1,ATP6V1A,ATP6V1B2,ATP6V1E1,ATP6V1G1,CIAO2B,FTL,HMOX1,HSPA9,LRP1,MAPK1,MAPK3,NUBP2,PCBP1,SKP1,STAT3,TFRC
Apelin Endothelial Signaling Pathway	1.61	0.122	3.742	GNAI2,GNB1,GNB2,GNG12,KRAS,MAP2K1,MAP2K2,MAPK1,MAPK3,NRAS,PLCB3,PRKCA,RALA,RALB,RAP1A,RAP1B,RELA
Mismatch Repair in Eukaryotes	1.6	0.25	#NUM!	FEN1,PCNA,RFC4,RPA1
Parkinson's Signaling	1.6	0.25	#NUM!	CYCS,MAPK1,PARK7,UCHL1
Pentose Phosphate Pathway (Oxidative Branch)	1.54	0.5	#NUM!	PGD,PGLS
Heme Degradation	1.54	0.5	#NUM!	BLVRB,HMOX1
Heme Biosynthesis from Uroporphyrinogen-III I	1.54	0.5	#NUM!	CPOX,UROD
Ascorbate Recycling (Cytosolic)	1.54	0.5	#NUM!	GLRX,GSTO1
Oxidized GTP and dGTP Detoxification	1.54	0.5	#NUM!	DDX6,RUVBL2
L-cysteine Degradation I	1.54	0.5	#NUM!	GOT1,GOT2
Hereditary Breast Cancer Signaling	1.53	0.12	#NUM!	ACTB,HDAC2,KRAS,MRE11,NPM1,NRAS,POLR2B,POLR2E,RALA,RALB,RAP1A,RAP1B,RFC4,RPA1,RPS27A,SMARCC1,SMARCE1
Glutathione-mediated Detoxification	1.52	0.182	2.449	ANPEP,GSTK1,GSTO1,GSTP1,GSTT2/GSTT2B,MGST1
Amyloid Processing	1.52	0.157	2.236	CAPN1,CAPN2,CAPNS1,CSNK2A1,MAPK1,MAPK3,PRKAR1A,PRKAR2A
Role of JAK family kinases in IL-6-type Cytokine Signaling	1.49	0.2	#NUM!	MAPK1,MAPK3,PTPN11,STAT1,STAT3
Tumor Microenvironment Pathway	1.43	0.112	4.359	COL1A1,COL1A2,COL3A1,FGF2,FN1,ITGA5,KRAS,MAP2K1,MAP2K2,MAPK1,MAPK3,MMP14,NRAS,RAC1,RALA,RALB,RAP1A,RAP1B,RELA,STAT3
γ-linolenate Biosynthesis II (Animals)	1.42	0.222	2	ACSL1,ACSL3,ACSL4,CYB5R3
γ-glutamyl Cycle	1.39	0.273	#NUM!	ANPEP,GCLM,GSS
GDP-glucose Biosynthesis	1.39	0.273	#NUM!	PGM1,PGM2,PGM3
Pancreatic Adenocarcinoma Signaling	1.39	0.119	3.051	CDC42,GRB2,HDAC2,HMOX1,KRAS,MAP2K1,MAP2K2,MAPK1,MAPK3,PA2G4,RAC1,RALA,RELA,STAT1,STAT3
Phagosome Formation	1.35	0.114	#NUM!	CDC42,FN1,ITGA2,ITGA5,ITGAV,ITGB1,ITGB5,MARCKS,MRC2,PDIA3,PLCB3,PRKCA,RAC1,RAC2,RHOA,RHOC,RHOG
Hepatic Fibrosis / Hepatic Stellate Cell Activation	1.35	0.108	#NUM!	ACTA2,BAX,COL12A1,COL1A1,COL1A2,COL3A1,COL5A1,COL5A2,COL6A1,COL6A2,ECE1,FGF2,FN1,MYH10,MYH9,MYL6,MYL9,RELA,SERPINE1,STAT1,TIMP1
Purine Nucleotides Degradation II (Aerobic)	1.34	0.211	2	IMPDH2,NT5C2,NT5E,PNP
Induction of Apoptosis by HIV1	1.34	0.138	2.828	BAX,CYCS,DFFA,RELA,RIPK1,SLC25A3,SLC25A4,SLC25A5,SLC25A6
Arsenate Detoxification I (Glutaredoxin)	1.34	0.4	#NUM!	GSTO1,PNP
Creatine-phosphate Biosynthesis	1.34	0.4	#NUM!	CKB,MAP4K4
CMP-N-acetylneuraminate Biosynthesis I (Eukaryotes)	1.34	0.4	#NUM!	NAGK,NANS
Eumelanin Biosynthesis	1.34	0.4	#NUM!	DDT,MIF
Citrulline-Nitric Oxide Cycle	1.34	0.4	#NUM!	ASL,ASS1
Role of PI3K/AKT Signaling in the Pathogenesis of Influenza	1.31	0.136	2.449	CRK,CRKL,GNAI2,KPNA3,MAP2K1,MAP2K2,MAPK1,MAPK3,RELA
Pyridoxal 5'-phosphate Salvage Pathway	1.31	0.136	3	EIF2AK2,MAP2K1,MAP2K2,MAP2K3,MAPK1,MAPK3,PAK2,PDXK,PKN1
Cardiac β-adrenergic Signaling	1.29	0.109	-1.155	AKAP12,AKAP8,APEX1,ATP2A2,CACNA2D1,GNAI2,GNB1,GNB2,GNG12,PPP1CA,PPP1CB,PPP1R14B,PPP1R7,PPP2CA,PPP2R1A,PPP2R2A,PRKAR1A,PRKAR2A,PTPA
Glucose and Glucose-1-phosphate Degradation	1.29	0.25	#NUM!	PGM1,PGM2,PGM3
Ephrin A Signaling	1.28	0.149	#NUM!	CDC42,CFL1,CFL2,PTPN11,RAC1,RHOA,ROCK2
Salvage Pathways of Pyrimidine Ribonucleotides	1.28	0.122	3.464	AK1,AK5,CMPK1,EIF2AK2,MAP2K1,MAP2K2,MAP2K3,MAPK1,MAPK3,NME1,PAK2,PKN1
Role of CHK Proteins in Cell Cycle Checkpoint Control	1.27	0.14	2.236	MRE11,PCNA,PPP2CA,PPP2R1A,PPP2R2A,PTPA,RFC4,RPA1
Role of NANOG in Mammalian Embryonic Stem Cell Pluripotency	1.26	0.117	3.742	CTNNB1,GRB2,KRAS,MAP2K1,MAP2K2,MAPK1,MAPK3,NRAS,RALA,RALB,RAP1A,RAP1B,SHC1,STAT3
PI3K Signaling in B Lymphocytes	1.24	0.112	4	CAMK2D,CAMK2G,KRAS,MAP2K1,MAP2K2,MAPK1,MAPK3,NRAS,PDIA3,PLCB3,RAC1,RALA,RALB,RAP1A,RAP1B,RELA
Inhibition of Matrix Metalloproteases	1.21	0.154	1	HSPG2,LRP1,MMP14,RECK,TIMP1,TIMP3
Acyl-CoA Hydrolysis	1.19	0.231	#NUM!	ACOT2,ACOT7,ACOT9
Bile Acid Biosynthesis, Neutral Pathway	1.19	0.231	#NUM!	AKR1C1/AKR1C2,AKR1C3,SCP2
Guanosine Nucleotides Degradation III	1.19	0.231	#NUM!	NT5C2,NT5E,PNP
Pyruvate Fermentation to Lactate	1.18	0.333	#NUM!	LDHA,LDHB
Urea Cycle	1.18	0.333	#NUM!	ASL,ASS1
Pentose Phosphate Pathway (Non-oxidative Branch)	1.18	0.333	#NUM!	TALDO1,TKT
Selenocysteine Biosynthesis II (Archaea and Eukaryotes)	1.18	0.333	#NUM!	SARS1,SEPHS1
Rapoport-Luebering Glycolytic Shunt	1.18	0.333	#NUM!	PGAM1,TIGAR
Lactose Degradation III	1.18	0.333	#NUM!	GLB1,PSAP
Androgen Signaling	1.17	0.107	2.333	CACNA2D1,CALR,DNAJB1,GNAI2,GNB1,GNB2,GNG12,HSPA4,MAPK1,MAPK3,POLR2B,POLR2E,PRKAR1A,PRKAR2A,PRKCA,RELA,SHC1,TGFB1I1
D-myo-inositol-5-phosphate Metabolism	1.15	0.104	4	ACP1,ATP1A1,IGBP1,NUDT5,PAWR,PGAM5,PIP4K2A,PLCB3,PPP1CA,PPP1CB,PPP1R14B,PPP1R7,PPP2CA,PPP2R1A,PPP2R2A,PPP4R1,PPP5C,PTPA,PTPN11,SET
Methylthiopropionate Biosynthesis	1.14	1	#NUM!	ADI1
Acetyl-CoA Biosynthesis III (from Citrate)	1.14	1	#NUM!	ACLY
Asparagine Biosynthesis I	1.14	1	#NUM!	ASNS
Adenine and Adenosine Salvage VI	1.14	1	#NUM!	ADK
Lanosterol Biosynthesis	1.14	1	#NUM!	LSS
Synaptic Long Term Depression	1.13	0.103	2.524	CACNA2D1,GNAI2,KRAS,MAP2K1,MAP2K2,MAPK1,MAPK3,NRAS,PDIA3,PLCB3,PPP2CA,PPP2R1A,PPP2R2A,PRDX6,PRKCA,PTPA,RALA,RALB,RAP1A,RAP1B
Fatty Acid Activation	1.11	0.214	#NUM!	ACSL1,ACSL3,ACSL4
Phenylalanine Degradation IV (Mammalian, via Side Chain)	1.11	0.214	#NUM!	ALDH2,GOT1,GOT2
Superpathway of Serine and Glycine Biosynthesis I	1.06	0.286	#NUM!	PSAT1,SHMT2
Adenine and Adenosine Salvage III	1.06	0.286	#NUM!	HPRT1,PNP
Adrenomedullin signaling pathway	1.04	0.101	4.472	BAX,CSK,GRB2,KRAS,MAP2K1,MAP2K2,MAP2K3,MAPK1,MAPK3,NRAS,PDIA3,PLCB3,PRKAR1A,PRKAR2A,RALA,RALB,RAP1A,RAP1B,RELA,SHC1
IL-22 Signaling	1.03	0.167	2	MAPK1,MAPK3,STAT1,STAT3
Tumoricidal Function of Hepatic Natural Killer Cells	1.03	0.167	#NUM!	AIFM1,BAX,CYCS,DFFA
Erythropoietin Signaling Pathway	1.02	0.102	4.243	CTNNB1,GRB2,KRAS,MACROH2A2,MAP2K1,MAP2K2,MAPK1,MAPK3,NRAS,PRKCA,RAC1,RAC2,RALA,RALB,RAP1A,RAP1B,RELA,SHC1
D-myo-inositol (1,4,5,6)-Tetrakisphosphate Biosynthesis	1.02	0.102	3.742	ACP1,ATP1A1,IGBP1,NUDT5,PAWR,PGAM5,PPP1CA,PPP1CB,PPP1R14B,PPP1R7,PPP2CA,PPP2R1A,PPP2R2A,PPP4R1,PPP5C,PTPA,PTPN11,SET
D-myo-inositol (3,4,5,6)-tetrakisphosphate Biosynthesis	1.02	0.102	3.742	ACP1,ATP1A1,IGBP1,NUDT5,PAWR,PGAM5,PPP1CA,PPP1CB,PPP1R14B,PPP1R7,PPP2CA,PPP2R1A,PPP2R2A,PPP4R1,PPP5C,PTPA,PTPN11,SET
GABA Receptor Signaling	1.02	0.107	#NUM!	ALDH9A1,AP1B1,AP2A1,AP2A2,AP2B1,AP2M1,CACNA2D1,GNAI2,GNB1,GNB2,GNG12,NSF,RPS27A,UBQLN1
4-1BB Signaling in T Lymphocytes	1.01	0.147	2.236	MAP2K1,MAP2K2,MAPK1,MAPK3,RELA
p53 Signaling	0.996	0.112	2.121	BAX,CTNNB1,GNL3,PCNA,PML,PRKDC,SERPINE2,ST13,THBS1,TIGAR,TP53I3
Gαs Signaling	0.987	0.107	1.897	ADD1,ADD3,GNAI2,GNB1,GNB2,GNG12,MAP2K1,MAP2K2,MAPK1,MAPK3,PRKAR1A,PRKAR2A,RAP1A
Adenosine Nucleotides Degradation II	0.975	0.188	#NUM!	NT5C2,NT5E,PNP
Apelin Cardiomyocyte Signaling Pathway	0.975	0.111	3.317	ATP2A2,CAT,GNAI2,MAPK1,MAPK3,MYL12A,MYL6,MYL9,PDIA3,PLCB3,PRKCA
Purine Ribonucleosides Degradation to Ribose-1-phosphate	0.955	0.25	#NUM!	PGM2,PNP
Antioxidant Action of Vitamin C	0.936	0.107	-2.449	GLRX,GSTO1,HMOX1,MAPK1,MAPK3,PDIA3,PLCB3,PRDX6,RELA,TXN,TXNRD1,TXNRD2
STAT3 Pathway	0.936	0.104	3.742	FGF2,IGF2R,KRAS,MAP2K1,MAP2K2,MAPK1,MAPK3,NRAS,RAC1,RALA,RALB,RAP1A,RAP1B,STAT3
Role of JAK1, JAK2 and TYK2 in Interferon Signaling	0.932	0.154	#NUM!	RELA,STAT1,STAT2,STAT3
MIF-mediated Glucocorticoid Regulation	0.928	0.139	1.342	MAPK1,MAPK3,MIF,NR3C1,RELA
Regulation of the Epithelial-Mesenchymal Transition Pathway	0.917	0.0974	#NUM!	CTNNB1,FGF2,GRB2,KRAS,LOX,MAP2K1,MAP2K2,MAP2K3,MAPK1,MAPK3,NRAS,PTPN11,RALA,RALB,RAP1A,RAP1B,RELA,RHOA,STAT3
Cellular Effects of Sildenafil (Viagra)	0.896	0.101	#NUM!	ACTA2,ACTB,ACTG1,CACNA2D1,MPRIP,MYH10,MYH9,MYL12A,MYL6,MYL9,PDIA3,PLCB3,PPP1CB,PRKAR1A,PRKAR2A
BEX2 Signaling Pathway	0.87	0.111	0.333	CTNNB1,LGALS1,PPP2CA,PPP2R1A,PPP2R2A,PTPA,RELA,STAT3,SWAP70
Heme Biosynthesis II	0.866	0.222	#NUM!	CPOX,UROD
NAD Signaling Pathway	0.86	0.0993	3.606	ACADM,AIFM1,ETFA,FGF2,HSPD1,IDH2,LDHA,LDHB,NAMPT,NT5E,PARP1,PARP4,POLR2B,POLR2E,SOD2
HOTAIR Regulatory Pathway	0.857	0.0982	3.357	ATG3,COL1A1,COL1A2,COL3A1,CTNNB1,ELAVL1,HDAC2,LAMTOR5,MMP14,RBBP4,RBBP7,RELA,RHOC,ROCK2,STAT3,VIM
Mitochondrial L-carnitine Shuttle Pathway	0.854	0.167	#NUM!	ACSL1,ACSL3,ACSL4
UDP-D-xylose and UDP-D-glucuronate Biosynthesis	0.851	0.5	#NUM!	UGDH
Spermine Biosynthesis	0.851	0.5	#NUM!	SMS
Choline Degradation I	0.851	0.5	#NUM!	ALDH7A1
L-DOPA Degradation	0.851	0.5	#NUM!	COMT
Palmitate Biosynthesis I (Animals)	0.851	0.5	#NUM!	FASN
Uridine-5'-phosphate Biosynthesis	0.851	0.5	#NUM!	CAD
Spermidine Biosynthesis I	0.851	0.5	#NUM!	SRM
Xanthine and Xanthosine Salvage	0.851	0.5	#NUM!	PNP
Fatty Acid Biosynthesis Initiation II	0.851	0.5	#NUM!	FASN
Cysteine Biosynthesis/Homocysteine Degradation	0.851	0.5	#NUM!	CBS/CBSL
Glycine Biosynthesis I	0.851	0.5	#NUM!	SHMT2
Glutamine Degradation I	0.851	0.5	#NUM!	GLS
Glutamate Biosynthesis II	0.851	0.5	#NUM!	GLUD1
Glutamate Degradation X	0.851	0.5	#NUM!	GLUD1
MSP-RON Signaling In Macrophages Pathway	0.836	0.103	2.309	GRB2,KRAS,MAPK1,MAPK3,NRAS,RALA,RALB,RAP1A,RAP1B,RELA,STAT1,STAT3
IL-1 Signaling	0.833	0.106	1.633	GNAI2,GNB1,GNB2,GNG12,MAP2K3,MAPK1,PRKAR1A,PRKAR2A,RELA,TOLLIP
3-phosphoinositide Degradation	0.827	0.0952	3.742	ACP1,ATP1A1,IGBP1,NUDT5,PAWR,PGAM5,PPP1CA,PPP1CB,PPP1R14B,PPP1R7,PPP2CA,PPP2R1A,PPP2R2A,PPP4R1,PPP5C,PTPA,PTPN11,SET
3-phosphoinositide Biosynthesis	0.801	0.0936	3.873	ACP1,ATP1A1,IGBP1,NUDT5,PAWR,PGAM5,PIP4K2A,PPP1CA,PPP1CB,PPP1R14B,PPP1R7,PPP2CA,PPP2R1A,PPP2R2A,PPP4R1,PPP5C,PTPA,PTPN11,SET
Role of p14/p19ARF in Tumor Suppression	0.801	0.138	#NUM!	NPM1,NPM3,RAC1,SF3A1
Nitric Oxide Signaling in the Cardiovascular System	0.799	0.101	2.111	ATP2A2,CACNA2D1,CAV1,HSP90AB1,HSP90B1,MAP2K1,MAP2K2,MAPK1,MAPK3,PRKAR1A,PRKAR2A,PRKCA
Endocannabinoid Cancer Inhibition Pathway	0.796	0.0979	-0.535	AKT1S1,CTNNB1,EIF2A,GNAI2,MAP2K1,MAP2K2,MAP2K3,MAPK1,MAPK3,PRKAR1A,PRKAR2A,RHOA,ROCK2,VIM
Prostanoid Biosynthesis	0.79	0.2	#NUM!	PTGES3,PTGIS
FcγRIIB Signaling in B Lymphocytes	0.78	0.106	2.828	CACNA2D1,GRB2,KRAS,NRAS,RALA,RALB,RAP1A,RAP1B,SHC1
Dopamine-DARPP32 Feedback in cAMP Signaling	0.767	0.0939	1.069	ATP2A2,CACNA2D1,GNAI2,PAWR,PDIA3,PLCB3,PPP1CA,PPP1CB,PPP1R14B,PPP1R7,PPP2CA,PPP2R1A,PPP2R2A,PRKAR1A,PRKAR2A,PRKCA,PTPA
Ovarian Cancer Signaling	0.75	0.0949	3.464	CTNNB1,HDAC2,KRAS,MAP2K1,MAP2K2,MAPK1,MAPK3,NRAS,PA2G4,PRKAR1A,PRKAR2A,RALA,RALB,RAP1A,RAP1B
Superpathway of Inositol Phosphate Compounds	0.733	0.0901	4.123	ACP1,ATP1A1,IGBP1,NUDT5,PAWR,PGAM5,PIP4K2A,PLCB3,PPP1CA,PPP1CB,PPP1R14B,PPP1R7,PPP2CA,PPP2R1A,PPP2R2A,PPP4R1,PPP5C,PTPA,PTPN11,SEC16A,SET
Role of MAPK Signaling in Inhibiting the Pathogenesis of Influenza	0.724	0.105	2.646	BAX,EIF2AK2,MAP2K1,MAP2K2,MAP2K3,MAPK1,MAPK3,PRDX6
Activation of IRF by Cytosolic Pattern Recognition Receptors	0.712	0.108	1.89	ADAR,PIN1,PPIB,RELA,RIPK1,STAT1,STAT2
L-carnitine Biosynthesis	0.693	0.333	#NUM!	ALDH9A1
Uracil Degradation II (Reductive)	0.693	0.333	#NUM!	DPYD
Diphthamide Biosynthesis	0.693	0.333	#NUM!	EEF2
S-methyl-5'-thioadenosine Degradation II	0.693	0.333	#NUM!	MTAP
Tetrahydrobiopterin Biosynthesis I	0.693	0.333	#NUM!	SPR
D-glucuronate Degradation I	0.693	0.333	#NUM!	AKR1A1
Thymine Degradation	0.693	0.333	#NUM!	DPYD
Thyroid Hormone Biosynthesis	0.693	0.333	#NUM!	CTSD
Glycerol-3-phosphate Shuttle	0.693	0.333	#NUM!	GPD2
Tetrahydrobiopterin Biosynthesis II	0.693	0.333	#NUM!	SPR
4-aminobutyrate Degradation I	0.693	0.333	#NUM!	SUCLG2
Oxidative Ethanol Degradation III	0.678	0.109	2.449	ACSL1,ALDH1A3,ALDH1B1,ALDH2,ALDH7A1,ALDH9A1
CD40 Signaling	0.668	0.104	2.646	MAP2K1,MAP2K2,MAP2K3,MAPK1,MAPK3,RELA,STAT3
G Protein Signaling Mediated by Tubby	0.668	0.114	#NUM!	GNAI2,GNB1,GNB2,GNG12,PLCB3
Estrogen Biosynthesis	0.668	0.114	2	AKR1C1/AKR1C2,AKR1C3,HSD17B10,HSD17B12,HSD17B4
Cleavage and Polyadenylation of Pre-mRNA	0.664	0.167	#NUM!	NUDT21,PABPN1
Crosstalk between Dendritic Cells and Natural Killer Cells	0.662	0.0989	#NUM!	ACTA2,ACTB,ACTG1,CAMK2D,CAMK2G,FSCN1,RELA,TLN1,TLN2
Systemic Lupus Erythematosus In B Cell Signaling Pathway	0.662	0.0866	4.082	CSK,CTNNB1,GRB2,KRAS,MAP2K1,MAP2K2,MAP4K4,MAPK1,MAPK3,NRAS,PRKCA,PTPN11,RAC1,RAC2,RALA,RALB,RAP1A,RAP1B,RELA,SHC1,STAT1,STAT2,STAT3,STING1
Serotonin Degradation	0.646	0.103	2.646	ADH5,AKR1A1,ALDH1A3,ALDH1B1,ALDH2,ALDH7A1,ALDH9A1
IL-4 Signaling	0.642	0.0978	#NUM!	GRB2,KRAS,NR3C1,NRAS,RALA,RALB,RAP1A,RAP1B,SHC1
Role of IL-17F in Allergic Inflammatory Airway Diseases	0.64	0.111	2.236	MAP2K1,MAP2K2,MAPK1,MAPK3,RELA
Endothelin-1 Signaling	0.636	0.089	3.873	ECE1,GNAI2,GRB2,HMOX1,KRAS,MAPK1,MAPK3,NRAS,PDIA3,PLCB3,PRDX6,PRKCA,RALA,RALB,RAP1A,RAP1B,SHC1
Role of IL-17A in Arthritis	0.631	0.105	#NUM!	MAP2K1,MAP2K2,MAP2K3,MAPK1,MAPK3,RELA
Role of JAK2 in Hormone-like Cytokine Signaling	0.631	0.118	#NUM!	PTPN11,SHC1,STAT1,STAT3
Sphingosine-1-phosphate Signaling	0.616	0.0932	3	CDC42,GNAI2,MAPK1,MAPK3,PDIA3,PLCB3,RAC1,RAC2,RHOA,RHOC,RHOG
DNA Methylation and Transcriptional Repression Signaling	0.602	0.114	#NUM!	HDAC2,MTA2,RBBP4,RBBP7
Nucleotide Excision Repair Pathway	0.602	0.114	#NUM!	POLR2B,POLR2E,RAD23B,RPA1
PRPP Biosynthesis I	0.583	0.25	#NUM!	PRPS2
Branched-chain α-keto acid Dehydrogenase Complex	0.583	0.25	#NUM!	DLD
Phenylethylamine Degradation I	0.583	0.25	#NUM!	ALDH2
Arginine Degradation I (Arginase Pathway)	0.583	0.25	#NUM!	OAT
N-acetylglucosamine Degradation II	0.583	0.25	#NUM!	NAGK
Phenylalanine Degradation I (Aerobic)	0.583	0.25	#NUM!	QDPR
Acetate Conversion to Acetyl-CoA	0.583	0.25	#NUM!	ACSL1
Fatty Acid β-oxidation III (Unsaturated, Odd Number)	0.583	0.25	#NUM!	ECI2
Interferon Signaling	0.575	0.111	1	BAX,RELA,STAT1,STAT2
Role of Macrophages, Fibroblasts and Endothelial Cells in Rheumatoid Arthritis	0.572	0.0831	#NUM!	CAMK2D,CAMK2G,CTNNB1,FGF2,FN1,KRAS,LRP1,MAP2K1,MAP2K2,MAP2K3,MAPK1,MAPK3,MIF,NRAS,PDIA3,PLCB3,PRKCA,RAC1,RALA,RALB,RAP1A,RAP1B,RELA,RHOA,RIPK1,ROCK2,STAT3
IL-10 Signaling	0.567	0.0972	#NUM!	BLVRB,HMOX1,MAP2K3,MAP4K4,MAPK1,RELA,STAT3
DNA Double-Strand Break Repair by Homologous Recombination	0.565	0.143	#NUM!	MRE11,RPA1
Cell Cycle Regulation by BTG Family Proteins	0.548	0.108	#NUM!	PPP2CA,PPP2R1A,PPP2R2A,PTPA
G-Protein Coupled Receptor Signaling	0.548	0.0833	#NUM!	APEX1,CAMK2D,CAMK2G,GNAI2,GRB2,KRAS,MAP2K1,MAP2K2,MAPK1,MAPK3,NRAS,PLCB3,PRKAR1A,PRKAR2A,PRKCA,RALA,RALB,RAP1A,RAP1B,RELA,RGS10,SHC1,STAT3
Cardiac Hypertrophy Signaling (Enhanced)	0.542	0.0799	5.84	APEX1,ATP2A2,CACNA2D1,CAMK2D,CAMK2G,CTNNB1,EIF2B3,EIF4E,FGF2,GNAI2,GNB1,GNB2,GNG12,HDAC2,HSPB1,HSPB7,ITGA2,ITGA5,ITGAV,ITGB1,ITGB5,KRAS,MAP2K1,MAP2K2,MAP2K3,MAPK1,MAPK3,NRAS,PDIA3,PKN1,PLCB3,PRKAR1A,PRKAR2A,PRKCA,RALA,RALB,RAP1A,RAP1B,RELA,RHOA,ROCK2,RPS6,STAT3
Corticotropin Releasing Hormone Signaling	0.535	0.0872	2.887	ARPC5,CACNA2D1,GNAI2,KRT1,MAP2K1,MAP2K2,MAPK1,MAPK3,PRKAR1A,PRKAR2A,PRKCA,RAP1A,RAP1B
IL-17A Signaling in Gastric Cells	0.532	0.115	#NUM!	MAPK1,MAPK3,RELA
Apelin Liver Signaling Pathway	0.532	0.115	#NUM!	COL1A1,COL1A2,COL3A1
Choline Biosynthesis III	0.523	0.133	#NUM!	HMOX1,PCYT1A
FAT10 Cancer Signaling Pathway	0.523	0.1	1.342	CTNNB1,EEF1A1,PCNA,RELA,STAT3
NAD Salvage Pathway II	0.502	0.111	#NUM!	ACP1,NT5C2,NT5E
Serine Biosynthesis	0.502	0.2	#NUM!	PSAT1
Lysine Degradation II	0.502	0.2	#NUM!	ALDH7A1
Lysine Degradation V	0.502	0.2	#NUM!	ALDH7A1
2-oxobutanoate Degradation I	0.502	0.2	#NUM!	DLD
Galactose Degradation I (Leloir Pathway)	0.502	0.2	#NUM!	GALK1
dTMP De Novo Biosynthesis	0.502	0.2	#NUM!	SHMT2
Tyrosine Degradation I	0.502	0.2	#NUM!	FAH
Glutamate Degradation III (via 4-aminobutyrate)	0.502	0.2	#NUM!	SUCLG2
Neuropathic Pain Signaling In Dorsal Horn Neurons	0.5	0.0891	3	CAMK2D,CAMK2G,MAPK1,MAPK3,PDIA3,PLCB3,PRKAR1A,PRKAR2A,PRKCA
Antigen Presentation Pathway	0.499	0.103	#NUM!	B2M,CALR,PDIA3,PSMB5
Relaxin Signaling	0.488	0.085	3	APEX1,GNAI2,GNB1,GNB2,GNG12,MAP2K1,MAPK1,MAPK3,PRKAR1A,PRKAR2A,RAP1A,RAP1B,RELA
Chondroitin Sulfate Degradation (Metazoa)	0.484	0.125	#NUM!	ARSB,OGA
TNFR1 Signaling	0.483	0.0962	2.236	CDC42,CYCS,PAK2,RELA,RIPK1
UVB-Induced MAPK Signaling	0.483	0.0962	2.236	EIF4E,MAP2K1,MAPK1,MAPK3,PRKCA
TREM1 Signaling	0.481	0.0909	2.646	GRB2,ITGA5,ITGB1,MAPK1,MAPK3,RELA,STAT3
PXR/RXR Activation	0.472	0.0923	#NUM!	NR3C1,PAPSS2,PCK2,PRKAR1A,PRKAR2A,RELA
Toll-like Receptor Signaling	0.466	0.0897	2	EIF2AK2,MAP2K3,MAP4K4,MAPK1,RELA,RPS27A,TOLLIP
Kinetochore Metaphase Signaling Pathway	0.446	0.0857	0.333	BUB3,H2AC18/H2AC19,MACROH2A1,PPP1CA,PPP1CB,PPP1R14B,PPP1R7,SMC1A,SMC3
IL-17A Signaling in Airway Cells	0.44	0.0896	2.449	MAP2K1,MAP2K2,MAPK1,MAPK3,RELA,STAT3
Glycerol Degradation I	0.438	0.167	#NUM!	GPD2
Glycine Cleavage Complex	0.438	0.167	#NUM!	DLD
NAD Biosynthesis III	0.438	0.167	#NUM!	NAMPT
Role of BRCA1 in DNA Damage Response	0.437	0.0875	#NUM!	ACTB,MRE11,RFC4,RPA1,SMARCC1,SMARCE1,STAT1
eNOS Signaling	0.425	0.0818	-0.905	CAV1,DNM2,HSP90AB1,HSP90B1,HSPA1A/HSPA1B,HSPA2,HSPA4,HSPA5,HSPA8,HSPA9,PRKAR1A,PRKAR2A,PRKCA
Cell Cycle: G1/S Checkpoint Regulation	0.424	0.0882	1	GNL3,HDAC2,PA2G4,RPL11,RPL5,SKP1
LPS/IL-1 Mediated Inhibition of RXR Function	0.419	0.0794	#NUM!	ACOX1,ACSL1,ACSL3,ACSL4,ALDH18A1,ALDH1A3,ALDH1B1,ALDH1L2,ALDH2,ALDH7A1,ALDH9A1,CAT,FABP5,GSTK1,GSTO1,GSTP1,GSTT2/GSTT2B,MGST1,PAPSS2,XPO1
Endocannabinoid Neuronal Synapse Pathway	0.413	0.0816	1.667	CACNA2D1,GNAI2,GNB1,GNB2,GNG12,MAPK1,MAPK3,MGLL,PDIA3,PLCB3,PRKAR1A,PRKAR2A
Cell Cycle Control of Chromosomal Replication	0.411	0.0893	2.236	MCM3,MCM6,MCM7,PCNA,RPA1
Agranulocyte Adhesion and Diapedesis	0.405	0.0794	#NUM!	ACTA2,ACTB,ACTG1,EZR,FN1,GLG1,GNAI2,ITGA2,ITGA5,ITGB1,MMP14,MSN,MYH10,MYH9,MYL6,MYL9,RDX
MIF Regulation of Innate Immunity	0.397	0.0909	2	MAPK1,MAPK3,MIF,RELA
CD27 Signaling in Lymphocytes	0.395	0.0877	1.342	CYCS,MAP2K1,MAP2K2,MAP2K3,RELA
Breast Cancer Regulation by Stathmin1	0.388	0.076	2.287	ADGRE5,ARHGEF17,ARHGEF2,CAMK2D,CAMK2G,FGF2,GNB1,GNB2,GNG12,GRB2,KRAS,MAP2K1,MAP2K2,MAPK1,MAPK3,NRAS,PLCB3,PPP1CA,PPP1CB,PPP1R14B,PPP1R7,PPP2CA,PPP2R1A,PPP2R2A,PRKAR1A,PRKAR2A,PRKCA,PTPA,RAC1,RAC2,RALA,RALB,RAP1A,RAP1B,RHOA,SHC1,STAT3,STMN1,TUBA1B,TUBA1C,TUBB,TUBB2A,TUBB3,TUBB4B,TUBB6
Phosphatidylcholine Biosynthesis I	0.385	0.143	#NUM!	PCYT1A
Cyclins and Cell Cycle Regulation	0.382	0.0833	-2	HDAC2,PA2G4,PPP2CA,PPP2R1A,PPP2R2A,PTPA,SKP1
Netrin Signaling	0.367	0.0833	2.449	CACNA2D1,ENAH,PRKAR1A,PRKAR2A,RAC1,RAC2
Inflammasome pathway	0.363	0.1	#NUM!	CTSB,NEK7
Role of Oct4 in Mammalian Embryonic Stem Cell Pluripotency	0.362	0.087	#NUM!	IGF2BP1,PARP1,PHB,SH3GLB1
PCP pathway	0.35	0.0833	2.236	PFN1,PFN2,RAC1,RHOA,ROCK2
nNOS Signaling in Neurons	0.346	0.0851	#NUM!	CAPN1,CAPN2,CAPNS1,PRKCA
Inhibition of Angiogenesis by TSP1	0.341	0.0882	#NUM!	HSPG2,MAPK1,THBS1
Apelin Muscle Signaling Pathway	0.33	0.0833	#NUM!	GNAI2,GNB1,GNB2,GNG12
IL-9 Signaling	0.323	0.0857	#NUM!	RELA,STAT1,STAT3
Retinoate Biosynthesis I	0.306	0.0833	#NUM!	AKR1B1,AKR1C3,ALDH1A3
Phosphatidylethanolamine Biosynthesis II	0.306	0.111	#NUM!	PCYT2
Myc Mediated Apoptosis Signaling	0.301	0.08	2	BAX,CYCS,PRKAR1A,PRKAR2A
IL-7 Signaling Pathway	0.294	0.0769	1.633	BAX,GRB2,MAPK1,MAPK3,SHC1,STAT1
TWEAK Signaling	0.29	0.0811	#NUM!	CYCS,RELA,RIPK1
Triacylglycerol Degradation	0.287	0.0784	2	AARS1,MGLL,PPME1,PRDX6
IL-17A Signaling in Fibroblasts	0.275	0.0789	#NUM!	MAPK1,MAPK3,RELA
Glycine Betaine Degradation	0.275	0.1	#NUM!	SHMT2
Glutamate Receptor Signaling	0.274	0.0758	#NUM!	GLS,GNB1,GNB2,GNG12,HOMER3
D-myo-inositol (1,4,5)-Trisphosphate Biosynthesis	0.24	0.0769	#NUM!	PIP4K2A,PLCB3
Assembly of RNA Polymerase III Complex	0.203	0.0769	#NUM!	SF3A1
Cholesterol Biosynthesis I	0.203	0.0769	#NUM!	LSS
NAD Phosphorylation and Dephosphorylation	0.203	0.0769	#NUM!	ACP1
Cholesterol Biosynthesis II (via 24,25-dihydrolanosterol)	0.203	0.0769	#NUM!	LSS
Cholesterol Biosynthesis III (via Desmosterol)	0.203	0.0769	#NUM!	LSS
Coagulation System	0	0.0286	#NUM!	SERPINE1
Hepatic Cholestasis	0	0.0265	#NUM!	PRKAR1A,PRKAR2A,PRKCA,RELA,TJP2
LXR/RXR Activation	0	0.0325	#NUM!	ECHS1,FASN,HADH,RELA
VDR/RXR Activation	0	0.0513	#NUM!	CSNK2A1,PRKCA,PSMC5,SERPINB1
FXR/RXR Activation	0	0.0159	#NUM!	FASN,PCK2
TR/RXR Activation	0	0.0714	#NUM!	AKR1C1/AKR1C2,AKR1C3,ENO1,FASN,PFKP,RAB3B
IL-12 Signaling and Production in Macrophages	0	0.0588	#NUM!	MAP2K1,MAP2K2,MAPK1,MAPK3,PRKCA,RAB7A,RELA,STAT1
Role of RIG1-like Receptors in Antiviral Innate Immunity	0	0.0652	#NUM!	RELA,RIPK1,TRIM25
Role of Pattern Recognition Receptors in Recognition of Bacteria and Viruses	0	0.0449	1.633	EIF2AK2,EIF2S1,MAPK1,MAPK3,PRKCA,PTX3,RELA
Role of NFAT in Regulation of the Immune Response	0	0.0441	3.742	GNAI2,GNB1,GNB2,GNG12,GRB2,IPO5,KPNA2,KPNA3,KPNA4,KPNA6,KPNB1,KRAS,MAP2K1,MAP2K2,MAPK1,MAPK3,NRAS,PLCB3,RALA,RALB,RAP1A,RAP1B,RELA,TNPO1,XPO1
CCR5 Signaling in Macrophages	0	0.0147	#NUM!	CACNA2D1,GNAI2,GNB1,GNB2,GNG12,MAPK1,PRKCA
Calcium-induced T Lymphocyte Apoptosis	0	0.00913	#NUM!	ATP2A2,CAPN2,HDAC2,PRKCA
Cytotoxic T Lymphocyte-mediated Apoptosis of Target Cells	0	0.00744	#NUM!	B2M,CYCS,DFFA
Lymphotoxin β Receptor Signaling	0	0.0727	#NUM!	CYCS,MAPK1,MAPK3,RELA
IL-17 Signaling	0	0.0695	3.051	HSP90AB1,HSP90B1,KRAS,MAP2K3,MAPK1,MAPK3,NRAS,RALA,RALB,RAP1A,RAP1B,RELA,SRSF1
Airway Pathology in Chronic Obstructive Pulmonary Disease	0	0.00847	#NUM!	FGF2
CTLA4 Signaling in Cytotoxic T Lymphocytes	0	0.0373	#NUM!	AP1B1,AP1G1,AP1M1,AP2A1,AP2A2,AP2B1,AP2M1,B2M,CLTA,CLTB,CLTC,GRB2,PPP2CA,PPP2R1A,PPP2R2A,PTPA,PTPN11
B Cell Activating Factor Signaling	0	0.0465	#NUM!	MAPK1,RELA
IL-15 Production	0	0.0569	2.646	CSK,MAP2K1,MAP2K3,PTK7,RELA,STAT1,TWF1
T Helper Cell Differentiation	0	0.00445	#NUM!	STAT1,STAT3
CD28 Signaling in T Helper Cells	0	0.0343	3.153	ACTR2,ACTR3,ARPC1A,ARPC1B,ARPC2,ARPC3,ARPC4,ARPC5,ARPC5L,CDC42,CSK,GRB2,MAP2K1,MAP2K2,PTPN11,RAC1,RELA
Dendritic Cell Maturation	0	0.0212	2.887	B2M,COL1A1,COL1A2,COL3A1,FSCN1,MAPK1,MAPK3,PDIA3,PLCB3,RELA,STAT1,STAT2
Factors Promoting Cardiogenesis in Vertebrates	0	0.0596	2.828	CAMK2D,CAMK2G,CTNNB1,LRP1,PDIA3,PLCB3,PRKCA,RHOA,ROCK2
Docosahexaenoic Acid (DHA) Signaling	0	0.0526	#NUM!	BAX,CYCS
iCOS-iCOSL Signaling in T Helper Cells	0	0.0144	1.89	CAMK2D,CAMK2G,CSK,GRB2,RAC1,RELA,SHC1
Lipid Antigen Presentation by CD1	0	0.0228	#NUM!	AP1B1,AP2A1,AP2A2,AP2B1,AP2M1,B2M,CALR,PDIA3,PSAP
Maturity Onset Diabetes of Young (MODY) Signaling	0	0.0385	#NUM!	CACNA2D1,GAPDH,OGDH
Human Embryonic Stem Cell Pluripotency	0	0.0361	#NUM!	CTNNB1,FGF2,GNAI2,GNB1,GNB2,GNG12
Growth Hormone Signaling	0	0.0704	2.236	MAPK1,MAPK3,PRKCA,STAT1,STAT3
CREB Signaling in Neurons	0	0.0482	4.491	ADGRE5,CACNA2D1,CAMK2D,CAMK2G,FGF2,GNAI2,GNB1,GNB2,GNG12,GRB2,IGF2R,KRAS,MAP2K1,MAP2K2,MAPK1,MAPK3,NRAS,PDIA3,PLCB3,POLR2B,POLR2E,PRKAR1A,PRKAR2A,PRKCA,RALA,RALB,RAP1A,RAP1B,SHC1
Type I Diabetes Mellitus Signaling	0	0.0144	2.449	CYCS,HSPD1,MAP2K3,MAPK1,RELA,RIPK1,STAT1
Small Cell Lung Cancer Signaling	0	0.0417	#NUM!	CYCS,HDAC2,PA2G4,RELA
Basal Cell Carcinoma Signaling	0	0.0139	#NUM!	CTNNB1
Allograft Rejection Signaling	0	0.00217	#NUM!	B2M
Type II Diabetes Mellitus Signaling	0	0.0592	2.236	ACSL1,ACSL3,ACSL4,CACNA2D1,MAPK1,MAPK3,PKM,PRKCA,RELA
Communication between Innate and Adaptive Immune Cells	0	0.00211	#NUM!	B2M
Systemic Lupus Erythematosus Signaling	0	0.0584	#NUM!	EFTUD2,GRB2,HNRNPA2B1,KRAS,LSM1,LSM12,LSM2,LSM3,LSM4,LSM5,LSM7,MAPK1,MAPK3,NRAS,PRPF19,PRPF3,PRPF4,PRPF6,PRPF8,RALA,RALB,RAP1A,RAP1B,SF3B4,SNRNP200,SNRNP40,SNRNP70,SNRPA1,SNRPC,SNRPD1,SNRPD2,SNRPD3,SNRPE,SNRPF,SNRPN
Cdc42 Signaling	0	0.0524	4.315	ACTR2,ACTR3,ARPC1A,ARPC1B,ARPC2,ARPC3,ARPC4,ARPC5,ARPC5L,B2M,CDC42,CDC42EP2,CFL1,CFL2,CLIP1,IQGAP1,ITGA2,ITGA5,ITGAV,ITGB1,ITGB5,MAPK1,MPRIP,MYL12A,MYL6,MYL9,PAK2,PPP1CB,RALA
April Mediated Signaling	0	0.0476	#NUM!	MAPK1,RELA
Retinoic acid Mediated Apoptosis Signaling	0	0.0667	#NUM!	CRABP2,CYCS,PARP1,PARP4
Role of Osteoblasts, Osteoclasts and Chondrocytes in Rheumatoid Arthritis	0	0.0446	#NUM!	COL1A1,CTNNB1,GSN,ITGA5,LRP1,MAP2K3,MAPK1,MAPK3,MMP14,RELA
Phospholipase C Signaling	0	0.0644	4.802	AHNAK,ARHGEF17,ARHGEF2,CDC42,GNB1,GNB2,GNG12,GRB2,HDAC2,HMOX1,ITGA2,ITGA5,ITGAV,ITGB1,ITGB5,KRAS,MAP2K1,MAP2K2,MAPK1,MAPK3,MARCKS,MPRIP,MYL12A,MYL6,MYL9,NRAS,PEBP1,PLCB3,PPP1CB,PRKCA,RAC1,RAC2,RALA,RALB,RAP1A,RAP1B,RELA,RHOA,RHOC,RHOG,SHC1,TGM2
Altered T Cell and B Cell Signaling in Rheumatoid Arthritis	0	0.00213	#NUM!	RELA
Atherosclerosis Signaling	0	0.0462	#NUM!	COL1A1,COL1A2,COL3A1,GLG1,PRDX6,RELA
RANK Signaling in Osteoclasts	0	0.0659	2.449	GSN,MAP2K1,MAP2K2,MAPK1,MAPK3,RELA
Neuroprotective Role of THOP1 in Alzheimer's Disease	0	0.0508	#NUM!	ECE1,IDE,LONP1,PRKAR1A,PRKAR2A,YWHAE
Regulation of IL-2 Expression in Activated and Anergic T Lymphocytes	0	0.0282	3.606	GRB2,KRAS,MAP2K1,MAP2K2,MAPK1,MAPK3,NRAS,RAC1,RALA,RALB,RAP1A,RAP1B,RELA
Role of Wnt/GSK-3β Signaling in the Pathogenesis of Influenza	0	0.0128	#NUM!	CTNNB1
Nur77 Signaling in T Lymphocytes	0	0.0184	1.414	B2M,CYCS,HDAC2,MAP2K1,MAP2K2,MAPK1,MAPK3,PCNA,PRKCA
PKCθ Signaling in T Lymphocytes	0	0.028	3.742	CACNA2D1,CAMK2D,CAMK2G,GRB2,KRAS,MAPK1,MAPK3,NRAS,RAC1,RAC2,RALA,RALB,RAP1A,RAP1B,RELA
TNFR2 Signaling	0	0.0312	#NUM!	RELA
Role of Hypercytokinemia/hyperchemokinemia in the Pathogenesis of Influenza	0	0.0349	#NUM!	EIF2AK2,STAT1,STAT2
Antiproliferative Role of TOB in T Cell Signaling	0	0.00743	#NUM!	MAPK1,PABPC1,SKP1
MSP-RON Signaling Pathway	0	0.0517	#NUM!	ACTA2,ACTB,ACTG1
OX40 Signaling Pathway	0	0.00438	#NUM!	B2M,RELA
Intrinsic Prothrombin Activation Pathway	0	0.0714	#NUM!	COL1A1,COL1A2,COL3A1
Assembly of RNA Polymerase II Complex	0	0.06	#NUM!	DR1,POLR2B,POLR2E
Transcriptional Regulatory Network in Embryonic Stem Cells	0	0.037	#NUM!	SET,STAT3
iNOS Signaling	0	0.0638	#NUM!	MAPK1,RELA,STAT1
nNOS Signaling in Skeletal Muscle Cells	0	0.0417	#NUM!	CACNA2D1,SNTB2
GADD45 Signaling	0	0.05	#NUM!	PCNA
Heparan Sulfate Biosynthesis	0	0.0375	#NUM!	AARS1,PPME1,PRDX6
Heparan Sulfate Biosynthesis (Late Stages)	0	0.0411	#NUM!	AARS1,PPME1,PRDX6
Androgen Biosynthesis	0	0.0556	#NUM!	AKR1C3
tRNA Splicing	0	0.0227	#NUM!	APEX1
The Visual Cycle	0	0.05	#NUM!	AKR1C3
Phospholipases	0	0.0606	#NUM!	HMOX1,PDIA3,PLCB3,PRDX6
Leukotriene Biosynthesis	0	0.0714	#NUM!	LTA4H
1D-myo-inositol Hexakisphosphate Biosynthesis II (Mammalian)	0	0.0556	#NUM!	SEC16A
Dermatan Sulfate Degradation (Metazoa)	0	0.0588	#NUM!	OGA
Superpathway of D-myo-inositol (1,4,5)-trisphosphate Metabolism	0	0.0435	#NUM!	SEC16A
D-myo-inositol (1,3,4)-trisphosphate Biosynthesis	0	0.0556	#NUM!	SEC16A
D-myo-inositol (1,4,5)-trisphosphate Degradation	0	0.0588	#NUM!	SEC16A
Retinol Biosynthesis	0	0.0455	#NUM!	AKR1C3,ESD
Acetone Degradation I (to Methylglyoxal)	0	0.0312	#NUM!	PTGR1
Granulocyte Adhesion and Diapedesis	0	0.0423	#NUM!	EZR,GLG1,GNAI2,ITGB1,MMP14,MSN,RDX,THY1
Sperm Motility	0	0.0591	2.646	CSK,GNAI2,GNB1,GNB2,GNG12,MAP2K1,MAP2K3,PDIA3,PLCB3,PRDX6,PRKAR1A,PRKAR2A,PRKCA,PTK7,TWF1
Tec Kinase Signaling	0	0.045	4	ACTA2,ACTB,ACTG1,CDC42,GNAI2,GNB1,GNB2,GNG12,GTF2I,ITGA2,ITGA5,ITGAV,ITGB1,ITGB5,PAK2,PRKCA,RAC1,RAC2,RELA,RHOA,RHOC,RHOG,STAT1,STAT2,STAT3
Adipogenesis pathway	0	0.037	#NUM!	CTNNB1,FGF2,HDAC2,RBBP4,RBBP7
Wnt/Ca+ pathway	0	0.0625	2	PDIA3,PLCB3,PRKCA,RELA
SAPK/JNK Signaling	0	0.0396	4.123	CDC42,CRK,CRKL,GNB1,GNB2,GNG12,GRB2,HNRNPK,KRAS,MAP4K4,NRAS,RAC1,RAC2,RALA,RALB,RAP1A,RAP1B,RIPK1,SHC1
Wnt/β-catenin Signaling	0	0.0694	0	APPL2,CSNK2A1,CTNNB1,ILK,LRP1,PIN1,PPP2CA,PPP2R1A,PPP2R2A,PTPA,RPS27A,RUVBL2
Serotonin Receptor Signaling	0	0.0465	#NUM!	QDPR,SPR
Phototransduction Pathway	0	0.0556	#NUM!	GNB1,PRKAR1A,PRKAR2A
Sonic Hedgehog Signaling	0	0.069	#NUM!	PRKAR1A,PRKAR2A
cAMP-mediated signaling	0	0.0655	1.941	AKAP12,AKAP8,APEX1,CAMK2D,CAMK2G,GNAI2,MAP2K1,MAP2K2,MAPK1,MAPK3,PRKAR1A,PRKAR2A,RAP1A,RGS10,STAT3
p38 MAPK Signaling	0	0.0424	2.236	HMGN1,HSPB1,HSPB7,MAP2K3,STAT1
Notch Signaling	0	0.0263	#NUM!	NUMB
NF-κB Signaling	0	0.0274	3.357	CSNK2A1,EIF2AK2,HDAC2,IGF2R,KRAS,MAP4K4,NRAS,RALA,RALB,RAP1A,RAP1B,RELA,RIPK1,UBE2N,UBE2V1
T Cell Receptor Signaling	0	0.0355	3.71	AKT1S1,B2M,CSK,CTNNB1,GRB2,ITGA2,ITGB1,KRAS,MAP2K1,MAP2K2,MAP2K3,MAPK1,MAPK3,NRAS,PTPN11,RAC1,RALA,RALB,RAP1A,RAP1B,RELA
GPCR-Mediated Integration of Enteroendocrine Signaling Exemplified by an L Cell	0	0.0685	-0.447	GNAI2,PDIA3,PLCB3,PRKAR1A,PRKAR2A
GPCR-Mediated Nutrient Sensing in Enteroendocrine Cells	0	0.069	2.121	CACNA2D1,GNAI2,GNG12,PDIA3,PLCB3,PRKAR1A,PRKAR2A,PRKCA
Gustation Pathway	0	0.0419	#NUM!	APEX1,CACNA2D1,GNB1,GNB2,GNG12,PRKAR1A,PRKAR2A
PD-1, PD-L1 cancer immunotherapy pathway	0	0.0472	0.447	B2M,CSK,CSNK2A1,PTPN11,YAP1
Th1 and Th2 Activation Pathway	0	0.0174	#NUM!	GRB2,STAT1,STAT3
Th1 Pathway	0	0.0246	#NUM!	GRB2,STAT1,STAT3
Th2 Pathway	0	0.0073	#NUM!	GRB2
Osteoarthritis Pathway	0	0.0726	1.508	ANXA5,CTNNA1,CTNNB1,FGF2,FN1,GREM1,HMGB1,ITGA2,ITGA5,ITGAV,ITGB1,ITGB5,LRP1,NAMPT,RAC1,RELA,TIMP3
Neuroinflammation Signaling Pathway	0	0.0444	3.317	B2M,CTNNB1,GLS,HMGB1,HMOX1,IDE,MAPK1,MAPK3,RAC1,RAC2,RELA,RIPK1,SOD2,STAT1
Th17 Activation Pathway	0	0.00866	0	HSP90AB1,HSP90B1,RELA,STAT3
SPINK1 Pancreatic Cancer Pathway	0	0.0333	#NUM!	CPQ,CTSB
Apelin Pancreas Signaling Pathway	0	0.0652	#NUM!	PRKAR1A,PRKAR2A,RELA
Apelin Cardiac Fibroblast Signaling Pathway	0	0.0435	#NUM!	SERPINE1
T Cell Exhaustion Signaling Pathway	0	0.0294	2.828	KRAS,MAPK1,MAPK3,NRAS,PPP2CA,PPP2R1A,PPP2R2A,PTPA,PTPN11,RALA,RALB,RAP1A,RAP1B,STAT1,STAT2,STAT3
IL-23 Signaling Pathway	0	0.0435	#NUM!	RELA,STAT3
Systemic Lupus Erythematosus In T Cell Signaling Pathway	0	0.0486	1.461	AKT1S1,B2M,CDC42,EZR,GNAI2,GRB2,KRAS,MAP2K1,MAP2K2,MAP2K3,MAPK1,MAPK3,MSN,NRAS,PPP2CA,PPP2R1A,PPP2R2A,PTPA,RAC1,RAC2,RALA,RALB,RAP1A,RAP1B,RDX,RHOA,RHOC,RHOG,ROCK2,STAT3
White Adipose Tissue Browning Pathway	0	0.0441	2.449	CACNA2D1,LDHA,LDHB,MAPK1,PRKAR1A,PRKAR2A
Regulation Of The Epithelial Mesenchymal Transition In Development Pathway	0	0.046	2	CTNNB1,LOX,RELA,S100A4
Complement System	0	0.027	#NUM!	C1QBP
Eicosanoid Signaling	0	0.0597	#NUM!	AKR1C3,LTA4H,PRDX6,PTGIS

## Sheet: 6mM Metf whole cell proteome
© 2000-2021 QIAGEN. All rights reserved.
Ingenuity Canonical Pathways	-log(p-value)	Ratio	z-score	Molecules
EIF2 Signaling	68.8	0.464	6.731	ACTA1,ACTA2,ACTB,EIF1,EIF1AX,EIF2AK2,EIF2S1,EIF2S2,EIF2S3,EIF3A,EIF3B,EIF3E,EIF3F,EIF3G,EIF3H,EIF3I,EIF3J,EIF3L,EIF3M,EIF4A1,EIF4A3,EIF4G2,EIF5,EIF5B,FAU,HRAS,HSPA5,MAP2K2,MAPK1,MAPK3,PABPC1,PPP1CA,PPP1CB,PPP1CC,RALA,RAP1B,RPL10,RPL10A,RPL11,RPL12,RPL13,RPL13A,RPL14,RPL15,RPL18,RPL21,RPL22,RPL22L1,RPL23,RPL23A,RPL24,RPL26,RPL27,RPL27A,RPL28,RPL29,RPL3,RPL30,RPL31,RPL32,RPL34,RPL35,RPL36,RPL36AL,R…
Regulation of eIF4 and p70S6K Signaling	29.2	0.33	2.714	EIF1,EIF1AX,EIF2S1,EIF2S2,EIF2S3,EIF3A,EIF3B,EIF3E,EIF3F,EIF3G,EIF3H,EIF3I,EIF3J,EIF3L,EIF3M,EIF4A1,EIF4A3,EIF4EBP1,EIF4G2,FAU,HRAS,ITGA2,ITGA5,ITGB1,MAP2K2,MAPK1,MAPK3,PABPC1,PPP2R1A,RALA,RAP1B,RPS10,RPS11,RPS12,RPS13,RPS14,RPS15A,RPS16,RPS18,RPS19,RPS2,RPS20,RPS21,RPS23,RPS25,RPS26,RPS27,RPS27A,RPS27L,RPS28,RPS29,RPS3,RPS3A,RPS4X,RPS6,RPS7,RPS8,RPS9,RPSA
Huntington's Disease Signaling	27.7	0.256	1.604	AP2A2,ATP5F1A,ATP5F1B,ATP5F1C,ATP5F1D,ATP5PB,ATP5PF,BAX,CAPN1,CAPN2,CAPNS1,CLTA,CLTB,CLTC,CTSD,DCTN1,DNAJB1,DNM1L,DNM2,DYNC1I2,GLS,GNAQ,GNB1,GNB2,GNG12,HDAC2,HRAS,HSPA1A/HSPA1B,HSPA4,HSPA5,HSPA8,HSPA9,MAPK1,MAPK3,NAPA,NSF,PRKCA,PSMA1,PSMA2,PSMA3,PSMA4,PSMA5,PSMA6,PSMA7,PSMB1,PSMB5,PSMB7,PSMC1,PSMC2,PSMC4,PSMC5,PSMC6,PSMD1,PSMD10,PSMD11,PSMD12,PSMD13,PSMD14,PSMD2,PSMD3,PSMD4,PSMD5,PSMD7,PSMD9,PSME…
Protein Ubiquitination Pathway	26.7	0.255	#NUM!	B2M,CRYAB,DNAJA1,DNAJB1,DNAJB11,DNAJB4,DNAJC13,DNAJC7,DNAJC9,ELOB,HSP90AB1,HSP90B1,HSPA1A/HSPA1B,HSPA4,HSPA5,HSPA8,HSPA9,HSPB1,HSPB6,HSPB7,HSPB8,HSPD1,HSPE1,HSPH1,PSMA1,PSMA2,PSMA3,PSMA4,PSMA5,PSMA6,PSMA7,PSMB1,PSMB5,PSMB7,PSMC1,PSMC2,PSMC4,PSMC5,PSMC6,PSMD1,PSMD10,PSMD11,PSMD12,PSMD13,PSMD14,PSMD2,PSMD3,PSMD4,PSMD5,PSMD7,PSMD9,PSME1,PSME2,RPS27A,SKP1,SUGT1,UBE2D3,UBE2K,UBE2L3,UBE2M,UBE2N,UBE2V1,…
BAG2 Signaling Pathway	26	0.464	0.577	BAG2,CTSB,HSPA1A/HSPA1B,HSPA4,HSPA5,HSPA8,HSPA9,MAPK1,MAPK3,PSMA1,PSMA2,PSMA3,PSMA4,PSMA5,PSMA6,PSMA7,PSMB1,PSMB5,PSMB7,PSMC1,PSMC2,PSMC4,PSMC5,PSMC6,PSMD1,PSMD10,PSMD11,PSMD12,PSMD13,PSMD14,PSMD2,PSMD3,PSMD4,PSMD5,PSMD7,PSMD9,PSME1,PSME2,PSMF1
Remodeling of Epithelial Adherens Junctions	25.3	0.515	2.887	ACTA1,ACTA2,ACTB,ACTG1,ACTN1,ACTN4,ACTR2,ACTR3,ARPC1B,ARPC2,ARPC3,ARPC5,ARPC5L,CLIP1,CTNNA1,CTNNB1,DNM1L,DNM2,EXOC2,HGS,IQGAP1,MAPRE1,NME1,RAB5B,RAB7A,RALA,TUBA1B,TUBA1C,TUBB,TUBB2A,TUBB4B,TUBB6,TUBB8,VCL,ZYX
FAT10 Signaling Pathway	25.1	0.571	2	PSMA1,PSMA2,PSMA3,PSMA4,PSMA5,PSMA6,PSMA7,PSMB1,PSMB5,PSMB7,PSMC1,PSMC2,PSMC4,PSMC5,PSMC6,PSMD1,PSMD10,PSMD11,PSMD12,PSMD13,PSMD14,PSMD2,PSMD3,PSMD4,PSMD5,PSMD7,PSMD9,PSME1,PSME2,PSMF1,SQSTM1,UBA6
mTOR Signaling	24.8	0.278	3.5	AKT1S1,CDC42,EIF3A,EIF3B,EIF3E,EIF3F,EIF3G,EIF3H,EIF3I,EIF3J,EIF3L,EIF3M,EIF4A1,EIF4A3,EIF4EBP1,EIF4G2,FAU,FKBP1A,HMOX1,HRAS,MAPK1,MAPK3,PPP2R1A,PRKCA,RAC1,RAC2,RALA,RAP1B,RHOA,RHOC,RHOG,RPS10,RPS11,RPS12,RPS13,RPS14,RPS15A,RPS16,RPS18,RPS19,RPS2,RPS20,RPS21,RPS23,RPS25,RPS26,RPS27,RPS27A,RPS27L,RPS28,RPS29,RPS3,RPS3A,RPS4X,RPS6,RPS7,RPS8,RPS9,RPSA
Polyamine Regulation in Colon Cancer	22	0.5	#NUM!	CTNNB1,PSMA1,PSMA2,PSMA3,PSMA4,PSMA5,PSMA6,PSMA7,PSMB1,PSMB5,PSMB7,PSMC1,PSMC2,PSMC4,PSMC5,PSMC6,PSMD1,PSMD10,PSMD11,PSMD12,PSMD13,PSMD14,PSMD2,PSMD3,PSMD4,PSMD5,PSMD7,PSMD9,PSME1,PSME2,PSMF1
Actin Cytoskeleton Signaling	20.5	0.237	5.528	ACTA1,ACTA2,ACTB,ACTG1,ACTN1,ACTN4,ACTR2,ACTR3,ARPC1B,ARPC2,ARPC3,ARPC5,ARPC5L,BRK1,CDC42,CFL1,CFL2,CRK,CRKL,CYFIP1,EZR,FGF2,FLNA,FN1,GNG12,GSN,HRAS,IQGAP1,ITGA2,ITGA5,ITGB1,MAP2K2,MAPK1,MAPK3,MPRIP,MSN,MYH10,MYH9,MYL12A,MYL6,MYL9,PAK2,PFN1,PFN2,PPP1CB,PPP1R12A,RAC1,RAC2,RALA,RAP1B,RDX,RHOA,ROCK2,TLN1,TLN2,TMSB10/TMSB4X,VCL,WASF2
Integrin Signaling	19.1	0.244	6.272	ACTA1,ACTA2,ACTB,ACTG1,ACTN1,ACTN4,ACTR2,ACTR3,ARF4,ARPC1B,ARPC2,ARPC3,ARPC5,ARPC5L,CAPN1,CAPN2,CAPNS1,CAV1,CDC42,CRK,CRKL,CTTN,GSN,HRAS,ITGA2,ITGA5,ITGB1,LIMS1,MAP2K2,MAPK1,MAPK3,MPRIP,MYL12A,MYL9,PAK2,PARVA,PFN1,PFN2,PPP1CB,PPP1R12A,RAC1,RAC2,RALA,RAP1B,RHOA,RHOC,RHOG,TLN1,TLN2,VASP,VCL,ZYX
Inhibition of ARE-Mediated mRNA Degradation Pathway	17.5	0.267	3	EDC4,MAPK1,MAPK3,PABPN1,PPP2R1A,PRKAR1A,PRKAR2A,PSMA1,PSMA2,PSMA3,PSMA4,PSMA5,PSMA6,PSMA7,PSMB1,PSMB5,PSMB7,PSMC1,PSMC2,PSMC4,PSMC5,PSMC6,PSMD1,PSMD10,PSMD11,PSMD12,PSMD13,PSMD14,PSMD2,PSMD3,PSMD4,PSMD5,PSMD7,PSMD9,PSME1,PSME2,PSMF1,YWHAB,YWHAE,YWHAG,YWHAH,YWHAQ,YWHAZ
Coronavirus Pathogenesis Pathway	16.3	0.232	-4.621	ATP6V1A,BAX,CCDC22,CTSL,EEF1A1,FAU,HDAC2,KPNB1,MAPK1,MAPK3,NPM1,PA2G4,RAB7A,RPS10,RPS11,RPS12,RPS13,RPS14,RPS15A,RPS16,RPS18,RPS19,RPS2,RPS20,RPS21,RPS23,RPS25,RPS26,RPS27,RPS27A,RPS27L,RPS28,RPS29,RPS3,RPS3A,RPS4X,RPS6,RPS7,RPS8,RPS9,RPSA,SERPINE1,STAT1,STING1,TNPO1,TOMM70,TRIM25
Epithelial Adherens Junction Signaling	14.7	0.247	#NUM!	ACTA1,ACTA2,ACTB,ACTG1,ACTN1,ACTN4,ACTR2,ACTR3,ARPC1B,ARPC2,ARPC3,ARPC5,ARPC5L,CDC42,CLINT1,CLIP1,CRK,CTNNA1,CTNNB1,HRAS,IQGAP1,LMO7,MYH10,MYH9,MYL6,MYL9,RAC1,RALA,RAP1B,RHOA,TUBA1B,TUBA1C,TUBB,TUBB2A,TUBB4B,TUBB6,TUBB8,VCL,ZYX
Clathrin-mediated Endocytosis Signaling	14.4	0.223	#NUM!	AAK1,ACTA1,ACTA2,ACTB,ACTG1,ACTR2,ACTR3,AP1B1,AP1G1,AP2A1,AP2A2,AP2B1,AP2M1,AP3M1,AP3S1,ARPC1B,ARPC2,ARPC3,ARPC5,ARPC5L,CDC42,CLTA,CLTB,CLTC,CTTN,DAB2,DNM1L,DNM2,FGF2,HGS,HSPA8,ITGA5,ITGB1,RAB11B,RAB5B,RAB7A,RAC1,RPS27A,SH3GL1,SH3KBP1,SNX9,STAM,TFRC
Virus Entry via Endocytic Pathways	14.2	0.298	#NUM!	ACTA1,ACTA2,ACTB,ACTG1,AP1B1,AP1G1,AP2A1,AP2A2,AP2B1,AP2M1,AP3M1,AP3S1,B2M,CAV1,CDC42,CLTA,CLTB,CLTC,DNM2,FLNA,FLNC,HRAS,ITGA2,ITGA5,ITGB1,PRKCA,RAC1,RAC2,RALA,RAP1B,TFRC
Phagosome Maturation	13.8	0.239	#NUM!	ATP6V1A,ATP6V1B2,ATP6V1E1,B2M,CALR,CTSA,CTSB,CTSD,CTSL,CTSZ,DCTN4,DYNC1H1,DYNC1I2,DYNC1LI1,DYNC1LI2,DYNLL1,DYNLRB1,EEA1,LAMP1,NAPA,NSF,PRDX1,PRDX2,PRDX5,PRDX6,RAB5B,RAB7A,RAC1,RAC2,TUBA1B,TUBA1C,TUBB,TUBB2A,TUBB4B,TUBB6,TUBB8,VAMP3,VPS37A
Regulation of Actin-based Motility by Rho	13.6	0.276	4.382	ACTA1,ACTA2,ACTB,ACTR2,ACTR3,ARHGDIA,ARPC1B,ARPC2,ARPC3,ARPC5,ARPC5L,CDC42,CFL1,GSN,ITGA2,ITGA5,ITGB1,MPRIP,MYL12A,MYL6,MYL9,PAK2,PFN1,PFN2,PIP4K2A,PPP1CB,PPP1R12A,RAC1,RAC2,RHOA,RHOC,RHOG
tRNA Charging	13.5	0.487	4.359	AARS1,DARS1,EPRS1,FARSA,FARSB,GARS1,HARS1,IARS1,IARS2,KARS1,MARS1,NARS1,QARS1,RARS1,SARS1,TARS1,VARS1,WARS1,YARS1
Germ Cell-Sertoli Cell Junction Signaling	12.7	0.222	#NUM!	ACTA1,ACTA2,ACTB,ACTG1,ACTN1,ACTN4,CDC42,CFL1,CFL2,CLINT1,CTNNA1,CTNNB1,GSN,HRAS,IQGAP1,ITGA2,ITGB1,MAP2K2,MAPK1,MAPK3,PAK2,RAC1,RAC2,RALA,RAP1B,RHOA,RHOC,RHOG,TJP1,TUBA1B,TUBA1C,TUBB,TUBB2A,TUBB4B,TUBB6,TUBB8,VCL,ZYX
RhoGDI Signaling	12.6	0.2	-4.564	ACTA1,ACTA2,ACTB,ACTG1,ACTR2,ACTR3,ARHGAP1,ARHGDIA,ARPC1B,ARPC2,ARPC3,ARPC5,ARPC5L,CDC42,CFL1,CFL2,EZR,GNAI2,GNAQ,GNB1,GNB2,GNG12,ITGA2,ITGA5,ITGB1,MSN,MYH10,MYH9,MYL12A,MYL6,MYL9,PAK2,PIP4K2A,PPP1R12A,PRKCA,RAC1,RAC2,RDX,RHOA,RHOC,RHOG,ROCK2,WASF2
ILK Signaling	12.6	0.207	4.004	ACTA1,ACTA2,ACTB,ACTG1,ACTN1,ACTN4,CDC42,CFL1,CFL2,CTNNB1,DSP,FBLIM1,FERMT2,FLNA,FLNC,FN1,ITGB1,KRT18,LIMS1,LIMS2,MAPK1,MAPK3,MYH10,MYH9,MYL6,MYL9,NACA,PARVA,PPP1R12A,PPP1R14B,PPP2R1A,RAC1,RAC2,RHOA,RHOC,RHOG,RSU1,TGFB1I1,TMSB10/TMSB4X,VCL,VIM
Sirtuin Signaling Pathway	12.4	0.175	1.961	APEX1,ATG3,ATP5F1A,ATP5F1B,ATP5F1C,ATP5F1D,ATP5PB,ATP5PF,BAX,G6PD,GLS,GLUD1,GOT2,IDH2,LDHA,LDHB,MAPK1,MAPK3,NAMPT,NDRG1,NDUFV2,NQO1,PCK2,PGAM1,PGK1,PPID,PRKDC,SDHA,SDHB,SF3A1,SLC25A4,SLC25A5,SLC25A6,SOD1,SOD2,TIMM13,TIMM44,TIMM9,TOMM22,TOMM34,TOMM70,TRIM28,TUBA1B,TUBA1C,UQCRC2,UQCRFS1,VDAC1,VDAC2,VDAC3,XRCC5,XRCC6
NRF2-mediated Oxidative Stress Response	12.4	0.19	4.796	ACTA1,ACTA2,ACTB,ACTG1,AKR1A1,CAT,CBR1,CCT7,DNAJA1,DNAJA2,DNAJB1,DNAJB11,DNAJB4,DNAJC13,DNAJC7,DNAJC9,ERP29,GCLM,GSR,GSTK1,GSTO1,GSTP1,HMOX1,HRAS,HSP90AB1,HSP90B1,HSPB8,MAP2K2,MAPK1,MAPK3,MGST1,NQO1,PPIB,PRDX1,PRKCA,RALA,RAP1B,SOD1,SOD2,SQSTM1,STIP1,TXN,UBE2K,USP14,VCP
RhoA Signaling	12	0.25	4.131	ACTA1,ACTA2,ACTB,ACTG1,ACTR2,ACTR3,ARHGAP1,ARPC1B,ARPC2,ARPC3,ARPC5,ARPC5L,CFL1,CFL2,EZR,KTN1,MPRIP,MSN,MYL12A,MYL6,MYL9,PFN1,PFN2,PIP4K2A,PPP1CB,PPP1R12A,RDX,RHOA,ROCK2,SEPTIN7,SEPTIN9
Signaling by Rho Family GTPases	11.6	0.175	5.516	ACTA1,ACTA2,ACTB,ACTG1,ACTR2,ACTR3,ARPC1B,ARPC2,ARPC3,ARPC5,ARPC5L,CDC42,CFL1,CFL2,CLIP1,CYFIP1,EZR,GNAI2,GNAQ,GNB1,GNB2,GNG12,IQGAP1,ITGA2,ITGA5,ITGB1,MAP2K2,MAPK1,MAPK3,MSN,MYL12A,MYL6,MYL9,PAK2,PIP4K2A,PPP1R12A,RAC1,RAC2,RDX,RHOA,RHOC,RHOG,ROCK2,SEPTIN7,SEPTIN9,STMN1,VIM
RAN Signaling	11.4	0.706	3.464	CSE1L,IPO5,KPNA2,KPNA3,KPNA4,KPNA6,KPNB1,RANBP1,RANBP2,RANGAP1,TNPO1,XPO1
Mitochondrial Dysfunction	10.8	0.206	#NUM!	ACO1,ACO2,AIFM1,ATP5F1A,ATP5F1B,ATP5F1C,ATP5F1D,ATP5MG,ATP5PB,ATP5PD,ATP5PF,ATP5PO,CAT,COX4I1,COX5B,COX6B1,FIS1,GPD2,GSR,HSD17B10,NDUFV2,OGDH,PARK7,PRDX3,PRDX5,SDHA,SDHB,SOD2,UQCRB,UQCRC1,UQCRC2,UQCRFS1,VDAC1,VDAC2,VDAC3
Fcγ Receptor-mediated Phagocytosis in Macrophages and Monocytes	10.4	0.266	5	ACTA1,ACTA2,ACTB,ACTG1,ACTR2,ACTR3,ARPC1B,ARPC2,ARPC3,ARPC5,ARPC5L,CDC42,CRK,EZR,HMOX1,MAPK1,MAPK3,PRKCA,RAB11B,RAC1,RAC2,TLN1,TLN2,VAMP3,VASP
TCA Cycle II (Eukaryotic)	10.2	0.542	3.606	ACO1,ACO2,CS,DLD,DLST,FH,IDH3G,MDH1,MDH2,OGDH,SDHA,SDHB,SUCLG1
Caveolar-mediated Endocytosis Signaling	10.1	0.293	#NUM!	ACTA1,ACTA2,ACTB,ACTG1,ARCN1,B2M,CAV1,CAVIN1,COPA,COPB1,COPB2,COPE,COPG1,COPZ1,DNM2,FLNA,FLNC,ITGA2,ITGA5,ITGB1,PRKCA,RAB5B
Coronavirus Replication Pathway	9.94	0.378	4.123	ARCN1,BAG3,COPA,COPB1,COPB2,COPE,COPG1,COPZ1,CTSL,DDX1,TUBA1B,TUBA1C,TUBB,TUBB2A,TUBB4B,TUBB6,TUBB8
Purine Nucleotides De Novo Biosynthesis II	9.58	0.818	3	ADSL,ADSS2,ATIC,GART,GMPS,IMPDH1,IMPDH2,PAICS,PFAS
Ephrin Receptor Signaling	9.28	0.179	5.24	ABI1,ACP1,ACTR2,ACTR3,ARPC1B,ARPC2,ARPC3,ARPC5,ARPC5L,CDC42,CFL1,CFL2,CRK,CRKL,DOK1,GNAI2,GNAQ,GNB1,GNB2,GNG12,HRAS,ITGA2,ITGA5,ITGB1,MAP2K2,MAP4K4,MAPK1,MAPK3,PAK2,RAC1,RAC2,RALA,RAP1B,RHOA,ROCK2,SDCBP
Ephrin B Signaling	8.82	0.278	2.84	ABI1,ACP1,CAP1,CDC42,CFL1,CFL2,CTNNB1,GNAI2,GNAQ,GNB1,GNB2,GNG12,HNRNPK,HRAS,MAPK1,MAPK3,RAC1,RAC2,RHOA,ROCK2
Isoleucine Degradation I	8.4	0.588	2.828	ACAA2,ACAT1,ACAT2,BCAT1,DLD,ECHS1,HADHA,HADHB,HSD17B10,HSD17B4
Actin Nucleation by ARP-WASP Complex	8.2	0.237	4.146	ACTR2,ACTR3,ARPC1B,ARPC2,ARPC3,ARPC5,ARPC5L,CDC42,HRAS,ITGA2,ITGA5,ITGB1,PPP1R12A,RAC1,RAC2,RALA,RAP1B,RHOA,RHOC,RHOG,ROCK2,VASP
14-3-3-mediated Signaling	8.13	0.205	3.638	AKT1S1,BAX,HRAS,MAP2K2,MAPK1,MAPK3,PDCD6IP,PDIA3,PRKCA,RALA,RAP1B,TUBA1B,TUBA1C,TUBB,TUBB2A,TUBB4B,TUBB6,TUBB8,VIM,YAP1,YWHAB,YWHAE,YWHAG,YWHAH,YWHAQ,YWHAZ
Leukocyte Extravasation Signaling	8.04	0.171	4.49	ACTA1,ACTA2,ACTB,ACTG1,ACTN1,ACTN4,ARHGAP1,CDC42,CRK,CRKL,CTNNA1,CTNNB1,CTTN,EZR,GNAI2,ITGA2,ITGB1,MAP2K2,MAPK1,MMP14,MSN,MYL6,PRKCA,RAC1,RAC2,RAP1B,RDX,RHOA,ROCK2,THY1,TIMP1,VASP,VCL
Rac Signaling	7.97	0.196	5.099	ACTR2,ACTR3,ARPC1B,ARPC2,ARPC3,ARPC5,ARPC5L,BRK1,CDC42,CFL1,CFL2,CYFIP1,HRAS,IQGAP1,ITGA2,ITGA5,ITGB1,MAP2K2,MAPK1,MAPK3,PAK2,PIP4K2A,RAC1,RAC2,RALA,RAP1B,RHOA
VEGF Signaling	7.66	0.222	2.84	ACTA1,ACTA2,ACTB,ACTG1,ACTN1,ACTN4,EIF1,EIF1AX,EIF2S1,EIF2S2,EIF2S3,ELAVL1,HRAS,MAP2K2,MAPK1,MAPK3,PRKCA,RALA,RAP1B,ROCK2,VCL,YWHAE
Semaphorin Signaling in Neurons	7.5	0.274	#NUM!	ARHGAP1,CDC42,CFL1,CFL2,DPYSL2,DPYSL3,ITGB1,MAPK1,MAPK3,PAK2,RAC1,RAC2,RHOA,RHOC,RHOG,ROCK2,SEMA7A
Aldosterone Signaling in Epithelial Cells	7.48	0.177	2.646	AHCY,CRYAB,DNAJA1,DNAJB1,DNAJB11,DNAJB4,DNAJC13,DNAJC7,DNAJC9,HSP90AB1,HSP90B1,HSPA1A/HSPA1B,HSPA4,HSPA5,HSPA8,HSPA9,HSPB1,HSPB6,HSPB7,HSPB8,HSPD1,HSPE1,HSPH1,MAP2K2,MAPK1,MAPK3,PDIA3,PIP4K2A,PRKCA
ERK/MAPK Signaling	7.44	0.159	2.785	CRK,CRKL,EIF4EBP1,HRAS,HSPB1,HSPB7,ITGA2,ITGA5,ITGB1,MAP2K2,MAPK1,MAPK3,PAK2,PPP1CA,PPP1CB,PPP1CC,PPP1R12A,PPP1R14B,PPP2R1A,PRKAR1A,PRKAR2A,PRKCA,RAC1,RAC2,RALA,RAP1B,STAT1,TLN1,TLN2,YWHAB,YWHAG,YWHAH,YWHAQ,YWHAZ
Agrin Interactions at Neuromuscular Junction	7.43	0.257	3.873	ACTA1,ACTA2,ACTB,ACTG1,CDC42,CTTN,HRAS,ITGB1,LAMB1,LAMC1,MAPK1,MAPK3,PAK2,RAC1,RAC2,RALA,RAP1B,UTRN
Sertoli Cell-Sertoli Cell Junction Signaling	7.33	0.16	#NUM!	ACTA1,ACTA2,ACTB,ACTG1,ACTN1,ACTN4,CDC42,CLINT1,CTNNA1,CTNNB1,HRAS,ITGA2,ITGA5,ITGB1,MAP2K2,MAPK1,MAPK3,PRKAR1A,PRKAR2A,RAC1,RALA,RAP1B,SPTBN1,TJP1,TUBA1B,TUBA1C,TUBB,TUBB2A,TUBB4B,TUBB6,TUBB8,VCL,YBX3
Glutaryl-CoA Degradation	7.07	0.529	2.828	ACAA2,ACAT1,ACAT2,HADH,HADHA,HADHB,HSD17B10,HSD17B4,PARK7
FAK Signaling	6.93	0.197	#NUM!	ACTA1,ACTA2,ACTB,ACTG1,CAPN1,CAPN2,CAPNS1,CRK,CRKL,HRAS,ITGA2,ITGA5,ITGB1,MAP2K2,MAPK1,MAPK3,PAK2,RAC1,RALA,RAP1B,TLN1,TLN2,VCL
Synaptogenesis Signaling Pathway	6.89	0.135	4.644	ACTR2,ACTR3,AP1B1,AP2A1,AP2A2,AP2B1,AP2M1,ARPC1B,ARPC2,ARPC3,ARPC5,ARPC5L,CAMK2D,CDC42,CFL1,CRK,CRKL,CTNNB1,EIF4EBP1,HRAS,HSPA8,LRP1,MAP1B,MAPK1,MAPK3,MARCKS,NAP1L1,NAP1L4,NAPA,NSF,PAFAH1B1,PRKAR1A,PRKAR2A,RAB5B,RAC1,RALA,RAP1B,RHOA,SGTA,THBS1,TLN1,VAMP3
Spliceosomal Cycle	6.53	0.286	3.742	DDX39B,DHX15,EFTUD2,EIF4A3,HSPA8,PRPF19,SF1,SF3A1,SF3A3,SF3B1,SF3B2,SF3B3,SF3B4,U2AF2
Unfolded protein response	6.34	0.211	3	CALR,DNAJA1,DNAJA2,DNAJB1,DNAJB11,DNAJB4,DNAJC13,DNAJC7,DNAJC9,HSP90B1,HSPA1A/HSPA1B,HSPA4,HSPA5,HSPA8,HSPA9,HSPH1,P4HB,UBXN4,VCP
Reelin Signaling in Neurons	6.32	0.183	4.264	ACTR2,ACTR3,ARPC1B,ARPC2,ARPC3,ARPC5,ARPC5L,CAMK2D,CDC42,CFL1,CRK,CRKL,ITGA5,ITGB1,MAP1B,MAP2K2,MAPK1,MAPK3,PAFAH1B1,PAFAH1B2,RAC1,RAP1B,RHOA
Paxillin Signaling	6.3	0.194	4.583	ACTA1,ACTA2,ACTB,ACTG1,ACTN1,ACTN4,CDC42,CRK,HRAS,ITGA2,ITGA5,ITGB1,MAPK1,PAK2,PARVA,RAC1,RALA,RAP1B,TLN1,TLN2,VCL
Glycolysis I	6.17	0.385	3.162	ALDOA,ENO1,ENO2,GAPDH,GPI,PFKP,PGAM1,PGK1,PKM,TPI1
Tight Junction Signaling	6.15	0.157	#NUM!	ACTA1,ACTA2,ACTB,ACTG1,CDC42,CPSF6,CTNNA1,CTNNB1,MYH10,MYH9,MYL6,MYL9,NAPA,NSF,NUDT21,PPP2R1A,PRKAR1A,PRKAR2A,RAB13,RAC1,RHOA,SAFB,TJP1,VAMP3,VAPA,VASP,VCL,YBX3
Axonal Guidance Signaling	6.03	0.111	#NUM!	ACTR2,ACTR3,ARPC1B,ARPC2,ARPC3,ARPC5,ARPC5L,CDC42,CFL1,CFL2,CRK,CRKL,DPYSL2,GNAI2,GNAQ,GNB1,GNB2,GNG12,HRAS,ITGA2,ITGA5,ITGB1,KLC1,MAP2K2,MAPK1,MAPK3,MMP14,MYL12A,MYL6,MYL9,PAK2,PDIA3,PFN1,PFN2,PITRM1,PLXNB2,PRKAR1A,PRKAR2A,PRKCA,PSMD14,RAC1,RAC2,RALA,RAP1B,RHOA,ROCK2,SDCBP,SEMA7A,TUBA1B,TUBA1C,TUBB,TUBB2A,TUBB4B,TUBB6,TUBB8,VASP
HIF1α Signaling	5.73	0.144	2.268	APEX1,CAMK2D,EIF4EBP1,ELOB,FGF2,GPI,HMOX1,HRAS,HSPA1A/HSPA1B,HSPA4,HSPA5,HSPA8,HSPA9,LDHA,LDHB,MAP2K2,MAPK1,MAPK3,MMP14,NAA10,PKM,PRKCA,RAC1,RAC2,RACK1,RALA,RAP1B,RPS6,SERPINE1,VIM
Tryptophan Degradation III (Eukaryotic)	5.5	0.375	2.828	ACAA2,ACAT1,ACAT2,HADH,HADHA,HADHB,HSD17B10,HSD17B4,PARK7
fMLP Signaling in Neutrophils	5.45	0.168	4.243	ACTR2,ACTR3,ARPC1B,ARPC2,ARPC3,ARPC5,ARPC5L,CDC42,GNAI2,GNAQ,GNB1,GNB2,GNG12,HRAS,MAP2K2,MAPK1,MAPK3,PRKCA,RAC1,RAC2,RALA,RAP1B
Estrogen Receptor Signaling	5.39	0.114	4.11	ATP5F1A,ATP5F1B,ATP5F1C,ATP5F1D,ATP5PB,CARM1,CAV1,CFL1,CFL2,EIF4EBP1,GNAI2,GNAQ,GNB1,GNB2,GNG12,HRAS,HSP90AB1,HSP90B1,IGF2R,MAP2K2,MAPK1,MAPK3,MMP14,MPRIP,MYL12A,MYL6,MYL9,NDUFV2,PCNA,PDIA3,PPP1CB,PPP1R12A,PRKAR1A,PRKAR2A,PRKCA,PRKDC,RALA,RAP1B,RHOA,ROCK2,SDHA,SDHB,SETD7,SOD2,UQCRC2,UQCRFS1
Ketolysis	5.28	0.6	2.236	ACAA2,ACAT1,ACAT2,HADHA,HADHB,OXCT1
Gap Junction Signaling	5.22	0.141	#NUM!	ACTA1,ACTA2,ACTB,ACTG1,CAV1,CTNNB1,DBN1,GNAI2,GNAQ,HRAS,MAP2K2,MAPK1,MAPK3,PDIA3,PRKAR1A,PRKAR2A,PRKCA,RALA,RAP1B,SMARCC2,TJP1,TUBA1B,TUBA1C,TUBB,TUBB2A,TUBB4B,TUBB6,TUBB8
Valine Degradation I	5.19	0.4	2.646	BCAT1,DLD,ECHS1,HADHA,HADHB,HIBADH,HIBCH,HSD17B4
Gluconeogenesis I	5.16	0.346	3	ALDOA,ENO1,ENO2,GAPDH,GPI,MDH1,MDH2,PGAM1,PGK1
Necroptosis Signaling Pathway	5.15	0.153	4.082	CAMK2D,CAPN1,CAPN2,CAPNS1,DNM1L,EIF2AK2,FADD,FKBP1A,GLUD1,PPID,SLC25A3,SLC25A4,SLC25A5,SLC25A6,STAT1,TIMM13,TIMM44,TIMM9,TOMM22,TOMM34,TOMM70,VDAC1,VDAC2,VDAC3
IL-8 Signaling	5.14	0.137	4.491	BAX,CDC42,CSTB,EIF4EBP1,GNAI2,GNAQ,GNB1,GNB2,GNG12,HMOX1,HRAS,IQGAP1,LASP1,MAP2K2,MAP4K4,MAPK1,MAPK3,MYL9,PAK2,PRKCA,RAC1,RAC2,RALA,RAP1B,RHOA,RHOC,RHOG,ROCK2,VASP
Chemokine Signaling	5.12	0.2	2	CAMK2D,CFL1,GNAI2,GNAQ,HRAS,MAP2K2,MAPK1,MAPK3,MPRIP,PPP1CB,PPP1R12A,PRKCA,RALA,RAP1B,RHOA,ROCK2
Regulation of Cellular Mechanics by Calpain Protease	5.11	0.191	3.317	ACTN1,ACTN4,CAPN1,CAPN2,CAPNS1,EZR,HRAS,ITGA2,ITGA5,ITGB1,MAPK1,MAPK3,RALA,RAP1B,TLN1,TLN2,VCL
Oxidative Phosphorylation	5.03	0.174	4.359	ATP5F1A,ATP5F1B,ATP5F1C,ATP5F1D,ATP5MG,ATP5PB,ATP5PD,ATP5PF,ATP5PO,COX4I1,COX5B,COX6B1,NDUFV2,SDHA,SDHB,UQCRB,UQCRC1,UQCRC2,UQCRFS1
Glutathione Redox Reactions II	5.01	1	2	GLRX,GSR,PDIA3,TXNDC12
CDK5 Signaling	4.86	0.17	0.728	CAPN1,HRAS,ITGA2,ITGB1,LAMB1,LAMC1,MAP2K2,MAPK1,MAPK3,PPP1CA,PPP1CB,PPP1CC,PPP1R12A,PPP1R14B,PPP2R1A,PRKAR1A,PRKAR2A,RALA,RAP1B
Insulin Secretion Signaling Pathway	4.73	0.123	5.396	CAMK2D,DLD,EIF1,EIF2S1,EIF2S2,EIF2S3,EIF4A1,EIF4A3,EIF4EBP1,EIF4G2,GNAQ,MAPK1,MAPK3,NAPA,NSF,PABPC1,PC,PDIA3,PRKAR1A,PRKAR2A,PRKCA,RAP1B,SPCS2,SRP14,SRP19,SRP54,SRP68,SRP72,SRP9,SSR3,SSR4,STAT1,VAMP3
CCR3 Signaling in Eosinophils	4.7	0.156	3	CFL1,CFL2,GNAI2,GNAQ,GNB1,GNB2,GNG12,HRAS,MAP2K2,MAPK1,MAPK3,MPRIP,PAK2,PPP1CB,PPP1R12A,PRKCA,RAC1,RALA,RAP1B,RHOA,ROCK2
CXCR4 Signaling	4.69	0.144	4.359	CDC42,CRK,GNAI2,GNAQ,GNB1,GNB2,GNG12,HRAS,MAP2K2,MAPK1,MAPK3,MYL12A,MYL6,MYL9,PAK2,PRKCA,RAC1,RAC2,RALA,RAP1B,RHOA,RHOC,RHOG,ROCK2
Ferroptosis Signaling Pathway	4.64	0.159	1.342	ARF4,CBS/CBSL,CTSB,G3BP1,GSS,HMOX1,HRAS,HSPB1,MAP2K2,MAPK1,MAPK3,PEBP1,RALA,RAP1B,SLC3A2,SQSTM1,TFRC,USP7,VDAC2,YAP1
Superpathway of Geranylgeranyldiphosphate Biosynthesis I (via Mevalonate)	4.51	0.389	2.449	ACAA2,ACAT1,ACAT2,FDPS,HADHA,HADHB,IDI1
p70S6K Signaling	4.34	0.152	3.207	BCAP31,EEF2,GNAI2,GNAQ,HRAS,MAP2K2,MAPK1,MAPK3,PDIA3,PPP2R1A,PRKCA,RALA,RAP1B,RPS6,YWHAB,YWHAE,YWHAG,YWHAH,YWHAQ,YWHAZ
Tetrahydrofolate Salvage from 5,10-methenyltetrahydrofolate	4.33	0.8	2	GART,MTHFD1,MTHFD1L,MTHFD2
Thrombin Signaling	4.31	0.129	3.873	CAMK2D,CDC42,GNAI2,GNAQ,GNB1,GNB2,GNG12,HRAS,MAP2K2,MAPK1,MAPK3,MPRIP,MYL12A,MYL6,MYL9,PDIA3,PPP1CB,PPP1R12A,PRKCA,RAC1,RAC2,RALA,RAP1B,RHOA,RHOC,RHOG,ROCK2
Mevalonate Pathway I	4.21	0.429	2.236	ACAA2,ACAT1,ACAT2,HADHA,HADHB,IDI1
Mechanisms of Viral Exit from Host Cells	4.18	0.244	#NUM!	ACTA1,ACTA2,ACTB,ACTG1,LMNB1,LMNB2,PDCD6IP,PRKCA,SH3GL1,XPO1
Xenobiotic Metabolism PXR Signaling Pathway	4.13	0.13	3	ALDH18A1,ALDH1B1,ALDH1L2,ALDH2,ALDH4A1,ALDH7A1,ALDH9A1,CAMK2D,CAT,DNAJC7,ESD,GSTK1,GSTO1,GSTP1,HSP90AB1,HSP90B1,MGST1,PPP1CA,PPP1CB,PPP1CC,PPP1R12A,PPP1R14B,PRKAR1A,PRKAR2A,PRKCA
Fatty Acid β-oxidation I	4.11	0.265	3	ACAA2,ACSL3,ECHS1,HADH,HADHA,HADHB,HSD17B10,HSD17B4,SCP2
Protein Kinase A Signaling	4.1	0.104	1.567	ACP1,ADD1,ADD3,AKAP12,APEX1,CAMK2D,CTNNB1,DUSP3,FLNA,FLNC,GNAI2,GNAQ,GNB1,GNB2,GNG12,MAP2K2,MAPK1,MAPK3,MYH10,MYL12A,MYL6,MYL9,PDIA3,PPP1CA,PPP1CB,PPP1CC,PPP1R12A,PPP1R14B,PRKAR1A,PRKAR2A,PRKCA,PYGB,RAP1B,RHOA,ROCK2,VASP,YWHAB,YWHAE,YWHAG,YWHAH,YWHAQ,YWHAZ
Aryl Hydrocarbon Receptor Signaling	4.1	0.138	-0.707	ALDH18A1,ALDH1B1,ALDH1L2,ALDH2,ALDH4A1,ALDH7A1,ALDH9A1,BAX,CTSD,GSTK1,GSTO1,GSTP1,HSP90AB1,HSP90B1,HSPB1,HSPB7,MAPK1,MAPK3,MGST1,NQO1,PTGES3,TGM2
Xenobiotic Metabolism AHR Signaling Pathway	4.05	0.172	2.324	ALDH18A1,ALDH1B1,ALDH1L2,ALDH2,ALDH4A1,ALDH7A1,ALDH9A1,GSTK1,GSTO1,GSTP1,HSP90AB1,HSP90B1,MGST1,NQO1,PTGES3
UDP-N-acetyl-D-glucosamine Biosynthesis II	3.87	0.667	2	GFPT1,GFPT2,GNPNAT1,UAP1
GDP-mannose Biosynthesis	3.87	0.667	2	GPI,MPI,PMM1,PMM2
Endocannabinoid Developing Neuron Pathway	3.77	0.146	3.207	AKT1S1,CTNNB1,GNAI2,GNB1,GNB2,GNG12,HRAS,MAP2K2,MAPK1,MAPK3,MGLL,PRKAR1A,PRKAR2A,RAC1,RAC2,RALA,RAP1B,RHOA
Inosine-5'-phosphate Biosynthesis II	3.76	1	#NUM!	ADSL,ATIC,PAICS
Ketogenesis	3.72	0.455	2	ACAA2,ACAT1,ACAT2,HADHA,HADHB
HIPPO signaling	3.6	0.165	-2.828	PPP1CA,PPP1CB,PPP1CC,PPP1R12A,PPP1R14B,PPP2R1A,SKP1,YAP1,YWHAB,YWHAE,YWHAG,YWHAH,YWHAQ,YWHAZ
Apelin Adipocyte Signaling Pathway	3.55	0.163	2.309	CAT,GNAI2,GPX1,GSTK1,GSTP1,MAPK1,MAPK3,MGST1,PRDX6,PRKAR1A,PRKAR2A,RAC1,RAC2,SOD1
Aspartate Degradation II	3.52	0.571	2	GOT1,GOT2,MDH1,MDH2
Semaphorin Neuronal Repulsive Signaling Pathway	3.52	0.132	-1.342	CFL1,CFL2,DPYSL2,DPYSL3,ITGA2,ITGA5,ITGB1,MAP2K2,MPRIP,MYL12A,MYL6,MYL9,PAK2,PPP1CB,PPP1R12A,PRKAR1A,PRKAR2A,RAC1,RHOA,ROCK2
PAK Signaling	3.51	0.144	3.873	CDC42,CFL1,CFL2,HRAS,ITGA2,ITGA5,ITGB1,MAP2K2,MAPK1,MAPK3,MYL12A,MYL6,MYL9,PAK2,RAC1,RALA,RAP1B
Renal Cell Carcinoma Signaling	3.33	0.163	3.162	CDC42,CRK,ELOB,FH,HRAS,MAP2K2,MAPK1,MAPK3,PAK2,RAC1,RALA,RAP1B,RPS27A
Superoxide Radicals Degradation	3.24	0.5	2	CAT,NQO1,SOD1,SOD2
Noradrenaline and Adrenaline Degradation	3.24	0.229	2.828	ADH5,AKR1A1,ALDH1B1,ALDH2,ALDH4A1,ALDH7A1,ALDH9A1,COMT
IGF-1 Signaling	3.17	0.144	2.828	HRAS,IGFBP7,MAP2K2,MAPK1,MAPK3,PRKAR1A,PRKAR2A,RALA,RAP1B,YWHAB,YWHAE,YWHAG,YWHAH,YWHAQ,YWHAZ
Pentose Phosphate Pathway (Oxidative Branch)	3.17	0.75	#NUM!	G6PD,PGD,PGLS
Glioma Invasiveness Signaling	3.16	0.164	2.333	CDC42,HRAS,MAPK1,MAPK3,RAC1,RAC2,RALA,RAP1B,RHOA,RHOC,RHOG,TIMP1
Colanic Acid Building Blocks Biosynthesis	3.15	0.357	2.236	GPI,MPI,PMM1,PMM2,UGDH
Hypoxia Signaling in the Cardiovascular System	3.1	0.162	#NUM!	HSP90AB1,HSP90B1,LDHA,NQO1,P4HB,UBE2D3,UBE2K,UBE2L3,UBE2M,UBE2N,UBE2V1,UBE2V2
α-Adrenergic Signaling	3.09	0.142	3.162	GNAI2,GNAQ,GNB1,GNB2,GNG12,HRAS,MAP2K2,MAPK1,MAPK3,PRKAR1A,PRKAR2A,PRKCA,PYGB,RALA,RAP1B
Superpathway of Methionine Degradation	3.07	0.216	2.828	AHCY,CBS/CBSL,DLD,GOT1,GOT2,MAT2A,MAT2B,PRMT5
Synaptic Long Term Potentiation	3.06	0.132	1.698	CAMK2D,GNAQ,HRAS,MAP2K2,MAPK1,MAPK3,PDIA3,PPP1CA,PPP1CB,PPP1CC,PPP1R12A,PPP1R14B,PRKAR1A,PRKAR2A,PRKCA,RALA,RAP1B
Superpathway of Cholesterol Biosynthesis	3.05	0.241	2.449	ACAA2,ACAT1,ACAT2,FDPS,HADHA,HADHB,IDI1
PDGF Signaling	3.02	0.151	2.496	ACP1,CAV1,CRK,CRKL,EIF2AK2,HRAS,MAP2K2,MAPK1,MAPK3,PRKCA,RALA,RAP1B,STAT1
Folate Transformations I	3.01	0.444	2	MTHFD1,MTHFD1L,MTHFD2,SHMT2
Ethanol Degradation IV	2.87	0.261	2.449	ALDH1B1,ALDH2,ALDH4A1,ALDH7A1,ALDH9A1,CAT
Dilated Cardiomyopathy Signaling Pathway	2.86	0.123	0	ACTA1,ACTA2,ACTB,ACTG1,BAG3,BAX,CAMK2D,CNN1,LMNA,MAPK1,MAPK3,MYH10,MYH9,MYL6,MYL9,PRKAR1A,PRKAR2A,TPM1
Pentose Phosphate Pathway	2.81	0.4	2	G6PD,PGD,PGLS,TALDO1
2-ketoglutarate Dehydrogenase Complex	2.79	0.6	#NUM!	DLD,DLST,OGDH
Folate Polyglutamylation	2.79	0.6	#NUM!	MTHFD1,MTHFD1L,SHMT2
Ethanol Degradation II	2.78	0.219	2.646	ADH5,AKR1A1,ALDH1B1,ALDH2,ALDH4A1,ALDH7A1,ALDH9A1
Opioid Signaling Pathway	2.75	0.101	3.4	AP1B1,AP2A1,AP2A2,AP2B1,AP2M1,CAMK2D,CDC42,CLTA,CLTB,CLTC,CTNNB1,GNAI2,GNAQ,GNB1,GNB2,GNG12,HRAS,MAP2K2,MAPK1,MAPK3,PRKAR1A,PRKAR2A,PRKCA,RAC1,RAC2,RALA,RAP1B,RGS10
Sumoylation Pathway	2.75	0.136	-1.89	ARHGDIA,CDC42,HDAC2,PCNA,RAC1,RAC2,RANBP2,RANGAP1,RHOA,RHOC,RHOG,SERBP1,SUMO2,UBA2
PI3K/AKT Signaling	2.74	0.111	4.025	CDC37,CTNNB1,EIF4EBP1,HRAS,HSP90AB1,HSP90B1,ITGA2,ITGA5,ITGB1,LIMS1,MAP2K2,MAPK1,MAPK3,PPP2R1A,RALA,RAP1B,YWHAB,YWHAE,YWHAG,YWHAH,YWHAQ,YWHAZ
MSP-RON Signaling In Cancer Cells Pathway	2.73	0.123	4.123	ACTA2,CTNNB1,FLNA,HRAS,ITGB1,MAP2K2,MAPK1,MAPK3,RALA,RAP1B,VIM,YWHAB,YWHAE,YWHAG,YWHAH,YWHAQ,YWHAZ
Histamine Degradation	2.72	0.294	2.236	ALDH1B1,ALDH2,ALDH4A1,ALDH7A1,ALDH9A1
Apoptosis Signaling	2.71	0.135	-0.277	AIFM1,BAX,CAPN1,CAPN2,CAPNS1,HRAS,LMNA,MAP2K2,MAP4K4,MAPK1,MAPK3,PRKCA,RALA,RAP1B
Glutathione Redox Reactions I	2.67	0.24	2.449	GPX1,GSR,GSTK1,GSTP1,MGST1,PRDX6
Tryptophan Degradation X (Mammalian, via Tryptamine)	2.67	0.24	2.449	AKR1A1,ALDH1B1,ALDH2,ALDH4A1,ALDH7A1,ALDH9A1
Neuregulin Signaling	2.65	0.128	2.828	CRK,CRKL,HRAS,HSP90AB1,HSP90B1,ITGA2,ITGA5,ITGB1,MAP2K2,MAPK1,MAPK3,PRKCA,RALA,RAP1B,RPS6
G Beta Gamma Signaling	2.64	0.124	3.873	CAV1,CDC42,DNM2,GNAI2,GNAQ,GNB1,GNB2,GNG12,HRAS,MAPK1,MAPK3,PRKAR1A,PRKAR2A,PRKCA,RALA,RAP1B
Oncostatin M Signaling	2.63	0.186	2.828	HRAS,MAP2K2,MAPK1,MAPK3,MT2A,RALA,RAP1B,STAT1
AMPK Signaling	2.62	0.103	0.535	ACTB,AK1,AK2,AKT1S1,EEF2,EIF4EBP1,ELAVL1,FASN,GNAI2,GNAQ,GNB1,GNB2,GNG12,MAPK1,PCK2,PFKP,PPM1G,PPP2R1A,PRKAR1A,PRKAR2A,RAB1A,RAB2A,RAB6A,RAB7A,SMARCC2
Cholecystokinin/Gastrin-mediated Signaling	2.58	0.126	3.464	CDC42,GNAQ,HRAS,MAP2K2,MAPK1,MAPK3,PRKCA,RAC1,RAC2,RALA,RAP1B,RHOA,RHOC,RHOG,ROCK2
Cardiac Hypertrophy Signaling	2.55	0.101	4.146	ADSS2,CDC42,GNAI2,GNAQ,GNB1,GNB2,GNG12,HRAS,HSPB1,MAP2K2,MAPK1,MAPK3,MYL12A,MYL6,MYL9,PDIA3,PRKAR1A,PRKAR2A,RAC1,RAC2,RALA,RAP1B,RHOA,RHOC,RHOG,ROCK2
Rapoport-Luebering Glycolytic Shunt	2.51	0.5	#NUM!	MINPP1,PGAM1,TIGAR
Sulfate Activation for Sulfonation	2.5	1	#NUM!	PAPSS1,PAPSS2
Formaldehyde Oxidation II (Glutathione-dependent)	2.5	1	#NUM!	ADH5,ESD
Macropinocytosis Signaling	2.49	0.145	2.828	ABI1,ACTN4,CDC42,HRAS,ITGA5,ITGB1,PRKCA,RAC1,RALA,RAP1B,RHOA
Pyrimidine Ribonucleotides De Novo Biosynthesis	2.47	0.194	2.646	AK1,CAD,CMPK1,CTPS1,DHX9,NME1,NUDT5
Xenobiotic Metabolism Signaling	2.46	0.0969	#NUM!	ALDH18A1,ALDH1B1,ALDH1L2,ALDH2,ALDH4A1,ALDH7A1,ALDH9A1,CAMK2D,CAT,DNAJC7,ESD,GSTK1,GSTO1,GSTP1,HMOX1,HRAS,HSP90AB1,HSP90B1,MAP2K2,MAPK1,MAPK3,MGST1,NQO1,PPP2R1A,PRKCA,PTGES3,RALA,RAP1B
Role of PKR in Interferon Induction and Antiviral Response	2.4	0.118	-1.291	BAX,EIF2AK2,EIF2S1,FADD,HSP90AB1,HSP90B1,HSPA1A/HSPA1B,HSPA4,HSPA5,HSPA8,HSPA9,MAPK1,MAPK3,METAP2,NPM1,STAT1
Natural Killer Cell Signaling	2.4	0.106	2.4	B2M,CDC42,CFL1,CFL2,COL1A1,COL1A2,HRAS,HSPA1A/HSPA1B,HSPA4,HSPA5,HSPA8,HSPA9,ITGB1,MAP2K2,MAPK1,MAPK3,PAK2,RAC1,RAC2,RALA,RAP1B
Fatty Acid α-oxidation	2.38	0.25	2.236	ALDH1B1,ALDH2,ALDH4A1,ALDH7A1,ALDH9A1
Xenobiotic Metabolism CAR Signaling Pathway	2.33	0.106	2.683	ALDH18A1,ALDH1B1,ALDH1L2,ALDH2,ALDH4A1,ALDH7A1,ALDH9A1,DNAJC7,GSTK1,GSTO1,GSTP1,HSP90AB1,HSP90B1,MAP2K2,MAPK1,MAPK3,MGST1,PPP2R1A,PRKCA,RACK1
GP6 Signaling Pathway	2.3	0.118	3.873	COL12A1,COL1A1,COL1A2,COL5A1,COL6A1,COL6A2,COL6A3,LAMB1,LAMB2,LAMC1,PRKCA,RAC1,RAP1B,RHOG,TLN1
Superpathway of Serine and Glycine Biosynthesis I	2.29	0.429	#NUM!	PHGDH,PSAT1,SHMT2
Putrescine Degradation III	2.28	0.238	2.236	ALDH1B1,ALDH2,ALDH4A1,ALDH7A1,ALDH9A1
Insulin Receptor Signaling	2.28	0.114	2.84	CRK,CRKL,EIF4EBP1,HRAS,MAP2K2,MAPK1,MAPK3,PPP1CA,PPP1CB,PPP1CC,PPP1R12A,PPP1R14B,PRKAR1A,PRKAR2A,RALA,RAP1B
Dopamine Degradation	2.25	0.2	2.449	ALDH1B1,ALDH2,ALDH4A1,ALDH7A1,ALDH9A1,COMT
P2Y Purigenic Receptor Signaling Pathway	2.24	0.116	3.051	GNAI2,GNAQ,GNB1,GNB2,GNG12,HRAS,MAP2K2,MAPK1,MAPK3,PDIA3,PRKAR1A,PRKAR2A,PRKCA,RALA,RAP1B
PPARα/RXRα Activation	2.22	0.104	-1	AP2A2,CAND1,CKAP5,FASN,GNAQ,GOT2,GPD2,HRAS,HSP90AB1,HSP90B1,MAP2K2,MAP4K4,MAPK1,MAPK3,PDIA3,PRKAR1A,PRKAR2A,PRKCA,RALA,RAP1B
Cell Cycle: G2/M DNA Damage Checkpoint Regulation	2.21	0.16	1	PRKDC,SKP1,YWHAB,YWHAE,YWHAG,YWHAH,YWHAQ,YWHAZ
Urate Biosynthesis/Inosine 5'-phosphate Degradation	2.21	0.286	2	IMPDH1,IMPDH2,NT5E,PNP
Melatonin Signaling	2.18	0.139	2.53	CAMK2D,GNAI2,GNAQ,MAP2K2,MAPK1,MAPK3,PDIA3,PRKAR1A,PRKAR2A,PRKCA
ERK5 Signaling	2.18	0.139	3.162	GNAQ,HRAS,RALA,RAP1B,YWHAB,YWHAE,YWHAG,YWHAH,YWHAQ,YWHAZ
Hepatic Fibrosis Signaling Pathway	2.14	0.0859	4.902	ACTA2,CDC42,COL1A1,COL1A2,CTNNB1,FGF2,GNAI2,HRAS,ITGA2,ITGA5,ITGB1,LRP1,MAP2K2,MAPK1,MAPK3,MYL12A,MYL6,MYL9,PRKAR1A,PRKAR2A,PRKCA,RAC1,RAC2,RALA,RAP1B,RHOA,RHOC,RHOG,ROCK2,SDHA,SDHB,SERPINE1,SOD2,TFRC,TIMP1,YAP1
Histidine Degradation III	2.1	0.375	#NUM!	MTHFD1,MTHFD1L,MTHFD2
Guanine and Guanosine Salvage I	2.04	0.667	#NUM!	HPRT1,PNP
5-aminoimidazole Ribonucleotide Biosynthesis I	2.04	0.667	#NUM!	GART,PFAS
Glutathione Biosynthesis	2.04	0.667	#NUM!	GCLM,GSS
Adenine and Adenosine Salvage I	2.04	0.667	#NUM!	APRT,PNP
Glutamate Degradation II	2.04	0.667	#NUM!	GOT1,GOT2
S-adenosyl-L-methionine Biosynthesis	2.04	0.667	#NUM!	MAT2A,MAT2B
Aspartate Biosynthesis	2.04	0.667	#NUM!	GOT1,GOT2
Cysteine Biosynthesis III (mammalia)	2.02	0.208	2.236	AHCY,CBS/CBSL,MAT2A,MAT2B,PRMT5
Glioma Signaling	2.02	0.113	3	CAMK2D,HDAC2,HRAS,IDH1,IDH2,IDH3G,IGF2R,MAP2K2,MAPK1,MAPK3,PA2G4,PRKCA,RALA,RAP1B
GDNF Family Ligand-Receptor Interactions	2.02	0.132	3	CDC42,DOK1,HRAS,MAP2K2,MAPK1,MAPK3,PDLIM7,RAC1,RALA,RAP1B
Calcium Signaling	2	0.0972	2.828	ACTA1,ACTA2,ASPH,ATP2B1,ATP2B4,CALR,CAMK2D,HDAC2,MAPK1,MAPK3,MYH10,MYH9,MYL6,MYL9,PRKAR1A,PRKAR2A,RAP1B,TPM1,TPM2,TPM3,TPM4
Antiproliferative Role of Somatostatin Receptor 2	1.98	0.13	2.646	GNB1,GNB2,GNG12,HRAS,MAP2K2,MAPK1,MAPK3,RALA,RAP1B,SMARCC2
Dopamine Receptor Signaling	1.98	0.13	#NUM!	COMT,PPP1CA,PPP1CB,PPP1CC,PPP1R12A,PPP1R14B,PPP2R1A,PRKAR1A,PRKAR2A,QDPR
Pyrimidine Ribonucleotides Interconversion	1.97	0.176	2.449	AK1,CMPK1,CTPS1,DHX9,NME1,NUDT5
Citrulline Biosynthesis	1.94	0.333	#NUM!	ALDH18A1,GLS,OAT
IL-3 Signaling	1.9	0.127	3.162	CRKL,HRAS,MAP2K2,MAPK1,MAPK3,PRKCA,RAC1,RALA,RAP1B,STAT1
Role of Tissue Factor in Cancer	1.89	0.112	#NUM!	CDC42,CFL1,CFL2,GNAQ,HRAS,ITGB1,MAPK1,MAPK3,P4HB,PRKCA,RAC1,RALA,RAP1B
PFKFB4 Signaling Pathway	1.87	0.152	1.89	FGF2,GPI,MAP2K2,MAPK1,MAPK3,PRKAR1A,PRKAR2A
Gαq Signaling	1.83	0.1	3.317	CDC42,GNAI2,GNAQ,GNB1,GNB2,GNG12,HMOX1,MAP2K2,MAPK1,MAPK3,PRKCA,RAC1,RAC2,RHOA,RHOC,RHOG,ROCK2
NGF Signaling	1.83	0.11	3.464	BAX,CDC42,CRK,HRAS,MAP2K2,MAPK1,MAPK3,RAC1,RALA,RAP1B,RHOA,RHOG,ROCK2
GABA Receptor Signaling	1.82	0.107	#NUM!	ALDH9A1,AP1B1,AP2A1,AP2A2,AP2B1,AP2M1,GNAI2,GNAQ,GNB1,GNB2,GNG12,NSF,RPS27A,UBQLN1
Calcium Transport I	1.81	0.3	#NUM!	ANXA5,ATP2B1,ATP2B4
GM-CSF Signaling	1.8	0.129	3	CAMK2D,HRAS,MAP2K2,MAPK1,MAPK3,RACK1,RALA,RAP1B,STAT1
Telomerase Signaling	1.78	0.112	2.53	DKC1,HDAC2,HRAS,HSP90AB1,HSP90B1,MAP2K2,MAPK1,MAPK3,PPP2R1A,PTGES3,RALA,RAP1B
Colorectal Cancer Metastasis Signaling	1.78	0.0892	3.638	BAX,CDC42,CTNNB1,GNAI2,GNAQ,GNB1,GNB2,GNG12,HRAS,LRP1,MAP2K2,MAPK1,MAPK3,MMP14,PRKAR1A,PRKAR2A,RAC1,RAC2,RALA,RAP1B,RHOA,RHOC,RHOG,STAT1
Renin-Angiotensin Signaling	1.77	0.108	3.464	GNAQ,HRAS,MAP2K2,MAPK1,MAPK3,PAK2,PRKAR1A,PRKAR2A,PRKCA,RAC1,RALA,RAP1B,STAT1
Heme Degradation	1.76	0.5	#NUM!	BLVRB,HMOX1
Ascorbate Recycling (Cytosolic)	1.76	0.5	#NUM!	GLRX,GSTO1
Proline Biosynthesis I	1.76	0.5	#NUM!	ALDH18A1,PYCR1
Arginine Degradation I (Arginase Pathway)	1.76	0.5	#NUM!	ALDH4A1,OAT
L-cysteine Degradation I	1.76	0.5	#NUM!	GOT1,GOT2
Endometrial Cancer Signaling	1.74	0.133	2.121	CTNNA1,CTNNB1,HRAS,MAP2K2,MAPK1,MAPK3,RALA,RAP1B
GNRH Signaling	1.73	0.0957	4	CAMK2D,CDC42,GNAI2,GNAQ,GNB1,GNB2,GNG12,HRAS,MAP2K2,MAPK1,MAPK3,PAK2,PRKAR1A,PRKAR2A,PRKCA,RAC1,RALA,RAP1B
PEDF Signaling	1.73	0.119	1.265	HRAS,MAPK1,MAPK3,RAC1,RALA,RAP1B,RHOA,ROCK2,SOD2,WASF2
Purine Nucleotides Degradation II (Aerobic)	1.71	0.211	2	IMPDH1,IMPDH2,NT5E,PNP
Cellular Effects of Sildenafil (Viagra)	1.7	0.101	#NUM!	ACTA1,ACTA2,ACTB,ACTG1,MPRIP,MYH10,MYH9,MYL12A,MYL6,MYL9,PDIA3,PPP1CB,PPP1R12A,PRKAR1A,PRKAR2A
γ-glutamyl Cycle	1.69	0.273	#NUM!	ANPEP,GCLM,GSS
Production of Nitric Oxide and Reactive Oxygen Species in Macrophages	1.67	0.0942	0.258	CAT,CDC42,MAPK1,MAPK3,PPP1CA,PPP1CB,PPP1CC,PPP1R12A,PPP1R14B,PPP2R1A,PRKCA,RAC1,RAC2,RAP1B,RHOA,RHOC,RHOG,STAT1
Gαi Signaling	1.64	0.101	1.265	CAV1,GNAI2,GNAQ,GNB1,GNB2,GNG12,HRAS,MAPK1,MAPK3,PRKAR1A,PRKAR2A,RALA,RAP1B,RGS10
UVC-Induced MAPK Signaling	1.64	0.137	2.646	HRAS,MAP2K2,MAPK1,MAPK3,PRKCA,RALA,RAP1B
Amyloid Processing	1.64	0.137	2.236	CAPN1,CAPN2,CAPNS1,MAPK1,MAPK3,PRKAR1A,PRKAR2A
Prostate Cancer Signaling	1.64	0.107	#NUM!	CTNNB1,GSTP1,HDAC2,HRAS,HSP90AB1,HSP90B1,MAP2K2,MAPK1,MAPK3,PA2G4,RALA,RAP1B
Role of MAPK Signaling in Promoting the Pathogenesis of Influenza	1.64	0.107	3.317	ATP6V1A,ATP6V1B2,ATP6V1E1,BAX,HRAS,MAP2K2,MAPK1,MAPK3,PRDX6,PRKCA,RALA,RAP1B
Thrombopoietin Signaling	1.62	0.127	2.828	HRAS,MAP2K2,MAPK1,MAPK3,PRKCA,RALA,RAP1B,STAT1
Iron homeostasis signaling pathway	1.62	0.101	#NUM!	ACO1,ACO2,ATP6V1A,ATP6V1B2,ATP6V1E1,HMOX1,HSPA9,LRP1,MAPK1,MAPK3,NUBP2,PCBP1,SKP1,TFRC
Hepatic Fibrosis / Hepatic Stellate Cell Activation	1.61	0.0928	#NUM!	ACTA2,BAX,COL12A1,COL1A1,COL1A2,COL5A1,COL6A1,COL6A2,COL6A3,FGF2,FN1,MYH10,MYH9,MYL6,MYL9,SERPINE1,STAT1,TIMP1
Cleavage and Polyadenylation of Pre-mRNA	1.58	0.25	#NUM!	CPSF6,NUDT21,PABPN1
Glycogen Degradation II	1.58	0.25	#NUM!	MTAP,PGM1,PYGB
Endoplasmic Reticulum Stress Pathway	1.56	0.19	2	CALR,EIF2S1,HSP90B1,HSPA5
Arsenate Detoxification I (Glutaredoxin)	1.55	0.4	#NUM!	GSTO1,PNP
Proline Biosynthesis II (from Arginine)	1.55	0.4	#NUM!	OAT,PYCR1
Creatine-phosphate Biosynthesis	1.55	0.4	#NUM!	CKB,MAP4K4
Serine Biosynthesis	1.55	0.4	#NUM!	PHGDH,PSAT1
CMP-N-acetylneuraminate Biosynthesis I (Eukaryotes)	1.55	0.4	#NUM!	NAGK,NANS
Eumelanin Biosynthesis	1.55	0.4	#NUM!	DDT,MIF
Trans, trans-farnesyl Diphosphate Biosynthesis	1.55	0.4	#NUM!	FDPS,IDI1
NER (Nucleotide Excision Repair, Enhanced Pathway)	1.53	0.107	0	COPS2,COPS3,COPS4,COPS7A,COPS8,DDB1,PCNA,RAD23B,TCEA1,UBE2N,USP7
NF-κB Activation by Viruses	1.52	0.115	3	EIF2AK2,HRAS,ITGA2,ITGB1,MAPK1,MAPK3,PRKCA,RALA,RAP1B
Acute Myeloid Leukemia Signaling	1.51	0.11	2.449	EIF4EBP1,HRAS,IDH1,IDH2,IDH3G,MAP2K2,MAPK1,MAPK3,RALA,RAP1B
Pyrimidine Deoxyribonucleotides De Novo Biosynthesis I	1.5	0.182	2	AK1,CMPK1,DUT,NME1
Methionine Degradation I (to Homocysteine)	1.5	0.182	2	AHCY,MAT2A,MAT2B,PRMT5
UDP-N-acetyl-D-galactosamine Biosynthesis II	1.48	0.231	#NUM!	GNPNAT1,GPI,UAP1
HGF Signaling	1.47	0.0985	3.606	CDC42,CRKL,HRAS,ITGA2,ITGA5,ITGB1,MAP2K2,MAPK1,MAPK3,PRKCA,RAC1,RALA,RAP1B
Glutathione-mediated Detoxification	1.45	0.152	2.236	ANPEP,GSTK1,GSTO1,GSTP1,MGST1
ErbB4 Signaling	1.45	0.118	2.646	HRAS,MAP2K2,MAPK1,MAPK3,PRKCA,RALA,RAP1B,YAP1
Gα12/13 Signaling	1.45	0.0977	3.606	CDC42,CTNNB1,HRAS,MAP2K2,MAPK1,MAPK3,MYL12A,MYL6,MYL9,RALA,RAP1B,RHOA,ROCK2
Role of MAPK Signaling in the Pathogenesis of Influenza	1.43	0.111	#NUM!	BAX,HRAS,MAP2K2,MAPK1,MAPK3,PRDX6,PRKCA,RALA,RAP1B
Gαs Signaling	1.41	0.0992	1.414	ADD1,ADD3,GNAI2,GNAQ,GNB1,GNB2,GNG12,MAP2K2,MAPK1,MAPK3,PRKAR1A,PRKAR2A
CNTF Signaling	1.41	0.123	2.646	HRAS,MAP2K2,MAPK1,MAPK3,RALA,RAP1B,STAT1
DNA Double-Strand Break Repair by Non-Homologous End Joining	1.4	0.214	#NUM!	PRKDC,XRCC5,XRCC6
Glycogen Degradation III	1.4	0.214	#NUM!	MTAP,PGM1,PYGB
Phenylalanine Degradation IV (Mammalian, via Side Chain)	1.4	0.214	#NUM!	ALDH2,GOT1,GOT2
Phagosome Formation	1.4	0.094	#NUM!	CDC42,FN1,ITGA2,ITGA5,ITGB1,MARCKS,MRC2,PDIA3,PRKCA,RAC1,RAC2,RHOA,RHOC,RHOG
Arginine Biosynthesis IV	1.39	0.333	#NUM!	GLUD1,OAT
Pyruvate Fermentation to Lactate	1.39	0.333	#NUM!	LDHA,LDHB
Arginine Degradation VI (Arginase 2 Pathway)	1.39	0.333	#NUM!	OAT,PYCR1
Selenocysteine Biosynthesis II (Archaea and Eukaryotes)	1.39	0.333	#NUM!	SARS1,SEPHS1
Lactose Degradation III	1.39	0.333	#NUM!	GLB1,PSAP
Molecular Mechanisms of Cancer	1.38	0.0764	#NUM!	BAX,CAMK2D,CDC42,CRK,CTNNA1,CTNNB1,FADD,GNAI2,GNAQ,GNB1,GNB2,GNG12,HDAC2,HRAS,ITGA2,ITGA5,ITGB1,LRP1,MAP2K2,MAPK1,MAPK3,PA2G4,PAK2,PRKAR1A,PRKAR2A,PRKCA,PRKDC,RAC1,RAC2,RALA,RAP1B,RHOA,RHOC,RHOG
PTEN Signaling	1.38	0.0933	-3.742	CDC42,HRAS,IGF2R,ITGA2,ITGA5,ITGB1,MAP2K2,MAPK1,MAPK3,RAC1,RAC2,RALA,RAP1B,YWHAH
Cancer Drug Resistance By Drug Efflux	1.37	0.121	#NUM!	HRAS,MAP2K2,MAPK1,MAPK3,RALA,RAP1B,YBX1
Ephrin A Signaling	1.34	0.128	#NUM!	CDC42,CFL1,CFL2,RAC1,RHOA,ROCK2
p53 Signaling	1.32	0.102	1.89	BAX,CTNNB1,GNL3,PCNA,PRKDC,SERPINE2,ST13,THBS1,TIGAR,TP53I3
LPS-stimulated MAPK Signaling	1.32	0.106	3	CDC42,HRAS,MAP2K2,MAPK1,MAPK3,PRKCA,RAC1,RALA,RAP1B
Telomere Extension by Telomerase	1.32	0.2	#NUM!	HNRNPA2B1,XRCC5,XRCC6
Superpathway of Citrulline Metabolism	1.32	0.2	#NUM!	ALDH18A1,GLS,OAT
Androgen Signaling	1.28	0.0888	1.633	CALR,DNAJB1,GNAI2,GNAQ,GNB1,GNB2,GNG12,HSPA4,MAPK1,MAPK3,PRKAR1A,PRKAR2A,PRKCA,TAF15,TGFB1I1
BMP signaling pathway	1.27	0.103	2.828	GREM1,HRAS,MAP2K2,MAPK1,MAPK3,PRKAR1A,PRKAR2A,RALA,RAP1B
Adenine and Adenosine Salvage III	1.26	0.286	#NUM!	HPRT1,PNP
Agranulocyte Adhesion and Diapedesis	1.25	0.0841	#NUM!	ACTA1,ACTA2,ACTB,ACTG1,EZR,FN1,GLG1,GNAI2,ITGA2,ITGA5,ITGB1,MMP14,MSN,MYH10,MYH9,MYL6,MYL9,RDX
Methylthiopropionate Biosynthesis	1.25	1	#NUM!	ADI1
Asparagine Biosynthesis I	1.25	1	#NUM!	ASNS
Adenine and Adenosine Salvage VI	1.25	1	#NUM!	ADK
D-mannose Degradation	1.25	1	#NUM!	MPI
Granzyme B Signaling	1.25	0.188	#NUM!	LMNB1,LMNB2,PRKDC
Parkinson's Signaling	1.25	0.188	#NUM!	MAPK1,PARK7,UCHL1
Endocannabinoid Cancer Inhibition Pathway	1.24	0.0909	-0.277	AKT1S1,CTNNB1,GNAI2,GNAQ,MAP2K2,MAPK1,MAPK3,PRKAR1A,PRKAR2A,RHOA,ROCK2,SPTLC1,VIM
Xenobiotic Metabolism General Signaling Pathway	1.24	0.0909	3.606	GSTK1,GSTO1,GSTP1,HMOX1,HRAS,MAP2K2,MAPK1,MAPK3,MGST1,NQO1,PRKCA,RALA,RAP1B
Melanoma Signaling	1.23	0.12	2.449	HRAS,MAP2K2,MAPK1,MAPK3,RALA,RAP1B
Bladder Cancer Signaling	1.22	0.0948	2.646	FGF2,HDAC2,HRAS,MAP2K2,MAPK1,MAPK3,MMP14,PA2G4,RALA,RAP1B,THBS1
Cardiac β-adrenergic Signaling	1.19	0.0862	-1	AKAP12,APEX1,GNAI2,GNAQ,GNB1,GNB2,GNG12,PPP1CA,PPP1CB,PPP1CC,PPP1R12A,PPP1R14B,PPP2R1A,PRKAR1A,PRKAR2A
Sphingosine-1-phosphate Signaling	1.18	0.0932	3	CDC42,GNAI2,GNAQ,MAPK1,MAPK3,PDIA3,RAC1,RAC2,RHOA,RHOC,RHOG
Estrogen-Dependent Breast Cancer Signaling	1.13	0.101	2.236	HRAS,HSD17B10,HSD17B12,HSD17B4,MAPK1,MAPK3,RALA,RAP1B
Role of PI3K/AKT Signaling in the Pathogenesis of Influenza	1.12	0.106	2	CRK,CRKL,GNAI2,KPNA3,MAP2K2,MAPK1,MAPK3
Glucocorticoid Receptor Signaling	1.12	0.0706	#NUM!	ACTB,ANXA1,ATP5F1A,ATP5F1B,ATP5F1C,ATP5F1D,ATP5PB,B2M,CAV1,FKBP4,HRAS,HSP90AB1,HSP90B1,HSPA1A/HSPA1B,HSPA4,HSPA5,HSPA8,HSPA9,KRT18,KRT19,KRT7,KRT8,MAP2K2,MAPK1,MAPK3,NDUFV2,PC,PCK2,PTGES3,RAC1,RALA,RAP1B,SDHA,SDHB,SERPINE1,SMARCC2,STAT1,TAF15,UQCRC2,UQCRFS1,YWHAH
Role of p14/p19ARF in Tumor Suppression	1.12	0.138	#NUM!	NPM1,NPM3,RAC1,SF3A1
Chronic Myeloid Leukemia Signaling	1.11	0.0935	#NUM!	CRK,CRKL,HDAC2,HRAS,MAP2K2,MAPK1,MAPK3,PA2G4,RALA,RAP1B
FLT3 Signaling in Hematopoietic Progenitor Cells	1.1	0.1	2.121	EIF4EBP1,HRAS,MAP2K2,MAPK1,MAPK3,RALA,RAP1B,STAT1
Melanocyte Development and Pigmentation Signaling	1.1	0.0957	3	CRK,HRAS,MAP2K2,MAPK1,MAPK3,PRKAR1A,PRKAR2A,RALA,RAP1B
Non-Small Cell Lung Cancer Signaling	1.1	0.0957	2.646	HDAC2,HRAS,MAP2K2,MAPK1,MAPK3,PA2G4,PRKCA,RALA,RAP1B
ErbB Signaling	1.1	0.0957	3	CDC42,HRAS,MAP2K2,MAPK1,MAPK3,PAK2,PRKCA,RALA,RAP1B
HER-2 Signaling in Breast Cancer	1.08	0.0816	2	AKT1S1,ARF4,CDC42,COX4I1,COX5B,COX6B1,HRAS,ITGB1,KPNB1,MAP2K2,MAPK1,MAPK3,PRKCA,RALA,RAP1B,RPS6
Serotonin Degradation	1.07	0.103	2.646	ADH5,AKR1A1,ALDH1B1,ALDH2,ALDH4A1,ALDH7A1,ALDH9A1
Sucrose Degradation V (Mammalian)	1.06	0.222	#NUM!	ALDOA,TPI1
Granzyme A Signaling	1.06	0.158	#NUM!	APEX1,HMGB2,NME1
JAK/Stat Signaling	1.06	0.0976	2.828	GNAQ,HRAS,MAP2K2,MAPK1,MAPK3,RALA,RAP1B,STAT1
Death Receptor Signaling	1.05	0.0938	1.667	ACTA1,ACTA2,ACTB,ACTG1,FADD,HSPB1,HSPB7,LMNA,MAP4K4
Apelin Endothelial Signaling Pathway	1.05	0.0863	2.828	GNAI2,GNAQ,GNB1,GNB2,GNG12,HRAS,MAP2K2,MAPK1,MAPK3,PRKCA,RALA,RAP1B
SPINK1 General Cancer Pathway	1.04	0.101	1.89	HRAS,MAP2K2,MAPK1,MAPK3,MT2A,RALA,RAP1B
FGF Signaling	1.01	0.0952	2.828	CRK,CRKL,FGF2,HRAS,MAPK1,MAPK3,PRKCA,RAC1
G Protein Signaling Mediated by Tubby	1.01	0.114	#NUM!	GNAI2,GNAQ,GNB1,GNB2,GNG12
Glioblastoma Multiforme Signaling	1	0.0819	3.606	CDC42,CTNNB1,HRAS,MAP2K2,MAPK1,MAPK3,PDIA3,RAC1,RAC2,RALA,RAP1B,RHOA,RHOC,RHOG
Apelin Cardiomyocyte Signaling Pathway	0.987	0.0909	3	CAT,GNAI2,MAPK1,MAPK3,MYL12A,MYL6,MYL9,PDIA3,PRKCA
Prostanoid Biosynthesis	0.979	0.2	#NUM!	PTGES3,PTGIS
Prolactin Signaling	0.967	0.093	2.828	HRAS,MAP2K2,MAPK1,MAPK3,PRKCA,RALA,RAP1B,STAT1
UDP-D-xylose and UDP-D-glucuronate Biosynthesis	0.963	0.5	#NUM!	UGDH
Spermine Biosynthesis	0.963	0.5	#NUM!	SMS
Choline Degradation I	0.963	0.5	#NUM!	ALDH7A1
L-DOPA Degradation	0.963	0.5	#NUM!	COMT
Palmitate Biosynthesis I (Animals)	0.963	0.5	#NUM!	FASN
L-cysteine Degradation III	0.963	0.5	#NUM!	GOT1
Uridine-5'-phosphate Biosynthesis	0.963	0.5	#NUM!	CAD
4-hydroxyproline Degradation I	0.963	0.5	#NUM!	ALDH4A1
Spermidine Biosynthesis I	0.963	0.5	#NUM!	SRM
Xanthine and Xanthosine Salvage	0.963	0.5	#NUM!	PNP
Fatty Acid Biosynthesis Initiation II	0.963	0.5	#NUM!	FASN
Cysteine Biosynthesis/Homocysteine Degradation	0.963	0.5	#NUM!	CBS/CBSL
Glycine Biosynthesis I	0.963	0.5	#NUM!	SHMT2
Glutamine Degradation I	0.963	0.5	#NUM!	GLS
Glutamate Biosynthesis II	0.963	0.5	#NUM!	GLUD1
Glutamate Degradation X	0.963	0.5	#NUM!	GLUD1
eNOS Signaling	0.959	0.0818	-0.302	CAV1,DNM2,GNAQ,HSP90AB1,HSP90B1,HSPA1A/HSPA1B,HSPA4,HSPA5,HSPA8,HSPA9,PRKAR1A,PRKAR2A,PRKCA
Amyotrophic Lateral Sclerosis Signaling	0.955	0.087	0.632	BAX,CAPN1,CAPN2,CAPNS1,CAT,GPX1,RAB5B,RAC1,SOD1,SSR4
Role of NFAT in Cardiac Hypertrophy	0.951	0.0773	3.207	CAMK2D,GNAI2,GNAQ,GNB1,GNB2,GNG12,HDAC2,HRAS,MAP2K2,MAPK1,MAPK3,PDIA3,PRKAR1A,PRKAR2A,PRKCA,RALA,RAP1B
IL-2 Signaling	0.903	0.0984	2.449	HRAS,MAP2K2,MAPK1,MAPK3,RALA,RAP1B
Apelin Muscle Signaling Pathway	0.889	0.104	#NUM!	GNAI2,GNAQ,GNB1,GNB2,GNG12
Neurotrophin/TRK Signaling	0.876	0.0921	2.646	CDC42,HRAS,MAP2K2,MAPK1,MAPK3,RALA,RAP1B
Crosstalk between Dendritic Cells and Natural Killer Cells	0.863	0.0879	#NUM!	ACTA1,ACTA2,ACTB,ACTG1,CAMK2D,FSCN1,TLN1,TLN2
IL-15 Signaling	0.857	0.0909	2.646	AKT1S1,HRAS,MAP2K2,MAPK1,MAPK3,RALA,RAP1B
BER pathway	0.845	0.167	#NUM!	APEX1,PCNA
Autophagy	0.845	0.0751	2.324	AKT1S1,ATG3,FGF2,LAMP1,MAP2K2,MAPK1,MAPK3,OPTN,PPP2R1A,PRKAR1A,PRKAR2A,RAB7A,RALA,SLC3A2,SNAP29,SQSTM1
HMGB1 Signaling	0.842	0.0778	3.317	CDC42,HRAS,MAP2K2,MAPK1,MAPK3,RAC1,RAC2,RALA,RAP1B,RHOA,RHOC,RHOG,SERPINE1
PPAR Signaling	0.839	0.0841	-3	HRAS,HSP90AB1,HSP90B1,MAP2K2,MAP4K4,MAPK1,MAPK3,RALA,RAP1B
IL-22 Signaling	0.83	0.125	#NUM!	MAPK1,MAPK3,STAT1
Tumoricidal Function of Hepatic Natural Killer Cells	0.83	0.125	#NUM!	AIFM1,BAX,FADD
Vitamin-C Transport	0.83	0.125	#NUM!	GLRX,GSTO1,TXN
Relaxin Signaling	0.824	0.0784	2.449	APEX1,GNAI2,GNAQ,GNB1,GNB2,GNG12,MAPK1,MAPK3,PRKAR1A,PRKAR2A,RAP1B,SMARCC2
Thyroid Cancer Signaling	0.815	0.0886	2.646	CTNNB1,HRAS,MAP2K2,MAPK1,MAPK3,RALA,RAP1B
Induction of Apoptosis by HIV1	0.81	0.0923	2.449	BAX,FADD,SLC25A3,SLC25A4,SLC25A5,SLC25A6
ErbB2-ErbB3 Signaling	0.81	0.0923	2.449	HRAS,MAP2K2,MAPK1,MAPK3,RALA,RAP1B
IL-1 Signaling	0.807	0.0851	#NUM!	GNAI2,GNAQ,GNB1,GNB2,GNG12,MAPK1,PRKAR1A,PRKAR2A
L-carnitine Biosynthesis	0.799	0.333	#NUM!	ALDH9A1
Diphthamide Biosynthesis	0.799	0.333	#NUM!	EEF2
NADH Repair	0.799	0.333	#NUM!	GAPDH
Methylglyoxal Degradation I	0.799	0.333	#NUM!	GLO1
S-methyl-5'-thioadenosine Degradation II	0.799	0.333	#NUM!	MTAP
Proline Degradation	0.799	0.333	#NUM!	ALDH4A1
D-glucuronate Degradation I	0.799	0.333	#NUM!	AKR1A1
Hypusine Biosynthesis	0.799	0.333	#NUM!	EIF5A
Thyroid Hormone Biosynthesis	0.799	0.333	#NUM!	CTSD
Glycerol-3-phosphate Shuttle	0.799	0.333	#NUM!	GPD2
4-aminobutyrate Degradation I	0.799	0.333	#NUM!	SUCLG2
Role of JAK family kinases in IL-6-type Cytokine Signaling	0.79	0.12	#NUM!	MAPK1,MAPK3,STAT1
Acyl-CoA Hydrolysis	0.788	0.154	#NUM!	ACOT7,ACOT9
Pyridoxal 5'-phosphate Salvage Pathway	0.788	0.0909	2.449	EIF2AK2,MAP2K2,MAPK1,MAPK3,PAK2,PDXK
Guanosine Nucleotides Degradation III	0.788	0.154	#NUM!	NT5E,PNP
Pancreatic Adenocarcinoma Signaling	0.772	0.0794	2.121	CDC42,HDAC2,HMOX1,MAP2K2,MAPK1,MAPK3,PA2G4,RAC1,RALA,STAT1
TGF-β Signaling	0.772	0.0833	2.828	CDC42,HRAS,MAP2K2,MAPK1,MAPK3,RALA,RAP1B,SERPINE1
Inhibition of Matrix Metalloproteases	0.762	0.103	#NUM!	LRP1,MMP14,RECK,TIMP1
Antigen Presentation Pathway	0.762	0.103	#NUM!	B2M,CALR,PDIA3,PSMB5
Cell Cycle: G1/S Checkpoint Regulation	0.745	0.0882	1	GNL3,HDAC2,PA2G4,RPL11,RPL5,SKP1
IL-6 Signaling	0.745	0.0781	3.162	COL1A1,HRAS,HSPB1,HSPB7,MAP2K2,MAP4K4,MAPK1,MAPK3,RALA,RAP1B
Salvage Pathways of Pyrimidine Ribonucleotides	0.738	0.0816	2.828	AK1,CMPK1,EIF2AK2,MAP2K2,MAPK1,MAPK3,NME1,PAK2
UVA-Induced MAPK Signaling	0.738	0.0816	2.828	HRAS,MAPK1,MAPK3,PDIA3,PRKCA,RALA,RAP1B,STAT1
Role of JAK1 and JAK3 in γc Cytokine Signaling	0.726	0.087	#NUM!	HRAS,MAPK1,MAPK3,RALA,RAP1B,STAT1
VEGF Family Ligand-Receptor Interactions	0.721	0.0833	2.646	HRAS,MAP2K2,MAPK1,MAPK3,PRKCA,RALA,RAP1B
Oxidative Ethanol Degradation III	0.714	0.0909	2.236	ALDH1B1,ALDH2,ALDH4A1,ALDH7A1,ALDH9A1
EGF Signaling	0.714	0.0909	2.236	HRAS,MAPK1,MAPK3,PRKCA,STAT1
Endocannabinoid Neuronal Synapse Pathway	0.697	0.0748	1.414	GNAI2,GNAQ,GNB1,GNB2,GNG12,MAPK1,MAPK3,MGLL,PDIA3,PRKAR1A,PRKAR2A
HOTAIR Regulatory Pathway	0.693	0.0736	2.887	ATG3,COL1A1,COL1A2,CTNNB1,ELAVL1,HDAC2,LAMTOR5,MMP14,RBBP4,RHOC,ROCK2,VIM
Choline Biosynthesis III	0.69	0.133	#NUM!	HMOX1,PCYT1A
Tumor Microenvironment Pathway	0.69	0.0726	3.606	COL1A1,COL1A2,FGF2,FN1,HRAS,ITGA5,MAP2K2,MAPK1,MAPK3,MMP14,RAC1,RALA,RAP1B
PRPP Biosynthesis I	0.686	0.25	#NUM!	PRPS1
Branched-chain α-keto acid Dehydrogenase Complex	0.686	0.25	#NUM!	DLD
Heme Biosynthesis from Uroporphyrinogen-III I	0.686	0.25	#NUM!	UROD
Phenylethylamine Degradation I	0.686	0.25	#NUM!	ALDH2
Oxidized GTP and dGTP Detoxification	0.686	0.25	#NUM!	RUVBL2
N-acetylglucosamine Degradation II	0.686	0.25	#NUM!	NAGK
Phenylalanine Degradation I (Aerobic)	0.686	0.25	#NUM!	QDPR
Fc Epsilon RI Signaling	0.68	0.0769	3	HRAS,MAP2K2,MAPK1,MAPK3,PRKCA,RAC1,RAC2,RALA,RAP1B
Corticotropin Releasing Hormone Signaling	0.67	0.0738	3	ARPC5,GNAI2,GNAQ,MAP2K2,MAPK1,MAPK3,PRKAR1A,PRKAR2A,PRKCA,RAP1B,SMARCC2
Nitric Oxide Signaling in the Cardiovascular System	0.652	0.0756	2.333	CAV1,HSP90AB1,HSP90B1,MAP2K2,MAPK1,MAPK3,PRKAR1A,PRKAR2A,PRKCA
Chondroitin Sulfate Degradation (Metazoa)	0.648	0.125	#NUM!	ARSB,OGA
Adenosine Nucleotides Degradation II	0.648	0.125	#NUM!	NT5E,PNP
Leptin Signaling in Obesity	0.633	0.0811	#NUM!	MAP2K2,MAPK1,MAPK3,PDIA3,PRKAR1A,PRKAR2A
PCP pathway	0.611	0.0833	2.236	PFN1,PFN2,RAC1,RHOA,ROCK2
Lysine Degradation II	0.602	0.2	#NUM!	ALDH7A1
Lysine Degradation V	0.602	0.2	#NUM!	ALDH7A1
2-oxobutanoate Degradation I	0.602	0.2	#NUM!	DLD
dTMP De Novo Biosynthesis	0.602	0.2	#NUM!	SHMT2
Glutamate Degradation III (via 4-aminobutyrate)	0.602	0.2	#NUM!	SUCLG2
Role of MAPK Signaling in Inhibiting the Pathogenesis of Influenza	0.599	0.0789	2.236	BAX,EIF2AK2,MAP2K2,MAPK1,MAPK3,PRDX6
nNOS Signaling in Neurons	0.572	0.0851	#NUM!	CAPN1,CAPN2,CAPNS1,PRKCA
Ovarian Cancer Signaling	0.567	0.0696	2.828	CTNNB1,HDAC2,HRAS,MAP2K2,MAPK1,MAPK3,PA2G4,PRKAR1A,PRKAR2A,RALA,RAP1B
D-myo-inositol-5-phosphate Metabolism	0.544	0.0674	3.317	ACP1,ATP1A1,IGBP1,MINPP1,NUDT5,PIP4K2A,PPP1CA,PPP1CB,PPP1CC,PPP1R12A,PPP1R14B,PPP2R1A,PPP4R1
D-myo-inositol (1,4,5,6)-Tetrakisphosphate Biosynthesis	0.539	0.0678	3.162	ACP1,ATP1A1,IGBP1,MINPP1,NUDT5,PPP1CA,PPP1CB,PPP1CC,PPP1R12A,PPP1R14B,PPP2R1A,PPP4R1
D-myo-inositol (3,4,5,6)-tetrakisphosphate Biosynthesis	0.539	0.0678	3.162	ACP1,ATP1A1,IGBP1,MINPP1,NUDT5,PPP1CA,PPP1CB,PPP1CC,PPP1R12A,PPP1R14B,PPP2R1A,PPP4R1
Antioxidant Action of Vitamin C	0.536	0.0714	-2	GLRX,GSTO1,HMOX1,MAPK1,MAPK3,PDIA3,PRDX6,TXN
Synaptic Long Term Depression	0.535	0.067	2.714	GNAI2,GNAQ,HRAS,MAP2K2,MAPK1,MAPK3,PDIA3,PPP2R1A,PRDX6,PRKCA,RALA,RAP1B,SMARCC2
Ceramide Biosynthesis	0.535	0.167	#NUM!	SPTLC1
Pentose Phosphate Pathway (Non-oxidative Branch)	0.535	0.167	#NUM!	TALDO1
Glycerol Degradation I	0.535	0.167	#NUM!	GPD2
Glycine Cleavage Complex	0.535	0.167	#NUM!	DLD
NAD Biosynthesis III	0.535	0.167	#NUM!	NAMPT
4-1BB Signaling in T Lymphocytes	0.529	0.0882	#NUM!	MAP2K2,MAPK1,MAPK3
Myc Mediated Apoptosis Signaling	0.514	0.08	2	BAX,FADD,PRKAR1A,PRKAR2A
Methylglyoxal Degradation III	0.51	0.1	#NUM!	AKR1A1,AKR1B1
Inflammasome pathway	0.51	0.1	#NUM!	CTSB,NEK7
DNA Methylation and Transcriptional Repression Signaling	0.506	0.0857	#NUM!	CHD4,HDAC2,RBBP4
Dopamine-DARPP32 Feedback in cAMP Signaling	0.502	0.0663	0	GNAI2,GNAQ,PDIA3,PPP1CA,PPP1CB,PPP1CC,PPP1R12A,PPP1R14B,PPP2R1A,PRKAR1A,PRKAR2A,PRKCA
Triacylglycerol Degradation	0.496	0.0784	2	AARS1,MGLL,PPME1,PRDX6
MIF-mediated Glucocorticoid Regulation	0.484	0.0833	#NUM!	MAPK1,MAPK3,MIF
Interferon Signaling	0.484	0.0833	#NUM!	BAX,IFI35,STAT1
Thioredoxin Pathway	0.479	0.143	#NUM!	TXN
Phosphatidylcholine Biosynthesis I	0.479	0.143	#NUM!	PCYT1A
Acetyl-CoA Biosynthesis I (Pyruvate Dehydrogenase Complex)	0.479	0.143	#NUM!	DLD
Glycogen Biosynthesis II (from UDP-D-Glucose)	0.479	0.143	#NUM!	GBE1
UVB-Induced MAPK Signaling	0.479	0.0769	2	EIF4EBP1,MAPK1,MAPK3,PRKCA
Neuropathic Pain Signaling In Dorsal Horn Neurons	0.472	0.0693	2.646	CAMK2D,MAPK1,MAPK3,PDIA3,PRKAR1A,PRKAR2A,PRKCA
LPS/IL-1 Mediated Inhibition of RXR Function	0.471	0.0635	#NUM!	ACSL3,ALDH18A1,ALDH1B1,ALDH1L2,ALDH2,ALDH4A1,ALDH7A1,ALDH9A1,CAT,FABP5,GSTK1,GSTO1,GSTP1,MGST1,PAPSS2,XPO1
NAD Signaling Pathway	0.47	0.0662	3.162	AIFM1,ETFA,FGF2,HSPD1,IDH2,LDHA,LDHB,NAMPT,NT5E,SOD2
Acute Phase Response Signaling	0.466	0.0649	3.162	CRABP2,FN1,HMOX1,HNRNPK,HRAS,MAP2K2,MAPK1,MAPK3,RALA,RAP1B,SERPINE1,SOD2
STAT3 Pathway	0.463	0.0667	3	FGF2,HRAS,IGF2R,MAP2K2,MAPK1,MAPK3,RAC1,RALA,RAP1B
Stearate Biosynthesis I (Animals)	0.462	0.0755	2	ACOT7,ACOT9,ACSL3,FASN
3-phosphoinositide Biosynthesis	0.457	0.064	3.317	ACP1,ATP1A1,IGBP1,MINPP1,NUDT5,PIP4K2A,PPP1CA,PPP1CB,PPP1CC,PPP1R12A,PPP1R14B,PPP2R1A,PPP4R1
Mouse Embryonic Stem Cell Pluripotency	0.439	0.0673	2.646	CTNNB1,HRAS,MAP2K2,MAPK1,MAPK3,RALA,RAP1B
3-phosphoinositide Degradation	0.433	0.0635	3.162	ACP1,ATP1A1,IGBP1,MINPP1,NUDT5,PPP1CA,PPP1CB,PPP1CC,PPP1R12A,PPP1R14B,PPP2R1A,PPP4R1
Purine Ribonucleosides Degradation to Ribose-1-phosphate	0.433	0.125	#NUM!	PNP
Netrin Signaling	0.424	0.0694	2.236	ENAH,PRKAR1A,PRKAR2A,RAC1,RAC2
Cell Cycle Control of Chromosomal Replication	0.416	0.0714	2	MCM2,MCM3,MCM6,PCNA
GPCR-Mediated Integration of Enteroendocrine Signaling Exemplified by an L Cell	0.41	0.0685	-0.447	GNAI2,GNAQ,PDIA3,PRKAR1A,PRKAR2A
Regulation Of The Epithelial Mesenchymal Transition By Growth Factors Pathway	0.409	0.0625	2.714	CDC42,FGF2,HRAS,MAP2K2,MAPK1,MAPK3,RAC1,RALA,RAP1B,RHOA,VIM,YAP1
Ceramide Signaling	0.408	0.0667	2.449	CTSD,HRAS,MAPK3,PPP2R1A,RALA,RAP1B
Senescence Pathway	0.399	0.0606	2.357	CAPN1,CAPN2,CAPNS1,CAT,DLD,EIF4EBP1,HRAS,MAP2K2,MAPK1,MAPK3,PPP1CA,PPP2R1A,RALA,RAP1B,SERPINE1,SOD2,SQSTM1,STING1
B Cell Receptor Signaling	0.395	0.0619	3.464	CAMK2D,CDC42,CFL1,CFL2,HRAS,MAP2K2,MAPK1,MAPK3,RAC1,RAC2,RALA,RAP1B
Erythropoietin Signaling Pathway	0.393	0.0621	3.317	CTNNB1,HRAS,MACROH2A2,MAP2K2,MAPK1,MAPK3,PRKCA,RAC1,RAC2,RALA,RAP1B
Leucine Degradation I	0.393	0.111	#NUM!	BCAT1
Heme Biosynthesis II	0.393	0.111	#NUM!	UROD
PI3K Signaling in B Lymphocytes	0.389	0.0629	3	CAMK2D,HRAS,MAP2K2,MAPK1,MAPK3,PDIA3,RAC1,RALA,RAP1B
MSP-RON Signaling Pathway	0.387	0.069	#NUM!	ACTA1,ACTA2,ACTB,ACTG1
RAR Activation	0.38	0.0612	#NUM!	ACTB,AKR1B1,CARM1,CRABP2,MAPK1,PRKAR1A,PRKAR2A,PRKCA,PSMC5,RAC1,RPL7A,SMARCC2
IL-17A Signaling in Gastric Cells	0.365	0.0769	#NUM!	MAPK1,MAPK3
Apelin Liver Signaling Pathway	0.365	0.0769	#NUM!	COL1A1,COL1A2
Angiopoietin Signaling	0.364	0.0649	2.236	CRK,HRAS,PAK2,RALA,RAP1B
Glycine Betaine Degradation	0.359	0.1	#NUM!	SHMT2
Adrenomedullin signaling pathway	0.359	0.0603	3.317	BAX,GNAQ,HRAS,MAP2K2,MAPK1,MAPK3,PDIA3,PRKAR1A,PRKAR2A,RALA,RAP1B,SMARCC2
Toll-like Receptor Signaling	0.352	0.0641	2	EIF2AK2,MAP4K4,MAPK1,RPS27A,TICAM2
MIF Regulation of Innate Immunity	0.347	0.0682	#NUM!	MAPK1,MAPK3,MIF
Estrogen Biosynthesis	0.347	0.0682	#NUM!	HSD17B10,HSD17B12,HSD17B4
NAD Salvage Pathway II	0.346	0.0741	#NUM!	ACP1,NT5E
ATM Signaling	0.336	0.0619	0	CBX3,HP1BP3,PPP1CC,PPP2R1A,TRIM28,USP7
Role of IL-17F in Allergic Inflammatory Airway Diseases	0.333	0.0667	#NUM!	MAP2K2,MAPK1,MAPK3
GDP-glucose Biosynthesis	0.329	0.0909	#NUM!	PGM1
GPCR-Mediated Nutrient Sensing in Enteroendocrine Cells	0.323	0.0603	1.89	GNAI2,GNAQ,GNG12,PDIA3,PRKAR1A,PRKAR2A,PRKCA
Sonic Hedgehog Signaling	0.312	0.069	#NUM!	PRKAR1A,PRKAR2A
PXR/RXR Activation	0.304	0.0615	#NUM!	PAPSS2,PCK2,PRKAR1A,PRKAR2A
Activation of IRF by Cytosolic Pattern Recognition Receptors	0.304	0.0615	1	ADAR,FADD,PPIB,STAT1
Glucose and Glucose-1-phosphate Degradation	0.302	0.0833	#NUM!	PGM1
Endothelin-1 Signaling	0.296	0.0576	3.162	GNAI2,GNAQ,HMOX1,HRAS,MAPK1,MAPK3,PDIA3,PRDX6,PRKCA,RALA,RAP1B
Mitotic Roles of Polo-Like Kinase	0.293	0.0606	#NUM!	CAPN1,HSP90AB1,HSP90B1,PPP2R1A
Glutamate Receptor Signaling	0.293	0.0606	#NUM!	GLS,GNB1,GNB2,GNG12
TR/RXR Activation	0.292	0.0595	#NUM!	COL6A3,ENO1,FASN,PFKP,RAB3B
Role of NANOG in Mammalian Embryonic Stem Cell Pluripotency	0.292	0.0583	2.646	CTNNB1,HRAS,MAP2K2,MAPK1,MAPK3,RALA,RAP1B
Assembly of RNA Polymerase III Complex	0.278	0.0769	#NUM!	SF3A1
NAD Phosphorylation and Dephosphorylation	0.278	0.0769	#NUM!	ACP1
Bile Acid Biosynthesis, Neutral Pathway	0.278	0.0769	#NUM!	SCP2
FAT10 Cancer Signaling Pathway	0.271	0.06	#NUM!	CTNNB1,EEF1A1,PCNA
Kinetochore Metaphase Signaling Pathway	0.268	0.0571	-1.633	BUB3,PPP1CA,PPP1CB,PPP1CC,PPP1R12A,PPP1R14B
Hereditary Breast Cancer Signaling	0.264	0.0563	#NUM!	ACTB,HDAC2,HRAS,NPM1,RALA,RAP1B,RPS27A,SMARCC2
Fatty Acid Activation	0.256	0.0714	#NUM!	ACSL3
Leukotriene Biosynthesis	0.256	0.0714	#NUM!	LTA4H
TNFR1 Signaling	0.249	0.0577	#NUM!	CDC42,FADD,PAK2
Growth Hormone Signaling	0.246	0.0563	2	MAPK1,MAPK3,PRKCA,STAT1
Inhibition of Angiogenesis by TSP1	0.24	0.0588	#NUM!	MAPK1,THBS1
Mismatch Repair in Eukaryotes	0.22	0.0625	#NUM!	PCNA
Dermatan Sulfate Degradation (Metazoa)	0.204	0.0588	#NUM!	OGA
IL-10 Signaling	0	0.0556	#NUM!	BLVRB,HMOX1,MAP4K4,MAPK1
Coagulation System	0	0.0286	#NUM!	SERPINE1
Hepatic Cholestasis	0	0.0159	#NUM!	PRKAR1A,PRKAR2A,PRKCA
LXR/RXR Activation	0	0.0244	#NUM!	ECHS1,FASN,HADH
VDR/RXR Activation	0	0.0385	#NUM!	PRKCA,PSMC5,SERPINB1
FXR/RXR Activation	0	0.0159	#NUM!	FASN,PCK2
Role of BRCA1 in DNA Damage Response	0	0.0375	#NUM!	ACTB,SMARCC2,STAT1
IL-12 Signaling and Production in Macrophages	0	0.0441	#NUM!	MAP2K2,MAPK1,MAPK3,PRKCA,RAB7A,STAT1
Role of RIG1-like Receptors in Antiviral Innate Immunity	0	0.0435	#NUM!	FADD,TRIM25
Role of Pattern Recognition Receptors in Recognition of Bacteria and Viruses	0	0.0385	1.342	EIF2AK2,EIF2S1,MAPK1,MAPK3,PRKCA,PTX3
TREM1 Signaling	0	0.0519	2	ITGA5,ITGB1,MAPK1,MAPK3
Role of NFAT in Regulation of the Immune Response	0	0.0335	2.828	GNAI2,GNAQ,GNB1,GNB2,GNG12,HRAS,IPO5,KPNA2,KPNA3,KPNA4,KPNA6,KPNB1,MAP2K2,MAPK1,MAPK3,RALA,RAP1B,TNPO1,XPO1
FcγRIIB Signaling in B Lymphocytes	0	0.0471	1	DOK1,HRAS,RALA,RAP1B
CCR5 Signaling in Macrophages	0	0.0147	#NUM!	GNAI2,GNAQ,GNB1,GNB2,GNG12,MAPK1,PRKCA
CD40 Signaling	0	0.0448	#NUM!	MAP2K2,MAPK1,MAPK3
Calcium-induced T Lymphocyte Apoptosis	0	0.00685	#NUM!	CAPN2,HDAC2,PRKCA
Cytotoxic T Lymphocyte-mediated Apoptosis of Target Cells	0	0.00496	#NUM!	B2M,FADD
CD27 Signaling in Lymphocytes	0	0.0175	#NUM!	MAP2K2
Lymphotoxin β Receptor Signaling	0	0.0364	#NUM!	MAPK1,MAPK3
IL-17 Signaling	0	0.0428	2.121	HRAS,HSP90AB1,HSP90B1,MAPK1,MAPK3,RALA,RAP1B,SRSF1
Airway Pathology in Chronic Obstructive Pulmonary Disease	0	0.00847	#NUM!	FGF2
CTLA4 Signaling in Cytotoxic T Lymphocytes	0	0.0241	#NUM!	AP1B1,AP1G1,AP2A1,AP2A2,AP2B1,AP2M1,B2M,CLTA,CLTB,CLTC,PPP2R1A
B Cell Activating Factor Signaling	0	0.0233	#NUM!	MAPK1
IL-15 Production	0	0.0163	#NUM!	STAT1,TWF1
T Helper Cell Differentiation	0	0.00223	#NUM!	STAT1
IL-9 Signaling	0	0.0286	#NUM!	STAT1
CD28 Signaling in T Helper Cells	0	0.0202	3.162	ACTR2,ACTR3,ARPC1B,ARPC2,ARPC3,ARPC5,ARPC5L,CDC42,MAP2K2,RAC1
Dendritic Cell Maturation	0	0.0141	2.828	B2M,COL1A1,COL1A2,FSCN1,MAPK1,MAPK3,PDIA3,STAT1
Factors Promoting Cardiogenesis in Vertebrates	0	0.0464	2.449	CAMK2D,CTNNB1,LRP1,PDIA3,PRKCA,RHOA,ROCK2
Docosahexaenoic Acid (DHA) Signaling	0	0.0263	#NUM!	BAX
iCOS-iCOSL Signaling in T Helper Cells	0	0.00412	#NUM!	CAMK2D,RAC1
Lipid Antigen Presentation by CD1	0	0.0228	#NUM!	AP1B1,AP2A1,AP2A2,AP2B1,AP2M1,B2M,CALR,PDIA3,PSAP
Cell Cycle Regulation by BTG Family Proteins	0	0.027	#NUM!	PPP2R1A
Maturity Onset Diabetes of Young (MODY) Signaling	0	0.0256	#NUM!	GAPDH,OGDH
Role of CHK Proteins in Cell Cycle Checkpoint Control	0	0.0351	#NUM!	PCNA,PPP2R1A
Human Embryonic Stem Cell Pluripotency	0	0.0422	#NUM!	CTNNB1,FGF2,GNAI2,GNAQ,GNB1,GNB2,GNG12
Role of Oct4 in Mammalian Embryonic Stem Cell Pluripotency	0	0.0435	#NUM!	IGF2BP1,PHB
CREB Signaling in Neurons	0	0.0299	3.207	CAMK2D,FGF2,GNAI2,GNAQ,GNB1,GNB2,GNG12,HRAS,IGF2R,MAP2K2,MAPK1,MAPK3,PDIA3,PRKAR1A,PRKAR2A,PRKCA,RALA,RAP1B
Type I Diabetes Mellitus Signaling	0	0.00821	#NUM!	FADD,HSPD1,MAPK1,STAT1
Small Cell Lung Cancer Signaling	0	0.0208	#NUM!	HDAC2,PA2G4
Basal Cell Carcinoma Signaling	0	0.0139	#NUM!	CTNNB1
Allograft Rejection Signaling	0	0.00217	#NUM!	B2M
Type II Diabetes Mellitus Signaling	0	0.0329	2	ACSL3,MAPK1,MAPK3,PKM,PRKCA
Communication between Innate and Adaptive Immune Cells	0	0.00211	#NUM!	B2M
Systemic Lupus Erythematosus Signaling	0	0.0484	#NUM!	EFTUD2,HNRNPA2B1,HNRNPC,HRAS,LSM2,LSM3,LSM5,LSM7,MAPK1,MAPK3,PPIH,PRPF19,PRPF4,PRPF8,RALA,RAP1B,SART1,SF3B4,SNRNP70,SNRPA1,SNRPC,SNRPD1,SNRPD2,SNRPD3,SNRPE,SNRPF,SNRPG,SNRPN,SNU13
Cdc42 Signaling	0	0.0488	3.674	ACTR2,ACTR3,ARPC1B,ARPC2,ARPC3,ARPC5,ARPC5L,B2M,CDC42,CFL1,CFL2,CLIP1,EXOC2,EXOC7,IQGAP1,ITGA2,ITGA5,ITGB1,MAPK1,MPRIP,MYL12A,MYL6,MYL9,PAK2,PPP1CB,PPP1R12A,RALA
April Mediated Signaling	0	0.0238	#NUM!	MAPK1
Retinoic acid Mediated Apoptosis Signaling	0	0.0333	#NUM!	CRABP2,FADD
Role of Osteoblasts, Osteoclasts and Chondrocytes in Rheumatoid Arthritis	0	0.0357	#NUM!	COL1A1,CTNNB1,GSN,ITGA5,LRP1,MAPK1,MAPK3,MMP14
Phospholipase C Signaling	0	0.0491	3.53	AHNAK,CDC42,GNAQ,GNB1,GNB2,GNG12,HDAC2,HMOX1,HRAS,ITGA2,ITGA5,ITGB1,MAP2K2,MAPK1,MAPK3,MARCKS,MPRIP,MYL12A,MYL6,MYL9,PEBP1,PPP1CB,PPP1R12A,PRKCA,RAC1,RAC2,RALA,RAP1B,RHOA,RHOC,RHOG,TGM2
Atherosclerosis Signaling	0	0.0308	#NUM!	COL1A1,COL1A2,GLG1,PRDX6
Role of Macrophages, Fibroblasts and Endothelial Cells in Rheumatoid Arthritis	0	0.0554	#NUM!	CAMK2D,CTNNB1,FGF2,FN1,GNAQ,HRAS,LRP1,MAP2K2,MAPK1,MAPK3,MIF,PDIA3,PRKCA,RAC1,RALA,RAP1B,RHOA,ROCK2
Breast Cancer Regulation by Stathmin1	0	0.0541	1.095	CAMK2D,FGF2,GNAQ,GNB1,GNB2,GNG12,HRAS,MAP2K2,MAPK1,MAPK3,PPP1CA,PPP1CB,PPP1CC,PPP1R12A,PPP1R14B,PPP2R1A,PRKAR1A,PRKAR2A,PRKCA,RAC1,RAC2,RALA,RAP1B,RHOA,STMN1,TUBA1B,TUBA1C,TUBB,TUBB2A,TUBB4B,TUBB6,TUBB8
RANK Signaling in Osteoclasts	0	0.044	2	GSN,MAP2K2,MAPK1,MAPK3
Neuroprotective Role of THOP1 in Alzheimer's Disease	0	0.0339	#NUM!	IDE,PRKAR1A,PRKAR2A,YWHAE
Regulation of IL-2 Expression in Activated and Anergic T Lymphocytes	0	0.0152	2.646	HRAS,MAP2K2,MAPK1,MAPK3,RAC1,RALA,RAP1B
Role of Wnt/GSK-3β Signaling in the Pathogenesis of Influenza	0	0.0128	#NUM!	CTNNB1
TWEAK Signaling	0	0.027	#NUM!	FADD
Nur77 Signaling in T Lymphocytes	0	0.0143	0.816	B2M,HDAC2,MAP2K2,MAPK1,MAPK3,PCNA,PRKCA
PKCθ Signaling in T Lymphocytes	0	0.0149	2.828	CAMK2D,HRAS,MAPK1,MAPK3,RAC1,RAC2,RALA,RAP1B
Role of Lipids/Lipid Rafts in the Pathogenesis of Influenza	0	0.0435	#NUM!	FDPS
Role of Hypercytokinemia/hyperchemokinemia in the Pathogenesis of Influenza	0	0.0233	#NUM!	EIF2AK2,STAT1
Antiproliferative Role of TOB in T Cell Signaling	0	0.00743	#NUM!	MAPK1,PABPC1,SKP1
OX40 Signaling Pathway	0	0.00219	#NUM!	B2M
Intrinsic Prothrombin Activation Pathway	0	0.0476	#NUM!	COL1A1,COL1A2
Cyclins and Cell Cycle Regulation	0	0.0476	#NUM!	HDAC2,PA2G4,PPP2R1A,SKP1
Assembly of RNA Polymerase II Complex	0	0.02	#NUM!	TAF15
IL-17A Signaling in Airway Cells	0	0.0448	#NUM!	MAP2K2,MAPK1,MAPK3
Role of IL-17A in Arthritis	0	0.0526	#NUM!	MAP2K2,MAPK1,MAPK3
IL-17A Signaling in Fibroblasts	0	0.0526	#NUM!	MAPK1,MAPK3
Role of JAK1, JAK2 and TYK2 in Interferon Signaling	0	0.0385	#NUM!	STAT1
Role of JAK2 in Hormone-like Cytokine Signaling	0	0.0294	#NUM!	STAT1
iNOS Signaling	0	0.0426	#NUM!	MAPK1,STAT1
GADD45 Signaling	0	0.05	#NUM!	PCNA
Heparan Sulfate Biosynthesis	0	0.0375	#NUM!	AARS1,PPME1,PRDX6
Retinoate Biosynthesis I	0	0.0278	#NUM!	AKR1B1
Heparan Sulfate Biosynthesis (Late Stages)	0	0.0411	#NUM!	AARS1,PPME1,PRDX6
tRNA Splicing	0	0.0227	#NUM!	APEX1
γ-linolenate Biosynthesis II (Animals)	0	0.0556	#NUM!	ACSL3
D-myo-inositol (1,4,5)-Trisphosphate Biosynthesis	0	0.0385	#NUM!	PIP4K2A
Phospholipases	0	0.0455	#NUM!	HMOX1,PDIA3,PRDX6
Superpathway of Inositol Phosphate Compounds	0	0.0558	3.317	ACP1,ATP1A1,IGBP1,MINPP1,NUDT5,PIP4K2A,PPP1CA,PPP1CB,PPP1CC,PPP1R12A,PPP1R14B,PPP2R1A,PPP4R1
Superpathway of D-myo-inositol (1,4,5)-trisphosphate Metabolism	0	0.0435	#NUM!	MINPP1
Mitochondrial L-carnitine Shuttle Pathway	0	0.0556	#NUM!	ACSL3
D-myo-inositol (1,3,4)-trisphosphate Biosynthesis	0	0.0556	#NUM!	MINPP1
Retinol Biosynthesis	0	0.0227	#NUM!	ESD
Granulocyte Adhesion and Diapedesis	0	0.0423	#NUM!	EZR,GLG1,GNAI2,ITGB1,MMP14,MSN,RDX,THY1
Regulation of the Epithelial-Mesenchymal Transition Pathway	0	0.0513	#NUM!	CTNNB1,FGF2,HRAS,LOX,MAP2K2,MAPK1,MAPK3,RALA,RAP1B,RHOA
Sperm Motility	0	0.0433	2.236	GNAI2,GNAQ,GNB1,GNB2,GNG12,PDIA3,PRDX6,PRKAR1A,PRKAR2A,PRKCA,TWF1
Tec Kinase Signaling	0	0.0396	3.742	ACTA1,ACTA2,ACTB,ACTG1,CDC42,FADD,GNAI2,GNAQ,GNB1,GNB2,GNG12,ITGA2,ITGA5,ITGB1,PAK2,PRKCA,RAC1,RAC2,RHOA,RHOC,RHOG,STAT1
Adipogenesis pathway	0	0.0296	#NUM!	CTNNB1,FGF2,HDAC2,RBBP4
Wnt/Ca+ pathway	0	0.0312	#NUM!	PDIA3,PRKCA
Nucleotide Excision Repair Pathway	0	0.0286	#NUM!	RAD23B
SAPK/JNK Signaling	0	0.0292	3.464	CDC42,CRK,CRKL,FADD,GNB1,GNB2,GNG12,HNRNPK,HRAS,MAP4K4,RAC1,RAC2,RALA,RAP1B
IL-4 Signaling	0	0.0326	#NUM!	HRAS,RALA,RAP1B
Wnt/β-catenin Signaling	0	0.0405	0.816	APPL2,CTNNB1,GNAQ,LRP1,PPP2R1A,RPS27A,RUVBL2
Serotonin Receptor Signaling	0	0.0233	#NUM!	QDPR
Phototransduction Pathway	0	0.0556	#NUM!	GNB1,PRKAR1A,PRKAR2A
cAMP-mediated signaling	0	0.0437	1	AKAP12,APEX1,CAMK2D,GNAI2,MAP2K2,MAPK1,MAPK3,PRKAR1A,PRKAR2A,RGS10
p38 MAPK Signaling	0	0.0339	#NUM!	FADD,HSPB1,HSPB7,STAT1
NF-κB Signaling	0	0.0182	2.53	EIF2AK2,FADD,HDAC2,HRAS,IGF2R,MAP4K4,RALA,RAP1B,UBE2N,UBE2V1
T Cell Receptor Signaling	0	0.0203	3.464	AKT1S1,B2M,CTNNB1,HRAS,ITGA2,ITGB1,MAP2K2,MAPK1,MAPK3,RAC1,RALA,RAP1B
G-Protein Coupled Receptor Signaling	0	0.0507	#NUM!	APEX1,CAMK2D,GNAI2,GNAQ,HRAS,MAP2K2,MAPK1,MAPK3,PRKAR1A,PRKAR2A,PRKCA,RALA,RAP1B,RGS10
Gustation Pathway	0	0.0359	#NUM!	APEX1,GNB1,GNB2,GNG12,PRKAR1A,PRKAR2A
PD-1, PD-L1 cancer immunotherapy pathway	0	0.0189	#NUM!	B2M,YAP1
Th1 and Th2 Activation Pathway	0	0.0116	#NUM!	CHD4,STAT1
Th1 Pathway	0	0.0082	#NUM!	STAT1
Th2 Pathway	0	0.0073	#NUM!	CHD4
Osteoarthritis Pathway	0	0.0556	1.897	ANXA5,CTNNA1,CTNNB1,FADD,FGF2,FN1,GREM1,ITGA2,ITGA5,ITGB1,LRP1,NAMPT,RAC1
IL-7 Signaling Pathway	0	0.0513	1	BAX,MAPK1,MAPK3,STAT1
Neuroinflammation Signaling Pathway	0	0.0381	3	B2M,CTNNB1,GLS,HMOX1,IDE,MAPK1,MAPK3,RAC1,RAC2,SOD2,STAT1,TICAM2
Th17 Activation Pathway	0	0.00433	#NUM!	HSP90AB1,HSP90B1
SPINK1 Pancreatic Cancer Pathway	0	0.0333	#NUM!	CTSA,CTSB
Apelin Pancreas Signaling Pathway	0	0.0435	#NUM!	PRKAR1A,PRKAR2A
Apelin Cardiac Fibroblast Signaling Pathway	0	0.0435	#NUM!	SERPINE1
Cardiac Hypertrophy Signaling (Enhanced)	0	0.0539	4.426	APEX1,CAMK2D,CTNNB1,EIF4EBP1,FGF2,GNAI2,GNAQ,GNB1,GNB2,GNG12,HDAC2,HRAS,HSPB1,HSPB7,ITGA2,ITGA5,ITGB1,MAP2K2,MAPK1,MAPK3,PDIA3,PRKAR1A,PRKAR2A,PRKCA,RALA,RAP1B,RHOA,ROCK2,RPS6
T Cell Exhaustion Signaling Pathway	0	0.0129	#NUM!	HRAS,MAPK1,MAPK3,PPP2R1A,RALA,RAP1B,STAT1
Systemic Lupus Erythematosus In T Cell Signaling Pathway	0	0.0324	1.789	AKT1S1,B2M,CDC42,EZR,GNAI2,HRAS,MAP2K2,MAPK1,MAPK3,MSN,PPP2R1A,RAC1,RAC2,RALA,RAP1B,RDX,RHOA,RHOC,RHOG,ROCK2
Systemic Lupus Erythematosus In B Cell Signaling Pathway	0	0.0469	3.606	CTNNB1,HRAS,MAP2K2,MAP4K4,MAPK1,MAPK3,PRKCA,RAC1,RAC2,RALA,RAP1B,STAT1,STING1
White Adipose Tissue Browning Pathway	0	0.0368	2.236	LDHA,LDHB,MAPK1,PRKAR1A,PRKAR2A
BEX2 Signaling Pathway	0	0.037	#NUM!	CTNNB1,LGALS1,PPP2R1A
Regulation Of The Epithelial Mesenchymal Transition In Development Pathway	0	0.0345	#NUM!	CTNNB1,LOX,S100A4
MSP-RON Signaling In Macrophages Pathway	0	0.0513	1.633	HRAS,MAPK1,MAPK3,RALA,RAP1B,STAT1
Complement System	0	0.027	#NUM!	C1QBP
Eicosanoid Signaling	0	0.0448	#NUM!	LTA4H,PRDX6,PTGIS

## Sheet: 9mM Metf Whole cell proteome 
© 2000-2021 QIAGEN. All rights reserved.
Ingenuity Canonical Pathways	-log(p-value)	Ratio	z-score	Molecules
EIF2 Signaling	63.1	0.42	6.112	ACTA2,ACTB,EIF1,EIF2S1,EIF2S2,EIF2S3,EIF3A,EIF3B,EIF3C,EIF3D,EIF3E,EIF3F,EIF3G,EIF3H,EIF3I,EIF3J,EIF3L,EIF3M,EIF4A1,EIF4A2,EIF5,EIF5B,HSPA5,MAP2K2,MAPK1,MAPK3,PABPC1,PPP1CA,PPP1CB,PPP1CC,RALA,RAP1B,RPL10,RPL10A,RPL11,RPL12,RPL13,RPL13A,RPL14,RPL18,RPL19,RPL21,RPL22,RPL22L1,RPL23,RPL26,RPL27,RPL27A,RPL29,RPL3,RPL30,RPL31,RPL32,RPL35,RPL35A,RPL36,RPL38,RPL4,RPL6,RPL7,RPL7A,RPL8,RPLP0,RPLP1,RPLP2,RP…
Regulation of eIF4 and p70S6K Signaling	31.7	0.324	2.111	EIF1,EIF2S1,EIF2S2,EIF2S3,EIF3A,EIF3B,EIF3C,EIF3D,EIF3E,EIF3F,EIF3G,EIF3H,EIF3I,EIF3J,EIF3L,EIF3M,EIF4A1,EIF4A2,ITGA2,ITGA5,ITGAV,ITGB1,MAP2K2,MAPK1,MAPK3,PABPC1,PPP2R1A,PPP2R2A,RALA,RAP1B,RPS10,RPS11,RPS12,RPS13,RPS14,RPS15,RPS15A,RPS16,RPS18,RPS19,RPS2,RPS20,RPS23,RPS25,RPS26,RPS27A,RPS27L,RPS28,RPS29,RPS3,RPS3A,RPS4X,RPS5,RPS6,RPS7,RPS8,RPS9,RPSA
BAG2 Signaling Pathway	29.7	0.476	0.277	BAG2,CTSB,HSPA1A/HSPA1B,HSPA4,HSPA5,HSPA8,HSPA9,MAPK1,MAPK3,PSMA1,PSMA2,PSMA3,PSMA4,PSMA5,PSMA6,PSMA7,PSMB1,PSMB3,PSMB5,PSMB6,PSMC1,PSMC2,PSMC4,PSMC5,PSMC6,PSMD10,PSMD11,PSMD12,PSMD13,PSMD14,PSMD2,PSMD3,PSMD4,PSMD5,PSMD7,PSMD9,PSME1,PSME2,PSME3,PSMF1
FAT10 Signaling Pathway	28.6	0.589	1.633	PSMA1,PSMA2,PSMA3,PSMA4,PSMA5,PSMA6,PSMA7,PSMB1,PSMB3,PSMB5,PSMB6,PSMC1,PSMC2,PSMC4,PSMC5,PSMC6,PSMD10,PSMD11,PSMD12,PSMD13,PSMD14,PSMD2,PSMD3,PSMD4,PSMD5,PSMD7,PSMD9,PSME1,PSME2,PSME3,PSMF1,UBA1,UBA6
Protein Ubiquitination Pathway	26.5	0.236	#NUM!	CRYAB,DNAJA1,DNAJB1,DNAJB11,DNAJB4,DNAJC13,ELOB,ELOC,HSP90AB1,HSP90B1,HSPA1A/HSPA1B,HSPA4,HSPA5,HSPA8,HSPA9,HSPB1,HSPB6,HSPB7,HSPD1,HSPE1,HSPH1,PSMA1,PSMA2,PSMA3,PSMA4,PSMA5,PSMA6,PSMA7,PSMB1,PSMB3,PSMB5,PSMB6,PSMC1,PSMC2,PSMC4,PSMC5,PSMC6,PSMD10,PSMD11,PSMD12,PSMD13,PSMD14,PSMD2,PSMD3,PSMD4,PSMD5,PSMD7,PSMD9,PSME1,PSME2,RPS27A,SUGT1,TRAP1,UBA1,UBE2K,UBE2L3,UBE2M,UBE2N,UBE2V1,UBE2V2,UCHL1,UCHL3,U…
mTOR Signaling	25.5	0.264	2.496	CDC42,EIF3A,EIF3B,EIF3C,EIF3D,EIF3E,EIF3F,EIF3G,EIF3H,EIF3I,EIF3J,EIF3L,EIF3M,EIF4A1,EIF4A2,EIF4B,FKBP1A,MAPK1,MAPK3,PPP2R1A,PPP2R2A,PRKCA,RAC2,RALA,RAP1B,RHOA,RHOC,RHOG,RPS10,RPS11,RPS12,RPS13,RPS14,RPS15,RPS15A,RPS16,RPS18,RPS19,RPS2,RPS20,RPS23,RPS25,RPS26,RPS27A,RPS27L,RPS28,RPS29,RPS3,RPS3A,RPS4X,RPS5,RPS6,RPS7,RPS8,RPS9,RPSA
Huntington's Disease Signaling	25.2	0.228	0.577	AP2A2,ATP5F1A,ATP5F1B,ATP5F1C,ATP5F1D,ATP5PB,BAX,CAPN1,CAPN2,CLTA,CLTC,DCTN1,DNAJB1,DNM2,DYNC1I2,GLS,GNB1,GNB2,GNB4,GNG12,HSPA1A/HSPA1B,HSPA4,HSPA5,HSPA8,HSPA9,MAPK1,MAPK3,NAPA,NSF,PRKCA,PSMA1,PSMA2,PSMA3,PSMA4,PSMA5,PSMA6,PSMA7,PSMB1,PSMB3,PSMB5,PSMB6,PSMC1,PSMC2,PSMC4,PSMC5,PSMC6,PSMD10,PSMD11,PSMD12,PSMD13,PSMD14,PSMD2,PSMD3,PSMD4,PSMD5,PSMD7,PSMD9,PSME1,PSME2,PSME3,PSMF1,RPS27A,TGM2,VAMP3
Polyamine Regulation in Colon Cancer	24	0.5	#NUM!	PSMA1,PSMA2,PSMA3,PSMA4,PSMA5,PSMA6,PSMA7,PSMB1,PSMB3,PSMB5,PSMB6,PSMC1,PSMC2,PSMC4,PSMC5,PSMC6,PSMD10,PSMD11,PSMD12,PSMD13,PSMD14,PSMD2,PSMD3,PSMD4,PSMD5,PSMD7,PSMD9,PSME1,PSME2,PSME3,PSMF1
Remodeling of Epithelial Adherens Junctions	20	0.426	3.162	ACTA2,ACTB,ACTG1,ACTN1,ACTN4,ACTR2,ACTR3,ARPC1B,ARPC2,ARPC3,ARPC4,ARPC5,ARPC5L,CTNNA1,DNM2,IQGAP1,MAPRE1,NME1,RAB7A,RALA,TUBA1B,TUBA1C,TUBB,TUBB2A,TUBB3,TUBB4B,TUBB6,VCL,ZYX
Inhibition of ARE-Mediated mRNA Degradation Pathway	19.9	0.267	3	MAPK1,MAPK3,PPP2R1A,PPP2R2A,PRKAR1A,PRKAR2A,PSMA1,PSMA2,PSMA3,PSMA4,PSMA5,PSMA6,PSMA7,PSMB1,PSMB3,PSMB5,PSMB6,PSMC1,PSMC2,PSMC4,PSMC5,PSMC6,PSMD10,PSMD11,PSMD12,PSMD13,PSMD14,PSMD2,PSMD3,PSMD4,PSMD5,PSMD7,PSMD9,PSME1,PSME2,PSME3,PSMF1,YWHAB,YWHAE,YWHAG,YWHAH,YWHAQ,YWHAZ
Integrin Signaling	18	0.221	6.332	ACTA2,ACTB,ACTG1,ACTN1,ACTN4,ACTR2,ACTR3,ARPC1B,ARPC2,ARPC3,ARPC4,ARPC5,ARPC5L,CAPN1,CAPN2,CAV1,CDC42,CRK,CTTN,GSN,ILK,ITGA2,ITGA5,ITGAV,ITGB1,LIMS1,MAP2K2,MAPK1,MAPK3,MYL12A,MYL9,PAK2,PARVA,PFN1,PFN2,PPP1CB,PXN,RAC2,RALA,RAP1B,RHOA,RHOC,RHOG,TLN1,VASP,VCL,ZYX
tRNA Charging	17.3	0.538	4.583	AARS1,CARS1,DARS1,EPRS1,FARSA,FARSB,GARS1,HARS1,IARS1,IARS2,KARS1,LARS1,MARS1,NARS1,QARS1,RARS1,SARS1,TARS1,VARS1,WARS1,YARS1
Actin Cytoskeleton Signaling	16.9	0.2	5.603	ACTA2,ACTB,ACTG1,ACTN1,ACTN4,ACTR2,ACTR3,ARPC1B,ARPC2,ARPC3,ARPC4,ARPC5,ARPC5L,CDC42,CFL2,CRK,EZR,FGF2,FLNA,FN1,GNG12,GSN,IQGAP1,ITGA2,ITGA5,ITGAV,ITGB1,MAP2K2,MAPK1,MAPK3,MSN,MYH10,MYH9,MYL12A,MYL6,MYL9,PAK2,PFN1,PFN2,PPP1CB,PXN,RAC2,RALA,RAP1B,RHOA,TLN1,TMSB10/TMSB4X,VCL,WASF2
Coronavirus Pathogenesis Pathway	16.6	0.217	-4.32	ATP6V1A,BAX,CCDC22,CTSL,EEF1A1,KPNB1,MAPK1,MAPK3,NPM1,PA2G4,RAB7A,RPS10,RPS11,RPS12,RPS13,RPS14,RPS15,RPS15A,RPS16,RPS18,RPS19,RPS2,RPS20,RPS23,RPS25,RPS26,RPS27A,RPS27L,RPS28,RPS29,RPS3,RPS3A,RPS4X,RPS5,RPS6,RPS7,RPS8,RPS9,RPSA,SERPINE1,STAT1,TNPO1,TOMM70,TRIM25
Clathrin-mediated Endocytosis Signaling	13.7	0.202	#NUM!	AAK1,ACTA2,ACTB,ACTG1,ACTR2,ACTR3,AP1B1,AP2A1,AP2A2,AP2B1,AP2M1,AP3B1,AP3S1,ARPC1B,ARPC2,ARPC3,ARPC4,ARPC5,ARPC5L,CDC42,CLTA,CLTC,CTTN,DAB2,DNM2,FGF2,HSPA8,ITGA5,ITGB1,PCYOX1,PICALM,PPP3CA,RAB11A,RAB7A,RPS27A,SH3GL1,SH3GLB1,SNX9,TFRC
Epithelial Adherens Junction Signaling	13.6	0.222	#NUM!	ACTA2,ACTB,ACTG1,ACTN1,ACTN4,ACTR2,ACTR3,ARPC1B,ARPC2,ARPC3,ARPC4,ARPC5,ARPC5L,CDC42,CLINT1,CRK,CTNNA1,IQGAP1,LMO7,MYH10,MYH9,MYL6,MYL9,RALA,RAP1B,RHOA,TUBA1B,TUBA1C,TUBB,TUBB2A,TUBB3,TUBB4B,TUBB6,VCL,ZYX
ILK Signaling	13.3	0.197	3.307	ACTA2,ACTB,ACTG1,ACTN1,ACTN4,CDC42,CFL2,DSP,FBLIM1,FLNA,FLNB,FLNC,FN1,ILK,ITGB1,KRT18,LIMS1,LIMS2,MAPK1,MAPK3,MYH10,MYH9,MYL6,MYL9,NACA,PARVA,PPP1R14B,PPP2R1A,PPP2R2A,PXN,RAC2,RHOA,RHOC,RHOG,RSU1,TGFB1I1,TMSB10/TMSB4X,VCL,VIM
Regulation of Actin-based Motility by Rho	12.8	0.25	4.811	ACTA2,ACTB,ACTR2,ACTR3,ARHGDIA,ARPC1B,ARPC2,ARPC3,ARPC4,ARPC5,ARPC5L,CDC42,GSN,ITGA2,ITGA5,ITGAV,ITGB1,MYL12A,MYL6,MYL9,PAK2,PFN1,PFN2,PIP4K2A,PPP1CB,RAC2,RHOA,RHOC,RHOG
RhoGDI Signaling	12.1	0.181	-4.747	ACTA2,ACTB,ACTG1,ACTR2,ACTR3,ARHGAP1,ARHGDIA,ARPC1B,ARPC2,ARPC3,ARPC4,ARPC5,ARPC5L,CDC42,CFL2,EZR,GNAI2,GNB1,GNB2,GNB4,GNG12,ITGA2,ITGA5,ITGAV,ITGB1,MSN,MYH10,MYH9,MYL12A,MYL6,MYL9,PAK2,PIP4K2A,PRKCA,RAC2,RHOA,RHOC,RHOG,WASF2
RAN Signaling	12.1	0.706	3.464	CSE1L,KPNA1,KPNA2,KPNA3,KPNA4,KPNA6,KPNB1,RAN,RANBP1,RANGAP1,TNPO1,XPO1
Coronavirus Replication Pathway	12.1	0.4	4.243	ARCN1,BAG3,COPA,COPB1,COPB2,COPE,COPG1,COPG2,COPZ1,CTSL,DDX1,TUBA1B,TUBA1C,TUBB,TUBB2A,TUBB3,TUBB4B,TUBB6
Germ Cell-Sertoli Cell Junction Signaling	11.8	0.199	#NUM!	ACTA2,ACTB,ACTG1,ACTN1,ACTN4,CDC42,CFL2,CLINT1,CTNNA1,GSN,ILK,IQGAP1,ITGA2,ITGB1,MAP2K2,MAPK1,MAPK3,PAK2,PXN,RAC2,RALA,RAP1B,RHOA,RHOC,RHOG,TUBA1B,TUBA1C,TUBB,TUBB2A,TUBB3,TUBB4B,TUBB6,VCL,ZYX
Virus Entry via Endocytic Pathways	11.6	0.25	#NUM!	ACTA2,ACTB,ACTG1,AP1B1,AP2A1,AP2A2,AP2B1,AP2M1,AP3B1,AP3S1,CAV1,CDC42,CLTA,CLTC,DNM2,FLNA,FLNB,FLNC,ITGA2,ITGA5,ITGB1,PRKCA,RAC2,RALA,RAP1B,TFRC
Caveolar-mediated Endocytosis Signaling	11.4	0.293	#NUM!	ACTA2,ACTB,ACTG1,ARCN1,CAV1,CAVIN1,COPA,COPB1,COPB2,COPE,COPG1,COPG2,COPZ1,DNM2,FLNA,FLNB,FLNC,ITGA2,ITGA5,ITGAV,ITGB1,PRKCA
Phagosome Maturation	11.3	0.201	#NUM!	ATP6V1A,ATP6V1B2,ATP6V1E1,CALR,CANX,CTSA,CTSB,CTSL,DCTN4,DYNC1H1,DYNC1I2,DYNC1LI1,DYNLL1,DYNLRB1,EEA1,LAMP1,NAPA,NSF,PRDX1,PRDX2,PRDX5,PRDX6,RAB7A,RAC2,TUBA1B,TUBA1C,TUBB,TUBB2A,TUBB3,TUBB4B,TUBB6,VAMP3
Sirtuin Signaling Pathway	10.2	0.147	1.633	ACLY,APEX1,ATG3,ATP5F1A,ATP5F1B,ATP5F1C,ATP5F1D,ATP5PB,BAX,GLS,GLUD1,GOT2,IDH2,LDHA,LDHB,MAPK1,MAPK3,NDRG1,NDUFV2,NQO1,PARP1,PCK2,PGAM1,PGK1,PPID,PRKDC,SLC25A5,SLC25A6,SOD1,SOD2,TIMM44,TIMM9,TOMM22,TOMM34,TOMM70,TRIM28,TUBA1B,TUBA1C,UQCRC2,VDAC1,VDAC3,XRCC5,XRCC6
Fcγ Receptor-mediated Phagocytosis in Macrophages and Monocytes	10.1	0.245	4.796	ACTA2,ACTB,ACTG1,ACTR2,ACTR3,ARPC1B,ARPC2,ARPC3,ARPC4,ARPC5,ARPC5L,CDC42,CRK,EZR,MAPK1,MAPK3,PRKCA,PXN,RAB11A,RAC2,TLN1,VAMP3,VASP
Signaling by Rho Family GTPases	9.7	0.149	5.303	ACTA2,ACTB,ACTG1,ACTR2,ACTR3,ARPC1B,ARPC2,ARPC3,ARPC4,ARPC5,ARPC5L,CDC42,CFL2,EZR,GNAI2,GNB1,GNB2,GNB4,GNG12,IQGAP1,ITGA2,ITGA5,ITGAV,ITGB1,MAP2K2,MAPK1,MAPK3,MSN,MYL12A,MYL6,MYL9,PAK2,PIP4K2A,RAC2,RHOA,RHOC,RHOG,SEPTIN9,STMN1,VIM
Isoleucine Degradation I	9.03	0.588	2.828	ACAA2,ACAT1,ACAT2,BCAT1,DLD,ECHS1,HADHA,HADHB,HSD17B10,HSD17B4
RhoA Signaling	9.02	0.202	4.2	ACTA2,ACTB,ACTG1,ACTR2,ACTR3,ARHGAP1,ARPC1B,ARPC2,ARPC3,ARPC4,ARPC5,ARPC5L,CFL2,EZR,KTN1,MSN,MYL12A,MYL6,MYL9,PFN1,PFN2,PIP4K2A,PPP1CB,RHOA,SEPTIN9
NRF2-mediated Oxidative Stress Response	8.45	0.148	4.243	ACTA2,ACTB,ACTG1,AKR1A1,CAT,CBR1,CCT7,DNAJA1,DNAJA2,DNAJB1,DNAJB11,DNAJB4,DNAJC13,ERP29,GSTK1,GSTO1,GSTP1,HSP90AB1,HSP90B1,MAP2K2,MAPK1,MAPK3,NQO1,PPIB,PRDX1,PRKCA,RALA,RAP1B,SOD1,SOD2,STIP1,TXN,TXNRD1,UBE2K,VCP
Sertoli Cell-Sertoli Cell Junction Signaling	8.33	0.155	#NUM!	ACTA2,ACTB,ACTG1,ACTN1,ACTN4,CDC42,CLINT1,CTNNA1,ILK,ITGA2,ITGA5,ITGAV,ITGB1,MAP2K2,MAPK1,MAPK3,PRKAR1A,PRKAR2A,RALA,RAP1B,SPTAN1,SPTBN1,TJP2,TUBA1B,TUBA1C,TUBB,TUBB2A,TUBB3,TUBB4B,TUBB6,VCL,YBX3
Ephrin Receptor Signaling	8.01	0.154	5.112	ACP1,ACTR2,ACTR3,ARPC1B,ARPC2,ARPC3,ARPC4,ARPC5,ARPC5L,CDC42,CFL2,CRK,GNAI2,GNB1,GNB2,GNB4,GNG12,ITGA2,ITGA5,ITGAV,ITGB1,MAP2K2,MAPK1,MAPK3,PAK2,PXN,RAC2,RALA,RAP1B,RHOA,SDCBP
Glycolysis I	7.91	0.423	3.317	ALDOA,ENO1,ENO3,GAPDH,GPI,PFKL,PFKP,PGAM1,PGK1,PKM,TPI1
Actin Nucleation by ARP-WASP Complex	7.85	0.215	4.243	ACTR2,ACTR3,ARPC1B,ARPC2,ARPC3,ARPC4,ARPC5,ARPC5L,CDC42,ITGA2,ITGA5,ITGAV,ITGB1,RAC2,RALA,RAP1B,RHOA,RHOC,RHOG,VASP
Aldosterone Signaling in Epithelial Cells	7.67	0.165	2.646	AHCY,CRYAB,DNAJA1,DNAJB1,DNAJB11,DNAJB4,DNAJC13,HSP90AB1,HSP90B1,HSPA1A/HSPA1B,HSPA4,HSPA5,HSPA8,HSPA9,HSPB1,HSPB6,HSPB7,HSPD1,HSPE1,HSPH1,MAP2K2,MAPK1,MAPK3,PDIA3,PIP4K2A,PRKCA,TRAP1
14-3-3-mediated Signaling	7.42	0.181	3.742	BAX,MAP2K2,MAPK1,MAPK3,PDCD6IP,PDIA3,PRKCA,RALA,RAP1B,TUBA1B,TUBA1C,TUBB,TUBB2A,TUBB3,TUBB4B,TUBB6,VIM,YWHAB,YWHAE,YWHAG,YWHAH,YWHAQ,YWHAZ
Rac Signaling	7.36	0.174	4.69	ACTR2,ACTR3,ARPC1B,ARPC2,ARPC3,ARPC4,ARPC5,ARPC5L,CDC42,CFL2,IQGAP1,ITGA2,ITGA5,ITGAV,ITGB1,MAP2K2,MAPK1,MAPK3,PAK2,PIP4K2A,RAC2,RALA,RAP1B,RHOA
ERK/MAPK Signaling	7.36	0.145	2.6	CRK,HSPB1,HSPB7,ITGA2,ITGA5,ITGAV,ITGB1,MAP2K2,MAPK1,MAPK3,PAK2,PPP1CA,PPP1CB,PPP1CC,PPP1R14B,PPP2R1A,PPP2R2A,PRKAR1A,PRKAR2A,PRKCA,PXN,RAC2,RALA,RAP1B,STAT1,TLN1,YWHAB,YWHAG,YWHAH,YWHAQ,YWHAZ
Unfolded protein response	7.35	0.211	3.317	CALR,CANX,DNAJA1,DNAJA2,DNAJB1,DNAJB11,DNAJB4,DNAJC13,HSP90B1,HSPA1A/HSPA1B,HSPA4,HSPA5,HSPA8,HSPA9,HSPH1,P4HB,PDIA6,UBXN4,VCP
Agrin Interactions at Neuromuscular Junction	6.8	0.229	3.606	ACTA2,ACTB,ACTG1,CDC42,CTTN,ITGB1,LAMB1,LAMC1,MAPK1,MAPK3,PAK2,PXN,RAC2,RALA,RAP1B,UTRN
Purine Nucleotides De Novo Biosynthesis II	6.79	0.636	2.646	ADSS2,ATIC,GART,GMPS,IMPDH1,IMPDH2,PAICS
VEGF Signaling	6.66	0.192	2.496	ACTA2,ACTB,ACTG1,ACTN1,ACTN4,EIF1,EIF2S1,EIF2S2,EIF2S3,ELAVL1,MAP2K2,MAPK1,MAPK3,PRKCA,PXN,RALA,RAP1B,VCL,YWHAE
Axonal Guidance Signaling	6.62	0.103	#NUM!	ACTR2,ACTR3,ARPC1B,ARPC2,ARPC3,ARPC4,ARPC5,ARPC5L,CDC42,CFL2,CRK,GNAI2,GNB1,GNB2,GNB4,GNG12,ITGA2,ITGA5,ITGAV,ITGB1,MAP2K2,MAPK1,MAPK3,MYL12A,MYL6,MYL9,PAK2,PDIA3,PFN1,PFN2,PITRM1,PPP3CA,PRKAR1A,PRKAR2A,PRKCA,PSMD14,PXN,RAC2,RALA,RAP1B,RHOA,RTN4,SDCBP,SEMA7A,TUBA1B,TUBA1C,TUBB,TUBB2A,TUBB3,TUBB4B,TUBB6,VASP
fMLP Signaling in Neutrophils	6.53	0.168	4.243	ACTR2,ACTR3,ARPC1B,ARPC2,ARPC3,ARPC4,ARPC5,ARPC5L,CDC42,GNAI2,GNB1,GNB2,GNB4,GNG12,MAP2K2,MAPK1,MAPK3,PPP3CA,PRKCA,RAC2,RALA,RAP1B
Glutaryl-CoA Degradation	6.33	0.471	2.646	ACAA2,ACAT1,ACAT2,HADHA,HADHB,HSD17B10,HSD17B4,PARK7
Reelin Signaling in Neurons	6.21	0.167	4.472	ACTR2,ACTR3,ARPC1B,ARPC2,ARPC3,ARPC4,ARPC5,ARPC5L,CAMK2D,CDC42,CRK,ITGA5,ITGB1,MAP1B,MAP2K2,MAPK1,MAPK3,PAFAH1B1,PAFAH1B2,RAP1B,RHOA
Leukocyte Extravasation Signaling	6.19	0.14	3.8	ACTA2,ACTB,ACTG1,ACTN1,ACTN4,ARHGAP1,CDC42,CRK,CTNNA1,CTTN,EZR,GNAI2,ITGA2,ITGB1,MAP2K2,MAPK1,MSN,MYL6,PRKCA,PXN,RAC2,RAP1B,RHOA,THY1,TIMP1,VASP,VCL
Mitochondrial Dysfunction	6.19	0.147	#NUM!	ACO1,ACO2,ATP5F1A,ATP5F1B,ATP5F1C,ATP5F1D,ATP5PB,ATP5PD,ATP5PO,CAT,COX5A,COX5B,COX6B1,FIS1,GPD2,HSD17B10,NDUFV2,PARK7,PRDX3,PRDX5,SOD2,UQCRC1,UQCRC2,VDAC1,VDAC3
FAK Signaling	6.12	0.171	#NUM!	ACTA2,ACTB,ACTG1,CAPN1,CAPN2,CRK,ITGA2,ITGA5,ITGAV,ITGB1,MAP2K2,MAPK1,MAPK3,PAK2,PXN,RALA,RAP1B,TLN1,TNS1,VCL
HIF1α Signaling	6.05	0.135	1.961	APEX1,CAMK2D,ELOB,ELOC,FGF2,GPI,HK1,HSPA1A/HSPA1B,HSPA4,HSPA5,HSPA8,HSPA9,LDHA,LDHB,MAP2K2,MAPK1,MAPK3,PKM,PPP3CA,PRKCA,RAC2,RACK1,RALA,RAN,RAP1B,RPS6,SERPINE1,VIM
Paxillin Signaling	6.04	0.176	4.243	ACTA2,ACTB,ACTG1,ACTN1,ACTN4,CDC42,CRK,ITGA2,ITGA5,ITGAV,ITGB1,MAPK1,PAK2,PARVA,PXN,RALA,RAP1B,TLN1,VCL
TCA Cycle II (Eukaryotic)	6.04	0.375	3	ACO1,ACO2,CS,DLD,DLST,FH,MDH1,MDH2,SUCLG1
Synaptogenesis Signaling Pathway	5.92	0.115	4.7	ACTR2,ACTR3,AP1B1,AP2A1,AP2A2,AP2B1,AP2M1,ARPC1B,ARPC2,ARPC3,ARPC4,ARPC5,ARPC5L,CAMK2D,CDC42,CRK,HSPA8,LRP1,MAP1B,MAPK1,MAPK3,MARCKS,NAP1L1,NAP1L4,NAPA,NSF,PAFAH1B1,PRKAR1A,PRKAR2A,RALA,RAP1B,RHOA,SGTA,THBS1,TLN1,VAMP3
Ephrin B Signaling	5.86	0.208	1.897	ACP1,CAP1,CDC42,CFL2,GNAI2,GNB1,GNB2,GNB4,GNG12,HNRNPK,MAPK1,MAPK3,PXN,RAC2,RHOA
Gluconeogenesis I	5.7	0.346	3	ALDOA,ENO1,ENO3,GAPDH,GPI,MDH1,MDH2,PGAM1,PGK1
Protein Kinase A Signaling	5.65	0.104	1.616	ACP1,ADD1,AKAP12,APEX1,CAMK2D,DUSP3,FLNA,FLNB,FLNC,GNAI2,GNB1,GNB2,GNB4,GNG12,GYS1,MAP2K2,MAPK1,MAPK3,MYH10,MYL12A,MYL6,MYL9,PDIA3,PPP1CA,PPP1CB,PPP1CC,PPP1R14B,PPP3CA,PRKAR1A,PRKAR2A,PRKCA,PXN,PYGB,RAP1B,RHOA,VASP,YWHAB,YWHAE,YWHAG,YWHAH,YWHAQ,YWHAZ
Fatty Acid β-oxidation I	5.53	0.294	3.162	ACAA1,ACAA2,ACSL3,ECHS1,ECI2,HADHA,HADHB,HSD17B10,HSD17B4,SCP2
Regulation of Cellular Mechanics by Calpain Protease	5.32	0.18	3	ACTN1,ACTN4,CAPN1,CAPN2,EZR,ITGA2,ITGA5,ITGAV,ITGB1,MAPK1,MAPK3,PXN,RALA,RAP1B,TLN1,VCL
Tight Junction Signaling	5.29	0.135	#NUM!	ACTA2,ACTB,ACTG1,CDC42,CTNNA1,MYH10,MYH9,MYL6,MYL9,NAPA,NSF,NUDT21,PPP2R1A,PPP2R2A,PRKAR1A,PRKAR2A,RHOA,SPTAN1,TJP2,VAMP3,VAPA,VASP,VCL,YBX3
Semaphorin Signaling in Neurons	5.19	0.21	#NUM!	ARHGAP1,CDC42,CFL2,DPYSL3,ITGB1,MAPK1,MAPK3,PAK2,RAC2,RHOA,RHOC,RHOG,SEMA7A
CDK5 Signaling	5.18	0.161	1	CAPN1,ITGA2,ITGB1,LAMB1,LAMC1,MAP2K2,MAPK1,MAPK3,PPP1CA,PPP1CB,PPP1CC,PPP1R14B,PPP2R1A,PPP2R2A,PRKAR1A,PRKAR2A,RALA,RAP1B
Ferroptosis Signaling Pathway	5.02	0.151	0.229	CARS1,CBS/CBSL,CTSB,G3BP1,GSS,H2AZ1,H2BC15,HSPB1,MACROH2A1,MAP2K2,MAPK1,MAPK3,PEBP1,RALA,RAP1B,SLC1A5,SLC3A2,TFRC,TXNRD1
Tryptophan Degradation III (Eukaryotic)	4.98	0.333	2.646	ACAA2,ACAT1,ACAT2,HADHA,HADHB,HSD17B10,HSD17B4,PARK7
Spliceosomal Cycle	4.78	0.224	3.317	DDX39B,DDX46,DHX15,HSPA8,PRPF19,SF1,SF3A3,SF3B1,SF3B3,SNRNP200,U2AF2
CXCR4 Signaling	4.74	0.132	4.123	CDC42,CRK,GNAI2,GNB1,GNB2,GNB4,GNG12,MAP2K2,MAPK1,MAPK3,MYL12A,MYL6,MYL9,PAK2,PRKCA,PXN,RAC2,RALA,RAP1B,RHOA,RHOC,RHOG
Mechanisms of Viral Exit from Host Cells	4.73	0.244	#NUM!	ACTA2,ACTB,ACTG1,LMNB1,LMNB2,PDCD6IP,PRKCA,SH3GL1,SH3GLB1,XPO1
p70S6K Signaling	4.72	0.144	2.496	BCAP31,EEF2,GNAI2,MAP2K2,MAPK1,MAPK3,PDIA3,PPP2R1A,PPP2R2A,PRKCA,RALA,RAP1B,RPS6,YWHAB,YWHAE,YWHAG,YWHAH,YWHAQ,YWHAZ
Valine Degradation I	4.58	0.35	2.449	BCAT1,DLD,ECHS1,HADHA,HADHB,HIBCH,HSD17B4
Gap Junction Signaling	4.51	0.121	#NUM!	ACTA2,ACTB,ACTG1,CAV1,DBN1,GNAI2,MAP2K2,MAPK1,MAPK3,PDIA3,PPP3CA,PRKAR1A,PRKAR2A,PRKCA,RALA,RAP1B,TJP2,TUBA1B,TUBA1C,TUBB,TUBB2A,TUBB3,TUBB4B,TUBB6
PAK Signaling	4.3	0.144	3.873	CDC42,CFL2,ITGA2,ITGA5,ITGAV,ITGB1,MAP2K2,MAPK1,MAPK3,MYL12A,MYL6,MYL9,PAK2,PDGFRB,PXN,RALA,RAP1B
Ketolysis	4.28	0.5	2	ACAA2,ACAT1,ACAT2,HADHA,HADHB
Dilated Cardiomyopathy Signaling Pathway	4.11	0.13	0	ACTA2,ACTB,ACTG1,ATP2A2,BAG3,BAX,CAMK2D,CNN1,ILK,LMNA,MAPK1,MAPK3,MYH10,MYH9,MYL6,MYL9,PRKAR1A,PRKAR2A,TPM1
IL-8 Signaling	4.06	0.114	3.9	BAX,CDC42,CSTB,GNAI2,GNB1,GNB2,GNB4,GNG12,IQGAP1,ITGAV,LASP1,MAP2K2,MAPK1,MAPK3,MYL9,PAK2,PRKCA,RAC2,RALA,RAP1B,RHOA,RHOC,RHOG,VASP
Ketogenesis	4.03	0.455	2	ACAA2,ACAT1,ACAT2,HADHA,HADHB
PI3K/AKT Signaling	4.02	0.116	3.71	CDC37,GYS1,HSP90AB1,HSP90B1,ILK,ITGA2,ITGA5,ITGAV,ITGB1,LIMS1,MAP2K2,MAPK1,MAPK3,PPP2R1A,PPP2R2A,RALA,RAP1B,YWHAB,YWHAE,YWHAG,YWHAH,YWHAQ,YWHAZ
Insulin Secretion Signaling Pathway	3.98	0.104	5.292	CAMK2D,DLD,EIF1,EIF2S1,EIF2S2,EIF2S3,EIF4A1,EIF4A2,MAPK1,MAPK3,NAPA,NSF,PABPC1,PC,PDIA3,PRKAR1A,PRKAR2A,PRKCA,RAP1B,SRP14,SRP19,SRP54,SRP68,SRP72,SRP9,SSR4,STAT1,VAMP3
IGF-1 Signaling	3.87	0.144	2.828	IGFBP7,MAP2K2,MAPK1,MAPK3,PRKAR1A,PRKAR2A,PXN,RALA,RAP1B,YWHAB,YWHAE,YWHAG,YWHAH,YWHAQ,YWHAZ
Estrogen Receptor Signaling	3.83	0.0916	4.271	ATP5F1A,ATP5F1B,ATP5F1C,ATP5F1D,ATP5PB,CARM1,CAV1,CFL2,CTBP1,GNAI2,GNB1,GNB2,GNB4,GNG12,HNRNPD,HSP90AB1,HSP90B1,IGF2R,MAP2K2,MAPK1,MAPK3,MYL12A,MYL6,MYL9,NDUFV2,PCNA,PDIA3,PPP1CB,PRKAR1A,PRKAR2A,PRKCA,PRKDC,RALA,RAP1B,RHOA,SOD2,UQCRC2
Glycogen Biosynthesis II (from UDP-D-Glucose)	3.78	0.571	2	GBE1,GYG1,GYS1,UGP2
Aspartate Degradation II	3.78	0.571	2	GOT1,GOT2,MDH1,MDH2
α-Adrenergic Signaling	3.77	0.142	2.828	GNAI2,GNB1,GNB2,GNB4,GNG12,GYS1,MAP2K2,MAPK1,MAPK3,PRKAR1A,PRKAR2A,PRKCA,PYGB,RALA,RAP1B
HIPPO signaling	3.69	0.153	-2.333	PPP1CA,PPP1CB,PPP1CC,PPP1R14B,PPP2R1A,PPP2R2A,TJP2,YWHAB,YWHAE,YWHAG,YWHAH,YWHAQ,YWHAZ
Necroptosis Signaling Pathway	3.69	0.121	3.441	CAMK2D,CAPN1,CAPN2,FADD,FKBP1A,GLUD1,PPID,PPP3CA,SLC25A3,SLC25A5,SLC25A6,STAT1,TIMM44,TIMM9,TOMM22,TOMM34,TOMM70,VDAC1,VDAC3
Aryl Hydrocarbon Receptor Signaling	3.62	0.119	-1.134	ALDH18A1,ALDH1B1,ALDH1L2,ALDH2,ALDH7A1,ALDH9A1,BAX,GSTK1,GSTO1,GSTP1,HSP90AB1,HSP90B1,HSPB1,HSPB7,MAPK1,MAPK3,NQO1,PTGES3,TGM2
Xenobiotic Metabolism AHR Signaling Pathway	3.59	0.149	1.941	ALDH18A1,ALDH1B1,ALDH1L2,ALDH2,ALDH7A1,ALDH9A1,GSTK1,GSTO1,GSTP1,HSP90AB1,HSP90B1,NQO1,PTGES3
AMPK Signaling	3.54	0.103	0.728	ACTB,AK1,EEF2,ELAVL1,FASN,GNAI2,GNB1,GNB2,GNB4,GNG12,GYS1,MAPK1,PCK2,PFKL,PFKP,PPM1G,PPP2R1A,PPP2R2A,PRKAR1A,PRKAR2A,RAB11A,RAB1A,RAB2A,RAB7A,RAB8A
Role of PKR in Interferon Induction and Antiviral Response	3.53	0.125	-1	BAX,EIF2S1,FADD,HMGB1,HSP90AB1,HSP90B1,HSPA1A/HSPA1B,HSPA4,HSPA5,HSPA8,HSPA9,MAPK1,MAPK3,METAP2,NPM1,PDGFRB,STAT1
Superoxide Radicals Degradation	3.49	0.5	2	CAT,NQO1,SOD1,SOD2
Mevalonate Pathway I	3.45	0.357	2	ACAA2,ACAT1,ACAT2,HADHA,HADHB
Xenobiotic Metabolism PXR Signaling Pathway	3.4	0.109	2.837	ALDH18A1,ALDH1B1,ALDH1L2,ALDH2,ALDH7A1,ALDH9A1,CAMK2D,CAT,ESD,GSTK1,GSTO1,GSTP1,HSP90AB1,HSP90B1,PPP1CA,PPP1CB,PPP1CC,PPP1R14B,PRKAR1A,PRKAR2A,PRKCA
Renal Cell Carcinoma Signaling	3.37	0.15	2.828	CDC42,CRK,ELOB,ELOC,FH,MAP2K2,MAPK1,MAPK3,PAK2,RALA,RAP1B,RPS27A
Glutathione Redox Reactions II	3.37	0.75	#NUM!	GLRX,PDIA3,TXNDC12
Proline Biosynthesis I	3.37	0.75	#NUM!	ALDH18A1,PYCR1,PYCR2
Thrombin Signaling	3.27	0.105	3.464	CAMK2D,CDC42,GNAI2,GNB1,GNB2,GNB4,GNG12,MAP2K2,MAPK1,MAPK3,MYL12A,MYL6,MYL9,PDIA3,PPP1CB,PRKCA,RAC2,RALA,RAP1B,RHOA,RHOC,RHOG
Glioma Invasiveness Signaling	3.15	0.151	2.333	CDC42,ITGAV,MAPK1,MAPK3,RAC2,RALA,RAP1B,RHOA,RHOC,RHOG,TIMP1
Hypoxia Signaling in the Cardiovascular System	3.1	0.149	#NUM!	HSP90AB1,HSP90B1,LDHA,NQO1,P4HB,UBE2K,UBE2L3,UBE2M,UBE2N,UBE2V1,UBE2V2
Calcium Transport I	3.05	0.4	2	ANXA5,ATP2A2,ATP2B1,ATP2B4
Proline Biosynthesis II (from Arginine)	2.98	0.6	#NUM!	OAT,PYCR1,PYCR2
Noradrenaline and Adrenaline Degradation	2.92	0.2	2.646	ADH5,AKR1A1,ALDH1B1,ALDH2,ALDH7A1,ALDH9A1,COMT
Superpathway of Geranylgeranyldiphosphate Biosynthesis I (via Mevalonate)	2.89	0.278	2	ACAA2,ACAT1,ACAT2,HADHA,HADHB
Synaptic Long Term Potentiation	2.86	0.116	1.807	CAMK2D,MAP2K2,MAPK1,MAPK3,PDIA3,PPP1CA,PPP1CB,PPP1CC,PPP1R14B,PPP3CA,PRKAR1A,PRKAR2A,PRKCA,RALA,RAP1B
G Beta Gamma Signaling	2.86	0.116	3.606	CAV1,CDC42,DNM2,GNAI2,GNB1,GNB2,GNB4,GNG12,MAPK1,MAPK3,PRKAR1A,PRKAR2A,PRKCA,RALA,RAP1B
Pyrimidine Ribonucleotides De Novo Biosynthesis	2.84	0.194	2.646	AK1,CAD,CMPK1,CTPS1,DHX9,NME1,NUDT5
PFKFB4 Signaling Pathway	2.84	0.174	2.121	FGF2,GPI,HK1,MAP2K2,MAPK1,MAPK3,PRKAR1A,PRKAR2A
Apoptosis Signaling	2.83	0.125	-0.277	ACIN1,BAX,CAPN1,CAPN2,LMNA,MAP2K2,MAPK1,MAPK3,PARP1,PRKCA,RALA,RAP1B,SPTAN1
Neuregulin Signaling	2.82	0.12	2.646	CRK,HSP90AB1,HSP90B1,ITGA2,ITGA5,ITGAV,ITGB1,MAP2K2,MAPK1,MAPK3,PRKCA,RALA,RAP1B,RPS6
Cardiac Hypertrophy Signaling	2.79	0.093	3.9	ADSS2,CDC42,GNAI2,GNB1,GNB2,GNB4,GNG12,HSPB1,MAP2K2,MAPK1,MAPK3,MYL12A,MYL6,MYL9,PDIA3,PPP3CA,PRKAR1A,PRKAR2A,RAC2,RALA,RAP1B,RHOA,RHOC,RHOG
Superpathway of Methionine Degradation	2.77	0.189	2.646	AHCY,CBS/CBSL,DLD,GOT1,GOT2,MAT2A,MAT2B
Calcium Signaling	2.74	0.0972	3.162	ACTA2,ATP2A2,ATP2B1,ATP2B4,CALR,CAMK2D,LETM1,MAPK1,MAPK3,MYH10,MYH9,MYL6,MYL9,PPP3CA,PRKAR1A,PRKAR2A,RAP1B,TPM1,TPM2,TPM3,TPM4
Arginine Degradation VI (Arginase 2 Pathway)	2.7	0.5	#NUM!	OAT,PYCR1,PYCR2
UDP-N-acetyl-D-glucosamine Biosynthesis II	2.7	0.5	#NUM!	GFPT2,GNPNAT1,UAP1
CCR3 Signaling in Eosinophils	2.66	0.111	2.646	CFL2,GNAI2,GNB1,GNB2,GNB4,GNG12,MAP2K2,MAPK1,MAPK3,PAK2,PPP1CB,PRKCA,RALA,RAP1B,RHOA
Oxidative Phosphorylation	2.65	0.119	3.606	ATP5F1A,ATP5F1B,ATP5F1C,ATP5F1D,ATP5PB,ATP5PD,ATP5PO,COX5A,COX5B,COX6B1,NDUFV2,UQCRC1,UQCRC2
Sulfate Activation for Sulfonation	2.63	1	#NUM!	PAPSS1,PAPSS2
Formaldehyde Oxidation II (Glutathione-dependent)	2.63	1	#NUM!	ADH5,ESD
Endocannabinoid Developing Neuron Pathway	2.62	0.114	3	GNAI2,GNB1,GNB2,GNB4,GNG12,MAP2K2,MAPK1,MAPK3,PRKAR1A,PRKAR2A,RAC2,RALA,RAP1B,RHOA
UDP-N-acetyl-D-galactosamine Biosynthesis II	2.57	0.308	2	GNPNAT1,GPI,HK1,UAP1
MSP-RON Signaling In Cancer Cells Pathway	2.57	0.109	3.873	ACTA2,FLNA,ITGB1,MAP2K2,MAPK1,MAPK3,RALA,RAP1B,VIM,YWHAB,YWHAE,YWHAG,YWHAH,YWHAQ,YWHAZ
PDGF Signaling	2.56	0.128	2.111	ACP1,CAV1,CRK,MAP2K2,MAPK1,MAPK3,PDGFRB,PRKCA,RALA,RAP1B,STAT1
Apelin Adipocyte Signaling Pathway	2.56	0.128	1.897	CAT,GNAI2,GSTK1,GSTP1,MAPK1,MAPK3,PRDX6,PRKAR1A,PRKAR2A,RAC2,SOD1
Superpathway of Serine and Glycine Biosynthesis I	2.47	0.429	#NUM!	PHGDH,PSAT1,SHMT2
Natural Killer Cell Signaling	2.45	0.0955	2.524	CDC42,CFL2,COL1A1,COL1A2,COL3A1,HSPA1A/HSPA1B,HSPA4,HSPA5,HSPA8,HSPA9,ITGB1,MAP2K2,MAPK1,MAPK3,PAK2,PXN,RAC2,RALA,RAP1B
DNA Double-Strand Break Repair by Non-Homologous End Joining	2.44	0.286	#NUM!	PARP1,PRKDC,XRCC5,XRCC6
Urate Biosynthesis/Inosine 5'-phosphate Degradation	2.44	0.286	2	IMPDH1,IMPDH2,NT5E,PNP
Colanic Acid Building Blocks Biosynthesis	2.44	0.286	2	GPI,PMM2,UGDH,UGP2
P2Y Purigenic Receptor Signaling Pathway	2.42	0.109	2.714	GNAI2,GNB1,GNB2,GNB4,GNG12,MAP2K2,MAPK1,MAPK3,PDIA3,PRKAR1A,PRKAR2A,PRKCA,RALA,RAP1B
Ethanol Degradation II	2.42	0.188	2.449	ADH5,AKR1A1,ALDH1B1,ALDH2,ALDH7A1,ALDH9A1
Opioid Signaling Pathway	2.4	0.087	3.71	AP1B1,AP2A1,AP2A2,AP2B1,AP2M1,CAMK2D,CDC42,CLTA,CLTC,GNAI2,GNB1,GNB2,GNB4,GNG12,MAP2K2,MAPK1,MAPK3,PPP3CA,PRKAR1A,PRKAR2A,PRKCA,RAC2,RALA,RAP1B
Sumoylation Pathway	2.4	0.117	-2.646	ARHGDIA,CDC42,CTBP1,PCNA,PML,RAC2,RAN,RANGAP1,RHOA,RHOC,RHOG,SERBP1
Oncostatin M Signaling	2.38	0.163	2.646	MAP2K2,MAPK1,MAPK3,MT2A,RALA,RAP1B,STAT1
Ethanol Degradation IV	2.38	0.217	2.236	ALDH1B1,ALDH2,ALDH7A1,ALDH9A1,CAT
GABA Receptor Signaling	2.37	0.107	#NUM!	ALDH9A1,AP1B1,AP2A1,AP2A2,AP2B1,AP2M1,GNAI2,GNB1,GNB2,GNB4,GNG12,NSF,RPS27A,UBQLN1
Xenobiotic Metabolism CAR Signaling Pathway	2.34	0.0952	2.357	ALDH18A1,ALDH1B1,ALDH1L2,ALDH2,ALDH7A1,ALDH9A1,GSTK1,GSTO1,GSTP1,HSP90AB1,HSP90B1,MAP2K2,MAPK1,MAPK3,PPP2R1A,PPP2R2A,PRKCA,RACK1
Chemokine Signaling	2.3	0.125	2.53	CAMK2D,GNAI2,MAP2K2,MAPK1,MAPK3,PPP1CB,PRKCA,RALA,RAP1B,RHOA
Vitamin-C Transport	2.29	0.208	2.236	GLRX,GSTO1,STOM,TXN,TXNRD1
Production of Nitric Oxide and Reactive Oxygen Species in Macrophages	2.29	0.0942	0.258	CAT,CDC42,MAPK1,MAPK3,PCYOX1,PPP1CA,PPP1CB,PPP1CC,PPP1R14B,PPP2R1A,PPP2R2A,PRKCA,RAC2,RAP1B,RHOA,RHOC,RHOG,STAT1
Pyrimidine Ribonucleotides Interconversion	2.28	0.176	2.449	AK1,CMPK1,CTPS1,DHX9,NME1,NUDT5
PPARα/RXRα Activation	2.24	0.0933	-0.258	ACAA1,AP2A2,CAND1,CKAP5,FASN,GOT2,GPD2,HSP90AB1,HSP90B1,MAP2K2,MAPK1,MAPK3,PDIA3,PRKAR1A,PRKAR2A,PRKCA,RALA,RAP1B
PTEN Signaling	2.23	0.1	-3.742	CDC42,IGF2R,ILK,ITGA2,ITGA5,ITGAV,ITGB1,MAP2K2,MAPK1,MAPK3,PDGFRB,RAC2,RALA,RAP1B,YWHAH
Hepatic Fibrosis / Hepatic Stellate Cell Activation	2.22	0.0928	#NUM!	ACTA2,BAX,COL12A1,COL1A1,COL1A2,COL3A1,COL6A1,COL6A2,FGF2,FN1,MYH10,MYH9,MYL6,MYL9,PDGFRB,SERPINE1,STAT1,TIMP1
Tryptophan Degradation X (Mammalian, via Tryptamine)	2.21	0.2	2.236	AKR1A1,ALDH1B1,ALDH2,ALDH7A1,ALDH9A1
Granzyme B Signaling	2.21	0.25	2	LMNB1,LMNB2,PARP1,PRKDC
GM-CSF Signaling	2.2	0.129	2.828	CAMK2D,MAP2K2,MAPK1,MAPK3,PPP3CA,RACK1,RALA,RAP1B,STAT1
Semaphorin Neuronal Repulsive Signaling Pathway	2.2	0.0993	-1.291	CFL2,DPYSL3,ITGA2,ITGA5,ITGAV,ITGB1,MAP2K2,MYL12A,MYL6,MYL9,PAK2,PPP1CB,PRKAR1A,PRKAR2A,RHOA
Guanine and Guanosine Salvage I	2.17	0.667	#NUM!	HPRT1,PNP
Inosine-5'-phosphate Biosynthesis II	2.17	0.667	#NUM!	ATIC,PAICS
Adenine and Adenosine Salvage I	2.17	0.667	#NUM!	APRT,PNP
Glutamate Degradation II	2.17	0.667	#NUM!	GOT1,GOT2
S-adenosyl-L-methionine Biosynthesis	2.17	0.667	#NUM!	MAT2A,MAT2B
Aspartate Biosynthesis	2.17	0.667	#NUM!	GOT1,GOT2
Xenobiotic Metabolism Signaling	2.16	0.083	#NUM!	ALDH18A1,ALDH1B1,ALDH1L2,ALDH2,ALDH7A1,ALDH9A1,CAMK2D,CAT,ESD,GSTK1,GSTO1,GSTP1,HSP90AB1,HSP90B1,MAP2K2,MAPK1,MAPK3,NQO1,PPP2R1A,PPP2R2A,PRKCA,PTGES3,RALA,RAP1B
Hepatic Fibrosis Signaling Pathway	2.15	0.0764	4.382	ACTA2,CDC42,COL1A1,COL1A2,COL3A1,FGF2,GNAI2,ITGA2,ITGA5,ITGAV,ITGB1,LRP1,MAP2K2,MAPK1,MAPK3,MYL12A,MYL6,MYL9,PDGFRB,PRKAR1A,PRKAR2A,PRKCA,RAC2,RALA,RAP1B,RHOA,RHOC,RHOG,SERPINE1,SOD2,TFRC,TIMP1
Citrulline Biosynthesis	2.12	0.333	#NUM!	ALDH18A1,GLS,OAT
Melatonin Signaling	2.12	0.125	2.333	CAMK2D,GNAI2,MAP2K2,MAPK1,MAPK3,PDIA3,PRKAR1A,PRKAR2A,PRKCA
Histamine Degradation	2.11	0.235	2	ALDH1B1,ALDH2,ALDH7A1,ALDH9A1
Insulin Receptor Signaling	2.11	0.1	2.673	ACLY,CRK,GYS1,MAP2K2,MAPK1,MAPK3,PPP1CA,PPP1CB,PPP1CC,PPP1R14B,PRKAR1A,PRKAR2A,RALA,RAP1B
Gαq Signaling	2.09	0.0941	2.53	CDC42,GNAI2,GNB1,GNB2,GNB4,GNG12,GYS1,MAP2K2,MAPK1,MAPK3,PPP3CA,PRKCA,RAC2,RHOA,RHOC,RHOG
GP6 Signaling Pathway	2.08	0.102	3.606	COL12A1,COL1A1,COL1A2,COL3A1,COL6A1,COL6A2,LAMB1,LAMB2,LAMC1,PRKCA,RAP1B,RHOG,TLN1
GNRH Signaling	2.02	0.0904	3.742	CAMK2D,CDC42,GNAI2,GNB1,GNB2,GNB4,GNG12,MAP2K2,MAPK1,MAPK3,PAK2,PRKAR1A,PRKAR2A,PRKCA,PXN,RALA,RAP1B
Cell Cycle: G2/M DNA Damage Checkpoint Regulation	2.02	0.14	#NUM!	PRKDC,YWHAB,YWHAE,YWHAG,YWHAH,YWHAQ,YWHAZ
Cardiac β-adrenergic Signaling	2	0.092	-0.632	AKAP12,APEX1,ATP2A2,GNAI2,GNB1,GNB2,GNB4,GNG12,PPP1CA,PPP1CB,PPP1CC,PPP1R14B,PPP2R1A,PPP2R2A,PRKAR1A,PRKAR2A
Pentose Phosphate Pathway	1.98	0.3	#NUM!	PGD,PGLS,TALDO1
Antiproliferative Role of Somatostatin Receptor 2	1.94	0.117	2.449	GNB1,GNB2,GNB4,GNG12,MAP2K2,MAPK1,MAPK3,RALA,RAP1B
Purine Nucleotides Degradation II (Aerobic)	1.94	0.211	2	IMPDH1,IMPDH2,NT5E,PNP
Superpathway of Cholesterol Biosynthesis	1.94	0.172	2	ACAA2,ACAT1,ACAT2,HADHA,HADHB
Dopamine Receptor Signaling	1.94	0.117	#NUM!	COMT,PPP1CA,PPP1CB,PPP1CC,PPP1R14B,PPP2R1A,PPP2R2A,PRKAR1A,PRKAR2A
Cholecystokinin/Gastrin-mediated Signaling	1.91	0.101	3.162	CDC42,MAP2K2,MAPK1,MAPK3,PRKCA,PXN,RAC2,RALA,RAP1B,RHOA,RHOC,RHOG
Pentose Phosphate Pathway (Oxidative Branch)	1.89	0.5	#NUM!	PGD,PGLS
Ascorbate Recycling (Cytosolic)	1.89	0.5	#NUM!	GLRX,GSTO1
L-cysteine Degradation I	1.89	0.5	#NUM!	GOT1,GOT2
Phagosome Formation	1.89	0.094	#NUM!	CDC42,FN1,ITGA2,ITGA5,ITGAV,ITGB1,MARCKS,MRC2,PDIA3,PRKCA,RAC2,RHOA,RHOC,RHOG
Dopamine Degradation	1.87	0.167	2.236	ALDH1B1,ALDH2,ALDH7A1,ALDH9A1,COMT
Fatty Acid α-oxidation	1.85	0.2	2	ALDH1B1,ALDH2,ALDH7A1,ALDH9A1
Telomerase Signaling	1.85	0.103	1.897	DKC1,HSP90AB1,HSP90B1,MAP2K2,MAPK1,MAPK3,PPP2R1A,PPP2R2A,PTGES3,RALA,RAP1B
Glioma Signaling	1.78	0.0968	3	CAMK2D,IDH1,IDH2,IGF2R,MAP2K2,MAPK1,MAPK3,PA2G4,PDGFRB,PRKCA,RALA,RAP1B
Putrescine Degradation III	1.78	0.19	2	ALDH1B1,ALDH2,ALDH7A1,ALDH9A1
Endoplasmic Reticulum Stress Pathway	1.78	0.19	2	CALR,EIF2S1,HSP90B1,HSPA5
Iron homeostasis signaling pathway	1.77	0.0935	#NUM!	ACO1,ACO2,ATP6V1A,ATP6V1B2,ATP6V1E1,HSPA9,LRP1,MAPK1,MAPK3,NUBP2,PCBP1,PDGFRB,TFRC
Death Receptor Signaling	1.76	0.104	1.897	ACIN1,ACTA2,ACTB,ACTG1,FADD,HSPB1,HSPB7,LMNA,PARP1,SPTAN1
Glycogen Degradation II	1.75	0.25	#NUM!	MTAP,PGM1,PYGB
BER pathway	1.75	0.25	#NUM!	APEX1,PARP1,PCNA
Role of MAPK Signaling in Promoting the Pathogenesis of Influenza	1.72	0.0982	3.162	ATP6V1A,ATP6V1B2,ATP6V1E1,BAX,MAP2K2,MAPK1,MAPK3,PRDX6,PRKCA,RALA,RAP1B
Pyrimidine Deoxyribonucleotides De Novo Biosynthesis I	1.71	0.182	2	AK1,CMPK1,DUT,NME1
Apelin Cardiomyocyte Signaling Pathway	1.68	0.101	3.162	ATP2A2,CAT,GNAI2,MAPK1,MAPK3,MYL12A,MYL6,MYL9,PDIA3,PRKCA
Arsenate Detoxification I (Glutaredoxin)	1.68	0.4	#NUM!	GSTO1,PNP
2-ketoglutarate Dehydrogenase Complex	1.68	0.4	#NUM!	DLD,DLST
Tetrahydrofolate Salvage from 5,10-methenyltetrahydrofolate	1.68	0.4	#NUM!	GART,MTHFD1
Serine Biosynthesis	1.68	0.4	#NUM!	PHGDH,PSAT1
Eumelanin Biosynthesis	1.68	0.4	#NUM!	DDT,MIF
Folate Polyglutamylation	1.68	0.4	#NUM!	MTHFD1,SHMT2
ERK5 Signaling	1.65	0.111	2.828	RALA,RAP1B,YWHAB,YWHAE,YWHAG,YWHAH,YWHAQ,YWHAZ
Acyl-CoA Hydrolysis	1.65	0.231	#NUM!	ACOT2,ACOT7,ACOT9
Role of Tissue Factor in Cancer	1.61	0.0948	#NUM!	CDC42,CFL2,ITGAV,ITGB1,MAPK1,MAPK3,P4HB,PDIA6,PRKCA,RALA,RAP1B
Endometrial Cancer Signaling	1.61	0.117	1.89	CTNNA1,ILK,MAP2K2,MAPK1,MAPK3,RALA,RAP1B
HGF Signaling	1.59	0.0909	3.317	CDC42,ITGA2,ITGA5,ITGAV,ITGB1,MAP2K2,MAPK1,MAPK3,PRKCA,PXN,RALA,RAP1B
Molecular Mechanisms of Cancer	1.59	0.0697	#NUM!	BAX,CAMK2D,CDC42,CRK,CTNNA1,FADD,GNAI2,GNB1,GNB2,GNB4,GNG12,ITGA2,ITGA5,ITGAV,ITGB1,LRP1,MAP2K2,MAPK1,MAPK3,PA2G4,PAK2,PRKAR1A,PRKAR2A,PRKCA,PRKDC,RAC2,RALA,RAP1B,RHOA,RHOC,RHOG
Cysteine Biosynthesis III (mammalia)	1.58	0.167	2	AHCY,CBS/CBSL,MAT2A,MAT2B
Glycogen Degradation III	1.57	0.214	#NUM!	MTAP,PGM1,PYGB
Phenylalanine Degradation IV (Mammalian, via Side Chain)	1.57	0.214	#NUM!	ALDH2,GOT1,GOT2
Macropinocytosis Signaling	1.53	0.105	2.236	ACTN4,CDC42,ITGA5,ITGB1,PRKCA,RALA,RAP1B,RHOA
Arginine Biosynthesis IV	1.51	0.333	#NUM!	GLUD1,OAT
Pyruvate Fermentation to Lactate	1.51	0.333	#NUM!	LDHA,LDHB
Rapoport-Luebering Glycolytic Shunt	1.51	0.333	#NUM!	PGAM1,TIGAR
Lactose Degradation III	1.51	0.333	#NUM!	GLB1,PSAP
GDP-mannose Biosynthesis	1.51	0.333	#NUM!	GPI,PMM2
Thrombopoietin Signaling	1.5	0.111	2.646	MAP2K2,MAPK1,MAPK3,PRKCA,RALA,RAP1B,STAT1
Gαs Signaling	1.5	0.0909	1.89	ADD1,GNAI2,GNB1,GNB2,GNB4,GNG12,MAP2K2,MAPK1,MAPK3,PRKAR1A,PRKAR2A
Telomere Extension by Telomerase	1.48	0.2	#NUM!	HNRNPA2B1,XRCC5,XRCC6
Superpathway of Citrulline Metabolism	1.48	0.2	#NUM!	ALDH18A1,GLS,OAT
NF-κB Activation by Viruses	1.47	0.103	2.828	ITGA2,ITGAV,ITGB1,MAPK1,MAPK3,PRKCA,RALA,RAP1B
Androgen Signaling	1.47	0.0828	1.633	CALR,DNAJB1,GNAI2,GNB1,GNB2,GNB4,GNG12,HSPA4,MAPK1,MAPK3,PRKAR1A,PRKAR2A,PRKCA,TGFB1I1
Apelin Liver Signaling Pathway	1.46	0.154	2	COL1A1,COL1A2,COL3A1,PDGFRB
Gαi Signaling	1.46	0.087	1.414	CAV1,GNAI2,GNB1,GNB2,GNB4,GNG12,MAPK1,MAPK3,PRKAR1A,PRKAR2A,RALA,RAP1B
UVC-Induced MAPK Signaling	1.46	0.118	2.449	MAP2K2,MAPK1,MAPK3,PRKCA,RALA,RAP1B
Amyloid Processing	1.46	0.118	2	CAPN1,CAPN2,MAPK1,MAPK3,PRKAR1A,PRKAR2A
IL-3 Signaling	1.44	0.101	2.828	MAP2K2,MAPK1,MAPK3,PPP3CA,PRKCA,RALA,RAP1B,STAT1
Colorectal Cancer Metastasis Signaling	1.44	0.0743	3.051	BAX,CDC42,GNAI2,GNB1,GNB2,GNB4,GNG12,LRP1,MAP2K2,MAPK1,MAPK3,PRKAR1A,PRKAR2A,RAC2,RALA,RAP1B,RHOA,RHOC,RHOG,STAT1
Antigen Presentation Pathway	1.42	0.128	#NUM!	CALR,CANX,PDIA3,PSMB5,PSMB6
Parkinson's Signaling	1.41	0.188	#NUM!	MAPK1,PARK7,UCHL1
Role of MAPK Signaling in the Pathogenesis of Influenza	1.39	0.0988	#NUM!	BAX,MAP2K2,MAPK1,MAPK3,PRDX6,PRKCA,RALA,RAP1B
Thioredoxin Pathway	1.38	0.286	#NUM!	TXN,TXNRD1
Adenine and Adenosine Salvage III	1.38	0.286	#NUM!	HPRT1,PNP
Acetyl-CoA Biosynthesis III (from Citrate)	1.32	1	#NUM!	ACLY
Asparagine Biosynthesis I	1.32	1	#NUM!	ASNS
Adenine and Adenosine Salvage VI	1.32	1	#NUM!	ADK
Autophagy	1.28	0.0751	2.324	ATG3,FGF2,LAMP1,MAP2K2,MAPK1,MAPK3,OPTN,PPP2R1A,PPP2R2A,PPP3CA,PRKAR1A,PRKAR2A,RAB7A,RALA,SLC1A5,SLC3A2
CNTF Signaling	1.25	0.105	2.449	MAP2K2,MAPK1,MAPK3,RALA,RAP1B,STAT1
Cellular Effects of Sildenafil (Viagra)	1.25	0.0805	#NUM!	ACTA2,ACTB,ACTG1,MYH10,MYH9,MYL12A,MYL6,MYL9,PDIA3,PPP1CB,PRKAR1A,PRKAR2A
Gα12/13 Signaling	1.25	0.0827	3.317	CDC42,MAP2K2,MAPK1,MAPK3,MYL12A,MYL6,MYL9,PXN,RALA,RAP1B,RHOA
Sphingosine-1-phosphate Signaling	1.23	0.0847	2.828	CDC42,GNAI2,MAPK1,MAPK3,PDGFRB,PDIA3,RAC2,RHOA,RHOC,RHOG
NGF Signaling	1.23	0.0847	3.162	BAX,CDC42,CRK,MAP2K2,MAPK1,MAPK3,RALA,RAP1B,RHOA,RHOG
G Protein Signaling Mediated by Tubby	1.23	0.114	#NUM!	GNAI2,GNB1,GNB2,GNB4,GNG12
Cancer Drug Resistance By Drug Efflux	1.22	0.103	#NUM!	MAP2K2,MAPK1,MAPK3,RALA,RAP1B,YBX1
NER (Nucleotide Excision Repair, Enhanced Pathway)	1.22	0.0874	-0.707	COPS2,COPS3,COPS4,COPS8,DDB1,GPS1,PCNA,RAD23B,UBE2N
HMGB1 Signaling	1.22	0.0778	3.317	CDC42,HMGB1,MAP2K2,MAPK1,MAPK3,RAC2,RALA,RAP1B,RBBP7,RHOA,RHOC,RHOG,SERPINE1
Granzyme A Signaling	1.22	0.158	#NUM!	APEX1,HMGB2,NME1
Nitric Oxide Signaling in the Cardiovascular System	1.21	0.084	1.897	ATP2A2,CAV1,HSP90AB1,HSP90B1,MAP2K2,MAPK1,MAPK3,PRKAR1A,PRKAR2A,PRKCA
Renin-Angiotensin Signaling	1.19	0.0833	3	MAP2K2,MAPK1,MAPK3,PAK2,PRKAR1A,PRKAR2A,PRKCA,RALA,RAP1B,STAT1
Sucrose Degradation V (Mammalian)	1.18	0.222	#NUM!	ALDOA,TPI1
Folate Transformations I	1.18	0.222	#NUM!	MTHFD1,SHMT2
Role of NFAT in Cardiac Hypertrophy	1.18	0.0727	3.051	CAMK2D,GNAI2,GNB1,GNB2,GNB4,GNG12,MAP2K2,MAPK1,MAPK3,PDIA3,PPP3CA,PRKAR1A,PRKAR2A,PRKCA,RALA,RAP1B
Acute Myeloid Leukemia Signaling	1.14	0.0879	1.633	IDH1,IDH2,MAP2K2,MAPK1,MAPK3,PML,RALA,RAP1B
Glutathione-mediated Detoxification	1.14	0.121	2	ANPEP,GSTK1,GSTO1,GSTP1
Apelin Endothelial Signaling Pathway	1.14	0.0791	2.646	GNAI2,GNB1,GNB2,GNB4,GNG12,MAP2K2,MAPK1,MAPK3,PRKCA,RALA,RAP1B
GDNF Family Ligand-Receptor Interactions	1.14	0.0921	2.449	CDC42,MAP2K2,MAPK1,MAPK3,PDLIM7,RALA,RAP1B
Apelin Muscle Signaling Pathway	1.1	0.104	#NUM!	GNAI2,GNB1,GNB2,GNB4,GNG12
eNOS Signaling	1.08	0.0755	-0.632	CAV1,DNM2,HSP90AB1,HSP90B1,HSPA1A/HSPA1B,HSPA4,HSPA5,HSPA8,HSPA9,PRKAR1A,PRKAR2A,PRKCA
Melanocyte Development and Pigmentation Signaling	1.08	0.0851	2.828	CRK,MAP2K2,MAPK1,MAPK3,PRKAR1A,PRKAR2A,RALA,RAP1B
IL-1 Signaling	1.08	0.0851	#NUM!	GNAI2,GNB1,GNB2,GNB4,GNG12,MAPK1,PRKAR1A,PRKAR2A
ErbB Signaling	1.08	0.0851	2.828	CDC42,MAP2K2,MAPK1,MAPK3,PAK2,PRKCA,RALA,RAP1B
Estrogen-Dependent Breast Cancer Signaling	1.07	0.0886	2	HSD17B10,HSD17B12,HSD17B4,MAPK1,MAPK3,RALA,RAP1B
Methionine Degradation I (to Homocysteine)	1.06	0.136	#NUM!	AHCY,MAT2A,MAT2B
Prostate Cancer Signaling	1.04	0.0804	#NUM!	GSTP1,HSP90AB1,HSP90B1,MAP2K2,MAPK1,MAPK3,PA2G4,RALA,RAP1B
Melanoma Signaling	1.04	0.1	2.236	MAP2K2,MAPK1,MAPK3,RALA,RAP1B
UDP-D-xylose and UDP-D-glucuronate Biosynthesis	1.03	0.5	#NUM!	UGDH
Spermine Biosynthesis	1.03	0.5	#NUM!	SMS
Choline Degradation I	1.03	0.5	#NUM!	ALDH7A1
L-DOPA Degradation	1.03	0.5	#NUM!	COMT
Palmitate Biosynthesis I (Animals)	1.03	0.5	#NUM!	FASN
L-cysteine Degradation III	1.03	0.5	#NUM!	GOT1
Uridine-5'-phosphate Biosynthesis	1.03	0.5	#NUM!	CAD
Spermidine Biosynthesis I	1.03	0.5	#NUM!	SRM
Xanthine and Xanthosine Salvage	1.03	0.5	#NUM!	PNP
Fatty Acid Biosynthesis Initiation II	1.03	0.5	#NUM!	FASN
Cysteine Biosynthesis/Homocysteine Degradation	1.03	0.5	#NUM!	CBS/CBSL
Glycine Biosynthesis I	1.03	0.5	#NUM!	SHMT2
Glutamine Degradation I	1.03	0.5	#NUM!	GLS
Glutamate Biosynthesis II	1.03	0.5	#NUM!	GLUD1
Glutamate Degradation X	1.03	0.5	#NUM!	GLUD1
γ-glutamyl Cycle	1.02	0.182	#NUM!	ANPEP,GSS
GDP-glucose Biosynthesis	1.02	0.182	#NUM!	HK1,PGM1
Role of PI3K/AKT Signaling in the Pathogenesis of Influenza	1.01	0.0909	2	CRK,GNAI2,KPNA3,MAP2K2,MAPK1,MAPK3
Endocannabinoid Neuronal Synapse Pathway	1.01	0.0748	1.414	GNAI2,GNB1,GNB2,GNB4,GNG12,MAPK1,MAPK3,PDIA3,PPP3CA,PRKAR1A,PRKAR2A
Dopamine-DARPP32 Feedback in cAMP Signaling	1.01	0.0718	0.577	ATP2A2,GNAI2,PDIA3,PPP1CA,PPP1CB,PPP1CC,PPP1R14B,PPP2R1A,PPP2R2A,PPP3CA,PRKAR1A,PRKAR2A,PRKCA
p53 Signaling	1	0.0816	2.236	BAX,PCNA,PML,PRKDC,ST13,THBS1,TIGAR,TP53I3
UVA-Induced MAPK Signaling	1	0.0816	2.646	MAPK1,MAPK3,PARP1,PDIA3,PRKCA,RALA,RAP1B,STAT1
Glucocorticoid Receptor Signaling	0.987	0.0602	#NUM!	ACTB,ANXA1,ATP5F1A,ATP5F1B,ATP5F1C,ATP5F1D,ATP5PB,CAV1,FKBP4,HMGB1,HSP90AB1,HSP90B1,HSPA1A/HSPA1B,HSPA4,HSPA5,HSPA8,HSPA9,KRT18,KRT19,KRT7,KRT8,MAP2K2,MAPK1,MAPK3,NDUFV2,PC,PCK2,PPP3CA,PTGES3,RALA,RAP1B,SERPINE1,STAT1,UQCRC2,YWHAH
IL-22 Signaling	0.971	0.125	#NUM!	MAPK1,MAPK3,STAT1
ErbB4 Signaling	0.963	0.0882	2.449	MAP2K2,MAPK1,MAPK3,PRKCA,RALA,RAP1B
Serotonin Degradation	0.963	0.0882	2.449	ADH5,AKR1A1,ALDH1B1,ALDH2,ALDH7A1,ALDH9A1
PEDF Signaling	0.959	0.0833	1.134	MAPK1,MAPK3,RALA,RAP1B,RHOA,SOD2,WASF2
Glucose and Glucose-1-phosphate Degradation	0.955	0.167	#NUM!	HK1,PGM1
Stearate Biosynthesis I (Animals)	0.955	0.0943	2.236	ACOT2,ACOT7,ACOT9,ACSL3,FASN
LPS-stimulated MAPK Signaling	0.939	0.0824	2.646	CDC42,MAP2K2,MAPK1,MAPK3,PRKCA,RALA,RAP1B
SPINK1 General Cancer Pathway	0.939	0.087	1.633	MAP2K2,MAPK1,MAPK3,MT2A,RALA,RAP1B
Role of JAK family kinases in IL-6-type Cytokine Signaling	0.932	0.12	#NUM!	MAPK1,MAPK3,STAT1
Glutathione Redox Reactions I	0.932	0.12	#NUM!	GSTK1,GSTP1,PRDX6
Relaxin Signaling	0.917	0.0719	2.449	APEX1,GNAI2,GNB1,GNB2,GNB4,GNG12,MAPK1,MAPK3,PRKAR1A,PRKAR2A,RAP1B
Prolactin Signaling	0.917	0.0814	2.646	MAP2K2,MAPK1,MAPK3,PRKCA,RALA,RAP1B,STAT1
Glioblastoma Multiforme Signaling	0.907	0.0702	3.317	CDC42,MAP2K2,MAPK1,MAPK3,PDGFRB,PDIA3,RAC2,RALA,RAP1B,RHOA,RHOC,RHOG
BMP signaling pathway	0.9	0.0805	2.646	MAP2K2,MAPK1,MAPK3,PRKAR1A,PRKAR2A,RALA,RAP1B
Guanosine Nucleotides Degradation III	0.896	0.154	#NUM!	NT5E,PNP
L-carnitine Biosynthesis	0.86	0.333	#NUM!	ALDH9A1
Diphthamide Biosynthesis	0.86	0.333	#NUM!	EEF2
NADH Repair	0.86	0.333	#NUM!	GAPDH
Methylglyoxal Degradation I	0.86	0.333	#NUM!	GLO1
5-aminoimidazole Ribonucleotide Biosynthesis I	0.86	0.333	#NUM!	GART
S-methyl-5'-thioadenosine Degradation II	0.86	0.333	#NUM!	MTAP
1,25-dihydroxyvitamin D3 Biosynthesis	0.86	0.333	#NUM!	POR
Glutathione Biosynthesis	0.86	0.333	#NUM!	GSS
D-glucuronate Degradation I	0.86	0.333	#NUM!	AKR1A1
Glycerol-3-phosphate Shuttle	0.86	0.333	#NUM!	GPD2
4-aminobutyrate Degradation I	0.86	0.333	#NUM!	SUCLG2
Chronic Myeloid Leukemia Signaling	0.842	0.0748	#NUM!	CRK,CTBP1,MAP2K2,MAPK1,MAPK3,PA2G4,RALA,RAP1B
PPAR Signaling	0.842	0.0748	-2.828	HSP90AB1,HSP90B1,MAP2K2,MAPK1,MAPK3,PDGFRB,RALA,RAP1B
Leptin Signaling in Obesity	0.836	0.0811	#NUM!	MAP2K2,MAPK1,MAPK3,PDIA3,PRKAR1A,PRKAR2A
HER-2 Signaling in Breast Cancer	0.818	0.0663	1.941	CDC42,COX5A,COX5B,COX6B1,ITGB1,KPNB1,MAP2K2,MAPK1,MAPK3,PRKCA,RALA,RAP1B,RPS6
Agranulocyte Adhesion and Diapedesis	0.815	0.0654	#NUM!	ACTA2,ACTB,ACTG1,EZR,FN1,GNAI2,ITGA2,ITGA5,ITGB1,MSN,MYH10,MYH9,MYL6,MYL9
Xenobiotic Metabolism General Signaling Pathway	0.815	0.0699	3.162	GSTK1,GSTO1,GSTP1,MAP2K2,MAPK1,MAPK3,NQO1,PRKCA,RALA,RAP1B
Neurotrophin/TRK Signaling	0.799	0.0789	2.449	CDC42,MAP2K2,MAPK1,MAPK3,RALA,RAP1B
Estrogen Biosynthesis	0.793	0.0909	2	HSD17B10,HSD17B12,HSD17B4,POR
Non-Small Cell Lung Cancer Signaling	0.777	0.0745	2.449	MAP2K2,MAPK1,MAPK3,PA2G4,PRKCA,RALA,RAP1B
IL-2 Signaling	0.77	0.082	2.236	MAP2K2,MAPK1,MAPK3,RALA,RAP1B
Antioxidant Action of Vitamin C	0.764	0.0714	#NUM!	GLRX,GSTO1,MAPK1,MAPK3,PDIA3,PRDX6,TXN,TXNRD1
Heme Degradation	0.747	0.25	#NUM!	BLVRB
Branched-chain α-keto acid Dehydrogenase Complex	0.747	0.25	#NUM!	DLD
Phenylethylamine Degradation I	0.747	0.25	#NUM!	ALDH2
Adenosine Nucleotides Degradation II	0.747	0.125	#NUM!	NT5E,PNP
Arginine Degradation I (Arginase Pathway)	0.747	0.25	#NUM!	OAT
Oxidized GTP and dGTP Detoxification	0.747	0.25	#NUM!	RUVBL2
Fatty Acid β-oxidation III (Unsaturated, Odd Number)	0.747	0.25	#NUM!	ECI2
TGF-β Signaling	0.745	0.0729	2.646	CDC42,MAP2K2,MAPK1,MAPK3,RALA,RAP1B,SERPINE1
FLT3 Signaling in Hematopoietic Progenitor Cells	0.726	0.075	2.449	MAP2K2,MAPK1,MAPK3,RALA,RAP1B,STAT1
nNOS Signaling in Neurons	0.724	0.0851	#NUM!	CAPN1,CAPN2,PPP3CA,PRKCA
NAD Signaling Pathway	0.714	0.0662	3.162	ETFA,FGF2,H2BC15,HSPD1,IDH2,LDHA,LDHB,NT5E,PARP1,SOD2
Salvage Pathways of Pyrimidine Ribonucleotides	0.714	0.0714	2.646	AK1,CMPK1,MAP2K2,MAPK1,MAPK3,NME1,PAK2
Bladder Cancer Signaling	0.706	0.069	2.449	FGF2,MAP2K2,MAPK1,MAPK3,PA2G4,RALA,RAP1B,THBS1
Induction of Apoptosis by HIV1	0.693	0.0769	2.236	BAX,FADD,SLC25A3,SLC25A5,SLC25A6
ErbB2-ErbB3 Signaling	0.693	0.0769	2.236	MAP2K2,MAPK1,MAPK3,RALA,RAP1B
JAK/Stat Signaling	0.693	0.0732	2.449	MAP2K2,MAPK1,MAPK3,RALA,RAP1B,STAT1
Mitotic Roles of Polo-Like Kinase	0.674	0.0758	#NUM!	CAPN1,HSP90AB1,HSP90B1,PPP2R1A,PPP2R2A
Pyridoxal 5'-phosphate Salvage Pathway	0.674	0.0758	2.236	MAP2K2,MAPK1,MAPK3,PAK2,PDXK
Glutamate Receptor Signaling	0.674	0.0758	#NUM!	GLS,GNB1,GNB2,GNB4,GNG12
Neuropathic Pain Signaling In Dorsal Horn Neurons	0.67	0.0693	2.646	CAMK2D,MAPK1,MAPK3,PDIA3,PRKAR1A,PRKAR2A,PRKCA
VEGF Family Ligand-Receptor Interactions	0.662	0.0714	2.449	MAP2K2,MAPK1,MAPK3,PRKCA,RALA,RAP1B
CMP-N-acetylneuraminate Biosynthesis I (Eukaryotes)	0.66	0.2	#NUM!	NANS
Lysine Degradation II	0.66	0.2	#NUM!	ALDH7A1
Lysine Degradation V	0.66	0.2	#NUM!	ALDH7A1
2-oxobutanoate Degradation I	0.66	0.2	#NUM!	DLD
dTMP De Novo Biosynthesis	0.66	0.2	#NUM!	SHMT2
Tyrosine Degradation I	0.66	0.2	#NUM!	FAH
Glutamate Degradation III (via 4-aminobutyrate)	0.66	0.2	#NUM!	SUCLG2
Myc Mediated Apoptosis Signaling	0.658	0.08	2	BAX,FADD,PRKAR1A,PRKAR2A
D-myo-inositol-5-phosphate Metabolism	0.654	0.0622	3	ACP1,IGBP1,NUDT5,PIP4K2A,PPP1CA,PPP1CB,PPP1CC,PPP1R14B,PPP2R1A,PPP2R2A,PPP3CA,PPP4R1
4-1BB Signaling in T Lymphocytes	0.65	0.0882	#NUM!	MAP2K2,MAPK1,MAPK3
D-myo-inositol (1,4,5,6)-Tetrakisphosphate Biosynthesis	0.629	0.0621	2.828	ACP1,IGBP1,NUDT5,PPP1CA,PPP1CB,PPP1CC,PPP1R14B,PPP2R1A,PPP2R2A,PPP3CA,PPP4R1
D-myo-inositol (3,4,5,6)-tetrakisphosphate Biosynthesis	0.629	0.0621	2.828	ACP1,IGBP1,NUDT5,PPP1CA,PPP1CB,PPP1CC,PPP1R14B,PPP2R1A,PPP2R2A,PPP3CA,PPP4R1
DNA Methylation and Transcriptional Repression Signaling	0.625	0.0857	#NUM!	CHD4,RBBP4,RBBP7
Role of JAK1 and JAK3 in γc Cytokine Signaling	0.623	0.0725	#NUM!	MAPK1,MAPK3,RALA,RAP1B,STAT1
Kinetochore Metaphase Signaling Pathway	0.616	0.0667	-0.378	BUB3,H2AZ1,MACROH2A1,PPP1CA,PPP1CB,PPP1CC,PPP1R14B
Tumor Microenvironment Pathway	0.609	0.0615	3.162	COL1A1,COL1A2,COL3A1,FGF2,FN1,ITGA5,MAP2K2,MAPK1,MAPK3,RALA,RAP1B
MIF-mediated Glucocorticoid Regulation	0.602	0.0833	#NUM!	MAPK1,MAPK3,MIF
Methylglyoxal Degradation III	0.602	0.1	#NUM!	AKR1A1,AKR1B1
Inflammasome pathway	0.602	0.1	#NUM!	CTSB,NEK7
Pentose Phosphate Pathway (Non-oxidative Branch)	0.592	0.167	#NUM!	TALDO1
Glycerol Degradation I	0.592	0.167	#NUM!	GPD2
Glycine Cleavage Complex	0.592	0.167	#NUM!	DLD
Selenocysteine Biosynthesis II (Archaea and Eukaryotes)	0.592	0.167	#NUM!	SARS1
HOTAIR Regulatory Pathway	0.583	0.0613	2.333	ATG3,COL1A1,COL1A2,COL3A1,ELAVL1,LAMTOR5,RBBP4,RBBP7,RHOC,VIM
Senescence Pathway	0.575	0.0572	3.153	CAPN1,CAPN2,CAT,DLD,MAP2K2,MAPK1,MAPK3,PARP1,PML,PPP1CA,PPP2R1A,PPP2R2A,PPP3CA,RALA,RAP1B,SERPINE1,SOD2
Oxidative Ethanol Degradation III	0.564	0.0727	2	ALDH1B1,ALDH2,ALDH7A1,ALDH9A1
EGF Signaling	0.564	0.0727	2	MAPK1,MAPK3,PRKCA,STAT1
Crosstalk between Dendritic Cells and Natural Killer Cells	0.562	0.0659	#NUM!	ACTA2,ACTB,ACTG1,CAMK2D,FSCN1,TLN1
3-phosphoinositide Biosynthesis	0.562	0.0591	3	ACP1,IGBP1,NUDT5,PIP4K2A,PPP1CA,PPP1CB,PPP1CC,PPP1R14B,PPP2R1A,PPP2R2A,PPP3CA,PPP4R1
IL-6 Signaling	0.559	0.0625	2.828	COL1A1,HSPB1,HSPB7,MAP2K2,MAPK1,MAPK3,RALA,RAP1B
Cell Cycle Control of Chromosomal Replication	0.547	0.0714	2	MCM4,MCM5,MCM6,PCNA
Corticotropin Releasing Hormone Signaling	0.536	0.0604	2.828	ARPC5,GNAI2,MAP2K2,MAPK1,MAPK3,PRKAR1A,PRKAR2A,PRKCA,RAP1B
Trehalose Degradation II (Trehalase)	0.535	0.143	#NUM!	HK1
Acetyl-CoA Biosynthesis I (Pyruvate Dehydrogenase Complex)	0.535	0.143	#NUM!	DLD
3-phosphoinositide Degradation	0.519	0.0582	2.828	ACP1,IGBP1,NUDT5,PPP1CA,PPP1CB,PPP1CC,PPP1R14B,PPP2R1A,PPP2R2A,PPP3CA,PPP4R1
Role of MAPK Signaling in Inhibiting the Pathogenesis of Influenza	0.519	0.0658	2	BAX,MAP2K2,MAPK1,MAPK3,PRDX6
IL-15 Signaling	0.504	0.0649	2.236	MAP2K2,MAPK1,MAPK3,RALA,RAP1B
Amyotrophic Lateral Sclerosis Signaling	0.498	0.0609	-0.378	BAX,CAPN1,CAPN2,CAT,PPP3CA,SOD1,SSR4
Tumoricidal Function of Hepatic Natural Killer Cells	0.491	0.0833	#NUM!	BAX,FADD
ATM Signaling	0.488	0.0619	-1	CBX3,HP1BP3,PPP1CC,PPP2R1A,PPP2R2A,TRIM28
Histidine Degradation III	0.487	0.125	#NUM!	MTHFD1
Purine Ribonucleosides Degradation to Ribose-1-phosphate	0.487	0.125	#NUM!	PNP
STAT3 Pathway	0.487	0.0593	2.828	FGF2,IGF2R,MAP2K2,MAPK1,MAPK3,PDGFRB,RALA,RAP1B
LPS/IL-1 Mediated Inhibition of RXR Function	0.481	0.0556	#NUM!	ACSL3,ALDH18A1,ALDH1B1,ALDH1L2,ALDH2,ALDH7A1,ALDH9A1,CAT,FABP5,GSTK1,GSTO1,GSTP1,PAPSS2,XPO1
Intrinsic Prothrombin Activation Pathway	0.481	0.0714	#NUM!	COL1A1,COL1A2,COL3A1
Thyroid Cancer Signaling	0.479	0.0633	2.236	MAP2K2,MAPK1,MAPK3,RALA,RAP1B
Synaptic Long Term Depression	0.478	0.0567	1.897	GNAI2,MAP2K2,MAPK1,MAPK3,PDIA3,PPP2R1A,PPP2R2A,PRDX6,PRKCA,RALA,RAP1B
Superpathway of Inositol Phosphate Compounds	0.478	0.0558	3.162	ACP1,IGBP1,NUDT5,PIP4K2A,PPP1CA,PPP1CB,PPP1CC,PPP1R14B,PPP2R1A,PPP2R2A,PPP3CA,PPP4R1,SEC16A
Fc Epsilon RI Signaling	0.476	0.0598	2.646	MAP2K2,MAPK1,MAPK3,PRKCA,RAC2,RALA,RAP1B
RAR Activation	0.462	0.0561	#NUM!	ACTB,AKR1B1,CARM1,MAPK1,PARP1,PML,PRKAR1A,PRKAR2A,PRKCA,PSMC5,RPL7A
MIF Regulation of Innate Immunity	0.449	0.0682	#NUM!	MAPK1,MAPK3,MIF
IL-17A Signaling in Gastric Cells	0.446	0.0769	#NUM!	MAPK1,MAPK3
Leucine Degradation I	0.445	0.111	#NUM!	BCAT1
Role of IL-17F in Allergic Inflammatory Airway Diseases	0.432	0.0667	#NUM!	MAP2K2,MAPK1,MAPK3
NAD Salvage Pathway II	0.425	0.0741	#NUM!	ACP1,NT5E
FGF Signaling	0.42	0.0595	2.236	CRK,FGF2,MAPK1,MAPK3,PRKCA
PXR/RXR Activation	0.417	0.0615	#NUM!	PAPSS2,PCK2,PRKAR1A,PRKAR2A
Role of Oct4 in Mammalian Embryonic Stem Cell Pluripotency	0.417	0.0652	#NUM!	PARP1,PHB,SH3GLB1
PI3K Signaling in B Lymphocytes	0.416	0.0559	2.828	CAMK2D,MAP2K2,MAPK1,MAPK3,PDIA3,PPP3CA,RALA,RAP1B
Endocannabinoid Cancer Inhibition Pathway	0.416	0.0559	0	GNAI2,MAP2K2,MAPK1,MAPK3,PRKAR1A,PRKAR2A,RHOA,VIM
Prostanoid Biosynthesis	0.409	0.1	#NUM!	PTGES3
Glycine Betaine Degradation	0.409	0.1	#NUM!	SHMT2
Ephrin A Signaling	0.402	0.0638	#NUM!	CDC42,CFL2,RHOA
Pancreatic Adenocarcinoma Signaling	0.393	0.0556	1.633	CDC42,MAP2K2,MAPK1,MAPK3,PA2G4,RALA,STAT1
Sonic Hedgehog Signaling	0.386	0.069	#NUM!	PRKAR1A,PRKAR2A
Breast Cancer Regulation by Stathmin1	0.383	0.0507	0.962	CAMK2D,FGF2,GNB1,GNB2,GNB4,GNG12,MAP2K2,MAPK1,MAPK3,PPP1CA,PPP1CB,PPP1CC,PPP1R14B,PPP2R1A,PPP2R2A,PRKAR1A,PRKAR2A,PRKCA,RAC2,RALA,RAP1B,RHOA,STMN1,TUBA1B,TUBA1C,TUBB,TUBB2A,TUBB3,TUBB4B,TUBB6
Ceramide Signaling	0.359	0.0556	2.236	MAPK3,PPP2R1A,PPP2R2A,RALA,RAP1B
Cardiac Hypertrophy Signaling (Enhanced)	0.356	0.0502	4.796	APEX1,ATP2A2,CAMK2D,FGF2,GNAI2,GNB1,GNB2,GNB4,GNG12,HSPB1,HSPB7,ITGA2,ITGA5,ITGAV,ITGB1,MAP2K2,MAPK1,MAPK3,PDIA3,PPP3CA,PRKAR1A,PRKAR2A,PRKCA,RALA,RAP1B,RHOA,RPS6
Regulation Of The Epithelial Mesenchymal Transition By Growth Factors Pathway	0.351	0.0521	2.333	CDC42,FGF2,MAP2K2,MAPK1,MAPK3,PDGFRB,RALA,RAP1B,RHOA,VIM
Cleavage and Polyadenylation of Pre-mRNA	0.35	0.0833	#NUM!	NUDT21
Growth Hormone Signaling	0.349	0.0563	2	MAPK1,MAPK3,PRKCA,STAT1
RANK Signaling in Osteoclasts	0.349	0.0549	2.236	GSN,MAP2K2,MAPK1,MAPK3,PPP3CA
Triacylglycerol Degradation	0.349	0.0588	#NUM!	AARS1,PPME1,PRDX6
Osteoarthritis Pathway	0.343	0.0513	1.134	ANXA5,CTNNA1,FADD,FGF2,FN1,HMGB1,ITGA2,ITGA5,ITGAV,ITGB1,LRP1,MYBBP1A
Netrin Signaling	0.338	0.0556	2	PPP3CA,PRKAR1A,PRKAR2A,RAC2
B Cell Receptor Signaling	0.338	0.0515	3.162	CAMK2D,CDC42,CFL2,MAP2K2,MAPK1,MAPK3,PPP3CA,RAC2,RALA,RAP1B
TNFR1 Signaling	0.336	0.0577	#NUM!	CDC42,FADD,PAK2
UVB-Induced MAPK Signaling	0.336	0.0577	#NUM!	MAPK1,MAPK3,PRKCA
GPCR-Mediated Integration of Enteroendocrine Signaling Exemplified by an L Cell	0.328	0.0548	0	GNAI2,PDIA3,PRKAR1A,PRKAR2A
NAD Phosphorylation and Dephosphorylation	0.324	0.0769	#NUM!	ACP1
Bile Acid Biosynthesis, Neutral Pathway	0.324	0.0769	#NUM!	SCP2
IL-12 Signaling and Production in Macrophages	0.315	0.0515	#NUM!	MAP2K2,MAPK1,MAPK3,PCYOX1,PRKCA,RAB7A,STAT1
Phototransduction Pathway	0.313	0.0556	#NUM!	GNB1,PRKAR1A,PRKAR2A
GPCR-Mediated Nutrient Sensing in Enteroendocrine Cells	0.311	0.0517	1.633	GNAI2,GNG12,PDIA3,PRKAR1A,PRKAR2A,PRKCA
Inhibition of Angiogenesis by TSP1	0.308	0.0588	#NUM!	MAPK1,THBS1
Ovarian Cancer Signaling	0.306	0.0506	2.646	MAP2K2,MAPK1,MAPK3,PA2G4,PRKAR1A,PRKAR2A,RALA,RAP1B
Fatty Acid Activation	0.302	0.0714	#NUM!	ACSL3
Leukotriene Biosynthesis	0.302	0.0714	#NUM!	LTA4H
TREM1 Signaling	0.291	0.0519	2	ITGA5,ITGB1,MAPK1,MAPK3
Angiopoietin Signaling	0.291	0.0519	2	CRK,PAK2,RALA,RAP1B
Role of CHK Proteins in Cell Cycle Checkpoint Control	0.282	0.0526	#NUM!	PCNA,PPP2R1A,PPP2R2A
Role of IL-17A in Arthritis	0.282	0.0526	#NUM!	MAP2K2,MAPK1,MAPK3
IL-7 Signaling Pathway	0.282	0.0513	1	BAX,MAPK1,MAPK3,STAT1
Interferon Signaling	0.281	0.0556	#NUM!	BAX,STAT1
MSP-RON Signaling Pathway	0.272	0.0517	#NUM!	ACTA2,ACTB,ACTG1
Acute Phase Response Signaling	0.271	0.0486	3	FN1,HNRNPK,MAP2K2,MAPK1,MAPK3,RALA,RAP1B,SERPINE1,SOD2
Cell Cycle Regulation by BTG Family Proteins	0.269	0.0541	#NUM!	PPP2R1A,PPP2R2A
Mismatch Repair in Eukaryotes	0.263	0.0625	#NUM!	PCNA
Chondroitin Sulfate Degradation (Metazoa)	0.263	0.0625	#NUM!	ARSB
IL-17A Signaling in Fibroblasts	0.258	0.0526	#NUM!	MAPK1,MAPK3
PCP pathway	0.254	0.05	#NUM!	PFN1,PFN2,RHOA
Inhibition of Matrix Metalloproteases	0.246	0.0513	#NUM!	LRP1,TIMP1
D-myo-inositol (1,4,5)-trisphosphate Degradation	0.246	0.0588	#NUM!	SEC16A
γ-linolenate Biosynthesis II (Animals)	0.23	0.0556	#NUM!	ACSL3
1D-myo-inositol Hexakisphosphate Biosynthesis II (Mammalian)	0.23	0.0556	#NUM!	SEC16A
Mitochondrial L-carnitine Shuttle Pathway	0.23	0.0556	#NUM!	ACSL3
D-myo-inositol (1,3,4)-trisphosphate Biosynthesis	0.23	0.0556	#NUM!	SEC16A
GADD45 Signaling	0.202	0.05	#NUM!	PCNA
IL-10 Signaling	0	0.0278	#NUM!	BLVRB,MAPK1
Coagulation System	0	0.0286	#NUM!	SERPINE1
Hepatic Cholestasis	0	0.0212	#NUM!	PRKAR1A,PRKAR2A,PRKCA,TJP2
LXR/RXR Activation	0	0.0244	#NUM!	ECHS1,FASN,PCYOX1
VDR/RXR Activation	0	0.0385	#NUM!	PRKCA,PSMC5,SERPINB1
FXR/RXR Activation	0	0.0238	#NUM!	FASN,PCK2,PCYOX1
TR/RXR Activation	0	0.0357	#NUM!	ENO1,FASN,PFKP
Role of BRCA1 in DNA Damage Response	0	0.025	#NUM!	ACTB,STAT1
Erythropoietin Signaling Pathway	0	0.0395	2.646	MAP2K2,MAPK1,MAPK3,PRKCA,RAC2,RALA,RAP1B
Activation of IRF by Cytosolic Pattern Recognition Receptors	0	0.0462	#NUM!	FADD,PPIB,STAT1
Role of RIG1-like Receptors in Antiviral Innate Immunity	0	0.0435	#NUM!	FADD,TRIM25
Role of Pattern Recognition Receptors in Recognition of Bacteria and Viruses	0	0.0321	1	EIF2S1,MAPK1,MAPK3,PRKCA,PTX3
Role of NFAT in Regulation of the Immune Response	0	0.0335	2.646	GNAI2,GNB1,GNB2,GNB4,GNG12,KPNA1,KPNA2,KPNA3,KPNA4,KPNA6,KPNB1,MAP2K2,MAPK1,MAPK3,PPP3CA,RALA,RAP1B,TNPO1,XPO1
FcγRIIB Signaling in B Lymphocytes	0	0.0235	#NUM!	RALA,RAP1B
CCR5 Signaling in Macrophages	0	0.0147	#NUM!	GNAI2,GNB1,GNB2,GNB4,GNG12,MAPK1,PRKCA
CD40 Signaling	0	0.0448	#NUM!	MAP2K2,MAPK1,MAPK3
Calcium-induced T Lymphocyte Apoptosis	0	0.00913	2	ATP2A2,CAPN2,PPP3CA,PRKCA
Cytotoxic T Lymphocyte-mediated Apoptosis of Target Cells	0	0.00248	#NUM!	FADD
CD27 Signaling in Lymphocytes	0	0.0175	#NUM!	MAP2K2
Lymphotoxin β Receptor Signaling	0	0.0364	#NUM!	MAPK1,MAPK3
IL-17 Signaling	0	0.0374	1.89	HSP90AB1,HSP90B1,MAPK1,MAPK3,RALA,RAP1B,SRSF1
Airway Pathology in Chronic Obstructive Pulmonary Disease	0	0.00847	#NUM!	FGF2
CTLA4 Signaling in Cytotoxic T Lymphocytes	0	0.0197	#NUM!	AP1B1,AP2A1,AP2A2,AP2B1,AP2M1,CLTA,CLTC,PPP2R1A,PPP2R2A
B Cell Activating Factor Signaling	0	0.0233	#NUM!	MAPK1
IL-15 Production	0	0.0244	#NUM!	PDGFRB,STAT1,TWF1
T Helper Cell Differentiation	0	0.00223	#NUM!	STAT1
IL-9 Signaling	0	0.0286	#NUM!	STAT1
CD28 Signaling in T Helper Cells	0	0.0222	3.317	ACTR2,ACTR3,ARPC1B,ARPC2,ARPC3,ARPC4,ARPC5,ARPC5L,CDC42,MAP2K2,PPP3CA
Dendritic Cell Maturation	0	0.0141	2.828	COL1A1,COL1A2,COL3A1,FSCN1,MAPK1,MAPK3,PDIA3,STAT1
Endothelin-1 Signaling	0	0.0419	2.646	GNAI2,MAPK1,MAPK3,PDIA3,PRDX6,PRKCA,RALA,RAP1B
Factors Promoting Cardiogenesis in Vertebrates	0	0.0331	2	CAMK2D,LRP1,PDIA3,PRKCA,RHOA
Docosahexaenoic Acid (DHA) Signaling	0	0.0263	#NUM!	BAX
iCOS-iCOSL Signaling in T Helper Cells	0	0.00412	#NUM!	CAMK2D,PPP3CA
Lipid Antigen Presentation by CD1	0	0.0228	#NUM!	AP1B1,AP2A1,AP2A2,AP2B1,AP2M1,CALR,CANX,PDIA3,PSAP
Maturity Onset Diabetes of Young (MODY) Signaling	0	0.0128	#NUM!	GAPDH
Human Embryonic Stem Cell Pluripotency	0	0.0422	#NUM!	FGF2,GNAI2,GNB1,GNB2,GNB4,GNG12,PDGFRB
Role of NANOG in Mammalian Embryonic Stem Cell Pluripotency	0	0.0417	2.236	MAP2K2,MAPK1,MAPK3,RALA,RAP1B
CREB Signaling in Neurons	0	0.0299	3.207	CAMK2D,FGF2,GNAI2,GNB1,GNB2,GNB4,GNG12,IGF2R,MAP2K2,MAPK1,MAPK3,PDGFRB,PDIA3,PRKAR1A,PRKAR2A,PRKCA,RALA,RAP1B
Type I Diabetes Mellitus Signaling	0	0.00821	#NUM!	FADD,HSPD1,MAPK1,STAT1
Small Cell Lung Cancer Signaling	0	0.0104	#NUM!	PA2G4
Type II Diabetes Mellitus Signaling	0	0.0329	2	ACSL3,MAPK1,MAPK3,PKM,PRKCA
Systemic Lupus Erythematosus Signaling	0	0.0267	#NUM!	HNRNPA2B1,LSM2,LSM3,LSM5,MAPK1,MAPK3,PRPF19,PRPF31,RALA,RAP1B,SNRNP200,SNRNP70,SNRPD1,SNRPD3,SNRPE,SNRPF
Cdc42 Signaling	0	0.0434	4.146	ACTR2,ACTR3,ARPC1B,ARPC2,ARPC3,ARPC4,ARPC5,ARPC5L,CDC42,CFL2,EXOC1,EXOC7,IQGAP1,ITGA2,ITGA5,ITGAV,ITGB1,MAPK1,MYL12A,MYL6,MYL9,PAK2,PPP1CB,RALA
April Mediated Signaling	0	0.0238	#NUM!	MAPK1
Retinoic acid Mediated Apoptosis Signaling	0	0.0333	#NUM!	FADD,PARP1
Hereditary Breast Cancer Signaling	0	0.0352	#NUM!	ACTB,NPM1,RALA,RAP1B,RPS27A
Role of Osteoblasts, Osteoclasts and Chondrocytes in Rheumatoid Arthritis	0	0.0312	#NUM!	COL1A1,GSN,ITGA5,LRP1,MAPK1,MAPK3,PPP3CA
Phospholipase C Signaling	0	0.0429	3.71	AHNAK,CDC42,GNB1,GNB2,GNB4,GNG12,ITGA2,ITGA5,ITGAV,ITGB1,MAP2K2,MAPK1,MAPK3,MARCKS,MYL12A,MYL6,MYL9,PEBP1,PPP1CB,PPP3CA,PRKCA,RAC2,RALA,RAP1B,RHOA,RHOC,RHOG,TGM2
Atherosclerosis Signaling	0	0.0385	#NUM!	COL1A1,COL1A2,COL3A1,PCYOX1,PRDX6
Role of Macrophages, Fibroblasts and Endothelial Cells in Rheumatoid Arthritis	0	0.0431	#NUM!	CAMK2D,FGF2,FN1,LRP1,MAP2K2,MAPK1,MAPK3,MIF,PDIA3,PPP3CA,PRKCA,RALA,RAP1B,RHOA
Neuroprotective Role of THOP1 in Alzheimer's Disease	0	0.0254	#NUM!	PRKAR1A,PRKAR2A,YWHAE
Regulation of IL-2 Expression in Activated and Anergic T Lymphocytes	0	0.013	2.449	MAP2K2,MAPK1,MAPK3,PPP3CA,RALA,RAP1B
TWEAK Signaling	0	0.027	#NUM!	FADD
Nur77 Signaling in T Lymphocytes	0	0.0122	1.633	MAP2K2,MAPK1,MAPK3,PCNA,PPP3CA,PRKCA
PKCθ Signaling in T Lymphocytes	0	0.0131	2.646	CAMK2D,MAPK1,MAPK3,PPP3CA,RAC2,RALA,RAP1B
Role of Hypercytokinemia/hyperchemokinemia in the Pathogenesis of Influenza	0	0.0116	#NUM!	STAT1
Antiproliferative Role of TOB in T Cell Signaling	0	0.00495	#NUM!	MAPK1,PABPC1
Cyclins and Cell Cycle Regulation	0	0.0357	#NUM!	PA2G4,PPP2R1A,PPP2R2A
IL-17A Signaling in Airway Cells	0	0.0448	#NUM!	MAP2K2,MAPK1,MAPK3
Role of JAK1, JAK2 and TYK2 in Interferon Signaling	0	0.0385	#NUM!	STAT1
Role of JAK2 in Hormone-like Cytokine Signaling	0	0.0294	#NUM!	STAT1
Mouse Embryonic Stem Cell Pluripotency	0	0.0481	2.236	MAP2K2,MAPK1,MAPK3,RALA,RAP1B
iNOS Signaling	0	0.0426	#NUM!	MAPK1,STAT1
Heparan Sulfate Biosynthesis	0	0.0375	#NUM!	AARS1,PPME1,PRDX6
Bupropion Degradation	0	0.04	#NUM!	POR
Retinoate Biosynthesis I	0	0.0278	#NUM!	AKR1B1
Nicotine Degradation III	0	0.0172	#NUM!	POR
Heparan Sulfate Biosynthesis (Late Stages)	0	0.0411	#NUM!	AARS1,PPME1,PRDX6
tRNA Splicing	0	0.0227	#NUM!	APEX1
Melatonin Degradation I	0	0.0164	#NUM!	POR
D-myo-inositol (1,4,5)-Trisphosphate Biosynthesis	0	0.0385	#NUM!	PIP4K2A
Phospholipases	0	0.0303	#NUM!	PDIA3,PRDX6
Nicotine Degradation II	0	0.0152	#NUM!	POR
Superpathway of D-myo-inositol (1,4,5)-trisphosphate Metabolism	0	0.0435	#NUM!	SEC16A
Retinol Biosynthesis	0	0.0227	#NUM!	ESD
Superpathway of Melatonin Degradation	0	0.0152	#NUM!	POR
Acetone Degradation I (to Methylglyoxal)	0	0.0312	#NUM!	POR
Granulocyte Adhesion and Diapedesis	0	0.0265	#NUM!	EZR,GNAI2,ITGB1,MSN,THY1
Regulation of the Epithelial-Mesenchymal Transition Pathway	0	0.0462	#NUM!	FGF2,LOX,MAP2K2,MAPK1,MAPK3,PDGFRB,RALA,RAP1B,RHOA
Role of p14/p19ARF in Tumor Suppression	0	0.0345	#NUM!	NPM1
Sperm Motility	0	0.0472	2.236	GNAI2,GNB1,GNB2,GNB4,GNG12,PDGFRB,PDIA3,PRDX6,PRKAR1A,PRKAR2A,PRKCA,TWF1
Tec Kinase Signaling	0	0.0378	3.606	ACTA2,ACTB,ACTG1,CDC42,FADD,GNAI2,GNB1,GNB2,GNB4,GNG12,ITGA2,ITGA5,ITGAV,ITGB1,PAK2,PRKCA,RAC2,RHOA,RHOC,RHOG,STAT1
Adipogenesis pathway	0	0.0296	#NUM!	CTBP1,FGF2,RBBP4,RBBP7
Wnt/Ca+ pathway	0	0.0469	#NUM!	PDIA3,PPP3CA,PRKCA
Toll-like Receptor Signaling	0	0.0256	#NUM!	MAPK1,RPS27A
Cell Cycle: G1/S Checkpoint Regulation	0	0.0294	#NUM!	PA2G4,RPL11
Nucleotide Excision Repair Pathway	0	0.0286	#NUM!	RAD23B
SAPK/JNK Signaling	0	0.0229	2.828	CDC42,CRK,FADD,GNB1,GNB2,GNB4,GNG12,HNRNPK,RAC2,RALA,RAP1B
IL-4 Signaling	0	0.0217	#NUM!	RALA,RAP1B
Wnt/β-catenin Signaling	0	0.0347	-1	ILK,LRP1,PPP2R1A,PPP2R2A,RPS27A,RUVBL2
cAMP-mediated signaling	0	0.0437	1.667	AKAP12,APEX1,CAMK2D,GNAI2,MAP2K2,MAPK1,MAPK3,PPP3CA,PRKAR1A,PRKAR2A
p38 MAPK Signaling	0	0.0339	#NUM!	FADD,HSPB1,HSPB7,STAT1
NF-κB Signaling	0	0.0128	2.646	FADD,IGF2R,PDGFRB,RALA,RAP1B,UBE2N,UBE2V1
T Cell Receptor Signaling	0	0.0135	2.828	ITGA2,ITGB1,MAP2K2,MAPK1,MAPK3,PPP3CA,RALA,RAP1B
G-Protein Coupled Receptor Signaling	0	0.0399	#NUM!	APEX1,CAMK2D,GNAI2,MAP2K2,MAPK1,MAPK3,PRKAR1A,PRKAR2A,PRKCA,RALA,RAP1B
Gustation Pathway	0	0.0419	#NUM!	APEX1,GNB1,GNB2,GNB4,GNG12,PRKAR1A,PRKAR2A
Th1 and Th2 Activation Pathway	0	0.0116	#NUM!	CHD4,STAT1
Th1 Pathway	0	0.0082	#NUM!	STAT1
Th2 Pathway	0	0.0073	#NUM!	CHD4
Neuroinflammation Signaling Pathway	0	0.0254	1.89	GLS,HMGB1,MAPK1,MAPK3,PPP3CA,RAC2,SOD2,STAT1
Adrenomedullin signaling pathway	0	0.0452	3	BAX,MAP2K2,MAPK1,MAPK3,PDIA3,PRKAR1A,PRKAR2A,RALA,RAP1B
Th17 Activation Pathway	0	0.00433	#NUM!	HSP90AB1,HSP90B1
SPINK1 Pancreatic Cancer Pathway	0	0.0333	#NUM!	CTSA,CTSB
Apelin Pancreas Signaling Pathway	0	0.0435	#NUM!	PRKAR1A,PRKAR2A
Apelin Cardiac Fibroblast Signaling Pathway	0	0.0435	#NUM!	SERPINE1
FAT10 Cancer Signaling Pathway	0	0.04	#NUM!	EEF1A1,PCNA
T Cell Exhaustion Signaling Pathway	0	0.0129	#NUM!	MAPK1,MAPK3,PPP2R1A,PPP2R2A,RALA,RAP1B,STAT1
Systemic Lupus Erythematosus In T Cell Signaling Pathway	0	0.0259	1.5	CDC42,EZR,GNAI2,MAP2K2,MAPK1,MAPK3,MSN,PPP2R1A,PPP2R2A,PPP3CA,RAC2,RALA,RAP1B,RHOA,RHOC,RHOG
Systemic Lupus Erythematosus In B Cell Signaling Pathway	0	0.0325	3	MAP2K2,MAPK1,MAPK3,PPP3CA,PRKCA,RAC2,RALA,RAP1B,STAT1
White Adipose Tissue Browning Pathway	0	0.0441	2.449	CTBP1,LDHA,LDHB,MAPK1,PRKAR1A,PRKAR2A
BEX2 Signaling Pathway	0	0.037	#NUM!	LGALS1,PPP2R1A,PPP2R2A
Regulation Of The Epithelial Mesenchymal Transition In Development Pathway	0	0.023	#NUM!	LOX,S100A4
MSP-RON Signaling In Macrophages Pathway	0	0.0427	1.342	MAPK1,MAPK3,RALA,RAP1B,STAT1
Complement System	0	0.027	#NUM!	C1QBP
Eicosanoid Signaling	0	0.0299	#NUM!	LTA4H,PRDX6

## Sheet: Venn whole cell proteome
Names	total	elements
WC CTRL WC 3mM WC 6mM WC 9mM	85	Reelin Signaling in Neurons
		fMLP Signaling in Neutrophils
		RhoA Signaling
		IL-8 Signaling
		Insulin Secretion Signaling Pathway
		Coronavirus Pathogenesis Pathway
		Signaling by Rho Family GTPases
		Paxillin Signaling
		ILK Signaling
		Ephrin Receptor Signaling
		Gluconeogenesis I
		Coronavirus Replication Pathway
		Isoleucine Degradation I
		Purine Nucleotides De Novo Biosynthesis II
		Glutathione Redox Reactions II
		Renal Cell Carcinoma Signaling
		Unfolded protein response
		Mechanisms of Viral Exit from Host Cells
		Fatty Acid Œ≤-oxidation I
		TCA Cycle II (Eukaryotic)
		Clathrin-mediated Endocytosis Signaling
		BAG2 Signaling Pathway
		Phagosome Maturation
		Leukocyte Extravasation Signaling
		Remodeling of Epithelial Adherens Junctions
		Caveolar-mediated Endocytosis Signaling
		mTOR Signaling
		Ephrin B Signaling
		RAN Signaling
		HIF1Œ± Signaling
		EIF2 Signaling
		Ferroptosis Signaling Pathway
		CDK5 Signaling
		Actin Nucleation by ARP-WASP Complex
		14-3-3-mediated Signaling
		Glycolysis I
		Ketogenesis
		Sertoli Cell-Sertoli Cell Junction Signaling
		Necroptosis Signaling Pathway
		RhoGDI Signaling
		PAK Signaling
		Synaptogenesis Signaling Pathway
		CXCR4 Signaling
		Sirtuin Signaling Pathway
		Regulation of Cellular Mechanics by Calpain Protease
		tRNA Charging
		Tight Junction Signaling
		Huntington's Disease Signaling
		Germ Cell-Sertoli Cell Junction Signaling
		Inhibition of ARE-Mediated mRNA Degradation Pathway
		Agrin Interactions at Neuromuscular Junction
		Protein Kinase A Signaling
		Valine Degradation I
		VEGF Signaling
		Virus Entry via Endocytic Pathways
		p70S6K Signaling
		Rac Signaling
		ERK/MAPK Signaling
		Regulation of Actin-based Motility by Rho
		Mitochondrial Dysfunction
		Actin Cytoskeleton Signaling
		HIPPO signaling
		Aryl Hydrocarbon Receptor Signaling
		Aldosterone Signaling in Epithelial Cells
		Protein Ubiquitination Pathway
		Superoxide Radicals Degradation
		Estrogen Receptor Signaling
		Tryptophan Degradation III (Eukaryotic)
		Polyamine Regulation in Colon Cancer
		Thrombin Signaling
		Spliceosomal Cycle
		FAK Signaling
		Integrin Signaling
		Xenobiotic Metabolism AHR Signaling Pathway
		FcŒ≥ Receptor-mediated Phagocytosis in Macrophages and Monocytes
		Glioma Invasiveness Signaling
		Ketolysis
		IGF-1 Signaling
		Axonal Guidance Signaling
		Glutaryl-CoA Degradation
		FAT10 Signaling Pathway
		Semaphorin Signaling in Neurons
		Epithelial Adherens Junction Signaling
		Regulation of eIF4 and p70S6K Signaling
		NRF2-mediated Oxidative Stress Response
WC CTRL WC 3mM WC 6mM	11	Semaphorin Neuronal Repulsive Signaling Pathway
		UDP-N-acetyl-D-glucosamine Biosynthesis II
		Endocannabinoid Developing Neuron Pathway
		Apelin Adipocyte Signaling Pathway
		Chemokine Signaling
		Inosine-5'-phosphate Biosynthesis II
		Oxidative Phosphorylation
		Colanic Acid Building Blocks Biosynthesis
		CCR3 Signaling in Eosinophils
		PDGF Signaling
		Tetrahydrofolate Salvage from 5,10-methenyltetrahydrofolate
WC CTRL WC 3mM WC 9mM	3	Role of PKR in Interferon Induction and Antiviral Response
		PI3K/AKT Signaling
		AMPK Signaling
WC 3mM WC 6mM WC 9mM	4	Gap Junction Signaling
		Aspartate Degradation II
		Œ±-Adrenergic Signaling
		Xenobiotic Metabolism PXR Signaling Pathway
WC CTRL WC 3mM	17	Natural Killer Cell Signaling
		GDNF Family Ligand-Receptor Interactions
		Cardiac Hypertrophy Signaling
		PTEN Signaling
		Glutathione Redox Reactions I
		Telomerase Signaling
		Neuregulin Signaling
		Xenobiotic Metabolism CAR Signaling Pathway
		Ethanol Degradation IV
		Acute Myeloid Leukemia Signaling
		Xenobiotic Metabolism Signaling
		PPARŒ±/RXRŒ± Activation
		Cholecystokinin/Gastrin-mediated Signaling
		Apoptosis Signaling
		Oncostatin M Signaling
		Insulin Receptor Signaling
		Sumoylation Pathway
WC CTRL WC 6mM	3	Pentose Phosphate Pathway (Oxidative Branch)
		Superpathway of Methionine Degradation
		GDP-mannose Biosynthesis
WC 3mM WC 6mM	1	Synaptic Long Term Potentiation
WC 3mM WC 9mM	2	Dilated Cardiomyopathy Signaling Pathway
		Glycogen Biosynthesis II (from UDP-D-Glucose)
WC 6mM WC 9mM	2	Hypoxia Signaling in the Cardiovascular System
		Mevalonate Pathway I
WC CTRL	11	Dopamine Receptor Signaling
		Cysteine Biosynthesis III (mammalia)
		Glycogen Degradation III
		Acetyl-CoA Biosynthesis I (Pyruvate Dehydrogenase Complex)
		PFKFB4 Signaling Pathway
		Iron homeostasis signaling pathway
		Ethanol Degradation II
		Role of MAPK Signaling in Promoting the Pathogenesis of Influenza
		Pentose Phosphate Pathway
		5-aminoimidazole Ribonucleotide Biosynthesis I
		NER (Nucleotide Excision Repair, Enhanced Pathway)
WC 3mM	31	Granzyme B Signaling
		ERK5 Signaling
		G Beta Gamma Signaling
		Renin-Angiotensin Signaling
		IL-3 Signaling
		NGF Signaling
		Neurotrophin/TRK Signaling
		Role of Tissue Factor in Cancer
		Glioma Signaling
		Thrombopoietin Signaling
		GNRH Signaling
		CNTF Signaling
		JAK/Stat Signaling
		IL-6 Signaling
		Endometrial Cancer Signaling
		UVC-Induced MAPK Signaling
		MSP-RON Signaling In Cancer Cells Pathway
		FLT3 Signaling in Hematopoietic Progenitor Cells
		Hepatic Fibrosis Signaling Pathway
		ErbB4 Signaling
		Arginine Biosynthesis IV
		ErbB2-ErbB3 Signaling
		Prolactin Signaling
		Acute Phase Response Signaling
		Macropinocytosis Signaling
		NF-Œ∫B Activation by Viruses
		HGF Signaling
		GM-CSF Signaling
		PPAR Signaling
		Glucocorticoid Receptor Signaling
		IL-2 Signaling
WC 6mM	4	Noradrenaline and Adrenaline Degradation
		Superpathway of Cholesterol Biosynthesis
		Folate Transformations I
		Superpathway of Geranylgeranyldiphosphate Biosynthesis I (via Mevalonate)
WC 9mM	2	Proline Biosynthesis I
		Calcium Transport I

## Sheet: CTRL secretome
© 2000-2021 QIAGEN. All rights reserved.
Ingenuity Canonical Pathways	-log(p-value)	Ratio	z-score	Molecules
EIF2 Signaling	20.9	0.156	3.441	ACTB,ACTC1,EIF1,FAU,HNRNPA1,HSPA5,PABPC1,PPP1CB,PTBP1,RPL10,RPL12,RPL14,RPL17,RPL21,RPL24,RPL30,RPL4,RPL5,RPL6,RPL7,RPL7A,RPLP0,RPLP1,RPLP2,RPS12,RPS16,RPS2,RPS21,RPS27A,RPS28,RPS5,RPS6,RPS8,RPSA,WARS1
Hepatic Fibrosis / Hepatic Stellate Cell Activation	16.8	0.149	#NUM!	CCN2,COL12A1,COL18A1,COL1A1,COL1A2,COL2A1,COL3A1,COL4A1,COL4A2,COL5A1,COL5A2,COL5A3,COL6A1,COL6A2,COL6A3,COL8A1,FN1,IGFBP3,IGFBP4,IGFBP5,MMP1,MMP2,MYH10,MYH9,MYL6,SERPINE1,TIMP1,TIMP2,TNFRSF11B
Remodeling of Epithelial Adherens Junctions	16.5	0.279	2.646	ACTB,ACTC1,ACTG1,ACTN1,ACTN4,ACTR2,ACTR3,ARPC1B,ARPC2,ARPC3,ARPC4,IQGAP1,NME1,TUBA1B,TUBB,TUBB4B,TUBB6,VCL,ZYX
RhoA Signaling	14.5	0.177	4.264	ACTB,ACTC1,ACTG1,ACTR2,ACTR3,ARPC1B,ARPC2,ARPC3,ARPC4,CFL1,CFL2,EZR,MSN,MYL12A,MYL6,PFN1,PPP1CB,RDX,SEPTIN11,SEPTIN2,SEPTIN7,SEPTIN9
GP6 Signaling Pathway	13.2	0.165	4.583	COL12A1,COL18A1,COL1A1,COL1A2,COL2A1,COL3A1,COL4A1,COL4A2,COL5A1,COL5A2,COL5A3,COL6A1,COL6A2,COL6A3,COL8A1,LAMA2,LAMA4,LAMB1,LAMB2,LAMC1,TLN1
Actin Cytoskeleton Signaling	13.2	0.114	3.272	ACTB,ACTC1,ACTG1,ACTN1,ACTN4,ACTR2,ACTR3,ARPC1B,ARPC2,ARPC3,ARPC4,CFL1,CFL2,EZR,FLNA,FN1,GSN,IQGAP1,MSN,MYH10,MYH9,MYL12A,MYL6,PFN1,PPP1CB,RDX,TLN1,VCL
Epithelial Adherens Junction Signaling	13.2	0.146	#NUM!	ACTB,ACTC1,ACTG1,ACTN1,ACTN4,ACTR2,ACTR3,ARPC1B,ARPC2,ARPC3,ARPC4,CDH2,IQGAP1,LMO7,MYH10,MYH9,MYL6,TUBA1B,TUBB,TUBB4B,TUBB6,VCL,ZYX
BAG2 Signaling Pathway	12.3	0.202	1.89	ANXA2,HSP90AA1,HSPA1A/HSPA1B,HSPA4,HSPA5,HSPA8,PSMA1,PSMA2,PSMA3,PSMA4,PSMA5,PSMA6,PSMA7,PSMB1,PSMB2,PSMB5,PSME2
Protein Ubiquitination Pathway	12	0.102	#NUM!	CRYAB,HSP90AA1,HSP90AB1,HSP90B1,HSPA1A/HSPA1B,HSPA4,HSPA5,HSPA8,HSPB1,HSPB6,HSPD1,HSPE1,HSPH1,PSMA1,PSMA2,PSMA3,PSMA4,PSMA5,PSMA6,PSMA7,PSMB1,PSMB2,PSMB5,PSME2,RPS27A,UBA1,UBE2L3,UCHL1
Signaling by Rho Family GTPases	9.2	0.0896	4.264	ACTB,ACTC1,ACTG1,ACTR2,ACTR3,ARPC1B,ARPC2,ARPC3,ARPC4,CDH2,CFL1,CFL2,EZR,IQGAP1,MSN,MYL12A,MYL6,RDX,SEPTIN11,SEPTIN2,SEPTIN7,SEPTIN9,STMN1,VIM
FAT10 Signaling Pathway	9.18	0.214	#NUM!	PSMA1,PSMA2,PSMA3,PSMA4,PSMA5,PSMA6,PSMA7,PSMB1,PSMB2,PSMB5,PSME2,UBA1
Clathrin-mediated Endocytosis Signaling	8.08	0.0984	#NUM!	ACTB,ACTC1,ACTG1,ACTR2,ACTR3,ALB,AP2A1,AP2B1,ARPC1B,ARPC2,ARPC3,ARPC4,CLTA,CLTC,CLU,CTTN,HSPA8,PICALM,RPS27A
ILK Signaling	7.89	0.096	1.886	ACTB,ACTC1,ACTG1,ACTN1,ACTN4,CFL1,CFL2,FERMT2,FLNA,FLNB,FLNC,FN1,MYH10,MYH9,MYL6,NACA,RSU1,VCL,VIM
Glycolysis I	7.65	0.308	2.828	ALDOA,ENO1,GAPDH,GPI,PGAM1,PGK1,PKM,TPI1
Gluconeogenesis I	7.65	0.308	2.828	ALDOA,ENO1,GAPDH,GPI,MDH1,MDH2,PGAM1,PGK1
Polyamine Regulation in Colon Cancer	7.55	0.177	#NUM!	PSMA1,PSMA2,PSMA3,PSMA4,PSMA5,PSMA6,PSMA7,PSMB1,PSMB2,PSMB5,PSME2
Integrin Signaling	7.38	0.0892	4	ACTB,ACTC1,ACTG1,ACTN1,ACTN4,ACTR2,ACTR3,ARPC1B,ARPC2,ARPC3,ARPC4,CTTN,GSN,MYL12A,PFN1,PPP1CB,TLN1,VCL,ZYX
Leukocyte Extravasation Signaling	7.32	0.0933	2.5	ACTB,ACTC1,ACTG1,ACTN1,ACTN4,CTTN,CXCL12,EZR,MMP1,MMP14,MMP2,MSN,MYL6,RDX,TIMP1,TIMP2,TIMP3,VCL
RhoGDI Signaling	7.31	0.0884	-3.153	ACTB,ACTC1,ACTG1,ACTR2,ACTR3,ARPC1B,ARPC2,ARPC3,ARPC4,CDH2,CFL1,CFL2,EZR,MSN,MYH10,MYH9,MYL12A,MYL6,RDX
Regulation of Actin-based Motility by Rho	7.21	0.121	2.887	ACTB,ACTC1,ACTR2,ACTR3,ARPC1B,ARPC2,ARPC3,ARPC4,CFL1,GSN,MYL12A,MYL6,PFN1,PPP1CB
HIF1α Signaling	6.82	0.0865	1.886	APEX1,GPI,HK1,HSP90AA1,HSPA1A/HSPA1B,HSPA4,HSPA5,HSPA8,LDHA,LDHB,MMP1,MMP14,MMP2,PKM,RACK1,RPS6,SERPINE1,VIM
Huntington's Disease Signaling	6.76	0.0747	#NUM!	ATP5F1B,CLTA,CLTC,DYNC1I2,HSPA1A/HSPA1B,HSPA4,HSPA5,HSPA8,PENK,PSMA1,PSMA2,PSMA3,PSMA4,PSMA5,PSMA6,PSMA7,PSMB1,PSMB2,PSMB5,PSME2,RPS27A
Germ Cell-Sertoli Cell Junction Signaling	6.59	0.0936	#NUM!	ACTB,ACTC1,ACTG1,ACTN1,ACTN4,CDH2,CFL1,CFL2,GSN,IQGAP1,TUBA1B,TUBB,TUBB4B,TUBB6,VCL,ZYX
Inhibition of Matrix Metalloproteases	6.15	0.205	0.378	HSPG2,MMP1,MMP14,MMP2,THBS2,TIMP1,TIMP2,TIMP3
Caveolar-mediated Endocytosis Signaling	5.72	0.133	#NUM!	ACTB,ACTC1,ACTG1,ALB,ARCN1,CAVIN1,COPG1,FLNA,FLNB,FLNC
Fcγ Receptor-mediated Phagocytosis in Macrophages and Monocytes	5.66	0.117	3.317	ACTB,ACTC1,ACTG1,ACTR2,ACTR3,ARPC1B,ARPC2,ARPC3,ARPC4,EZR,TLN1
Inhibition of ARE-Mediated mRNA Degradation Pathway	5.46	0.087	2	PSMA1,PSMA2,PSMA3,PSMA4,PSMA5,PSMA6,PSMA7,PSMB1,PSMB2,PSMB5,PSME2,TNFRSF11B,YWHAH,YWHAZ
Aldosterone Signaling in Epithelial Cells	5.37	0.0854	#NUM!	CRYAB,HSP90AA1,HSP90AB1,HSP90B1,HSPA1A/HSPA1B,HSPA4,HSPA5,HSPA8,HSPB1,HSPB6,HSPD1,HSPE1,HSPH1,PDIA3
Axonal Guidance Signaling	5.1	0.0514	#NUM!	ACTR2,ACTR3,ADAMTS1,ADAMTS2,ARPC1B,ARPC2,ARPC3,ARPC4,BMP1,CFL1,CFL2,CXCL12,DPYSL2,MMP1,MMP14,MMP2,MYL12A,MYL6,NRP1,PDIA3,PFN1,SEMA7A,TUBA1B,TUBB,TUBB4B,TUBB6
Apelin Liver Signaling Pathway	5.06	0.231	2.449	COL18A1,COL1A1,COL1A2,COL2A1,COL3A1,COL5A3
Agranulocyte Adhesion and Diapedesis	4.67	0.0701	#NUM!	ACTB,ACTC1,ACTG1,CXCL1,CXCL12,EZR,FN1,MMP1,MMP14,MMP2,MSN,MYH10,MYH9,MYL6,RDX
Coronavirus Replication Pathway	4.62	0.156	2.646	ARCN1,COPG1,HNRNPA1,TUBA1B,TUBB,TUBB4B,TUBB6
Virus Entry via Endocytic Pathways	4.44	0.0962	#NUM!	ACTB,ACTC1,ACTG1,AP2A1,AP2B1,CLTA,CLTC,FLNA,FLNB,FLNC
Reelin Signaling in Neurons	4.44	0.0873	2.714	ACTR2,ACTR3,APP,ARPC1B,ARPC2,ARPC3,ARPC4,CDH2,CFL1,MAP1B,RELN
Coronavirus Pathogenesis Pathway	4.32	0.069	-3.207	EEF1A1,FAU,NPM1,RPS12,RPS16,RPS2,RPS21,RPS27A,RPS28,RPS5,RPS6,RPS8,RPSA,SERPINE1
Atherosclerosis Signaling	4.31	0.0846	#NUM!	ALB,CLU,COL18A1,COL1A1,COL1A2,COL2A1,COL3A1,COL5A3,CXCL12,MMP1,PRDX6
Regulation of eIF4 and p70S6K Signaling	4.29	0.0726	#NUM!	EIF1,FAU,PABPC1,RPS12,RPS16,RPS2,RPS21,RPS27A,RPS28,RPS5,RPS6,RPS8,RPSA
Agrin Interactions at Neuromuscular Junction	4.2	0.114	2.236	ACTB,ACTC1,ACTG1,AGRN,CTTN,LAMA2,LAMB1,LAMC1
Unfolded protein response	4.19	0.1	2.646	HSP90B1,HSPA1A/HSPA1B,HSPA4,HSPA5,HSPA8,HSPH1,P4HB,PDIA6,VCP
tRNA Charging	4	0.154	2.449	EPRS1,GARS1,HARS1,NARS1,TARS1,WARS1
Synaptogenesis Signaling Pathway	3.84	0.0545	3.638	ACTR2,ACTR3,AP2A1,AP2B1,ARPC1B,ARPC2,ARPC3,ARPC4,CDH2,CFL1,COMP,HSPA8,MAP1B,RELN,THBS1,THBS2,TLN1
Intrinsic Prothrombin Activation Pathway	3.82	0.143	2.449	COL18A1,COL1A1,COL1A2,COL2A1,COL3A1,COL5A3
Telomere Extension by Telomerase	3.79	0.267	#NUM!	HNRNPA1,HNRNPA2B1,XRCC5,XRCC6
Natural Killer Cell Signaling	3.25	0.0603	-1.155	CFL1,CFL2,COL18A1,COL1A1,COL1A2,COL2A1,COL3A1,COL5A3,HSPA1A/HSPA1B,HSPA4,HSPA5,HSPA8
Sertoli Cell-Sertoli Cell Junction Signaling	3.12	0.0583	#NUM!	ACTB,ACTC1,ACTG1,ACTN1,ACTN4,SPTAN1,SPTBN1,TUBA1B,TUBB,TUBB4B,TUBB6,VCL
Semaphorin Neuronal Repulsive Signaling Pathway	3.11	0.0662	0	ACAN,CFL1,CFL2,DPYSL2,DPYSL3,MYL12A,MYL6,NRP1,PPP1CB,VCAN
NRF2-mediated Oxidative Stress Response	3.09	0.0549	2.449	ACTB,ACTC1,ACTG1,ERP29,GSTP1,HSP90AA1,HSP90AB1,HSP90B1,PPIB,PRDX1,STIP1,TXNRD1,VCP
mTOR Signaling	3.01	0.0566	#NUM!	FAU,FKBP1A,RPS12,RPS16,RPS2,RPS21,RPS27A,RPS28,RPS5,RPS6,RPS8,RPSA
IGF-1 Signaling	3.01	0.0769	#NUM!	CCN2,IGFBP3,IGFBP4,IGFBP5,IGFBP6,IGFBP7,YWHAH,YWHAZ
Phagosome Maturation	2.94	0.0629	#NUM!	DYNC1I2,EEA1,PRDX1,PRDX2,PRDX5,PRDX6,TUBA1B,TUBB,TUBB4B,TUBB6
Semaphorin Signaling in Neurons	2.89	0.0968	#NUM!	CFL1,CFL2,DPYSL2,DPYSL3,NRP1,SEMA7A
Role of PKR in Interferon Induction and Antiviral Response	2.85	0.0662	-2.333	HMGB1,HSP90AA1,HSP90AB1,HSP90B1,HSPA1A/HSPA1B,HSPA4,HSPA5,HSPA8,NPM1
Rac Signaling	2.81	0.0652	3	ACTR2,ACTR3,ARPC1B,ARPC2,ARPC3,ARPC4,CFL1,CFL2,IQGAP1
Dilated Cardiomyopathy Signaling Pathway	2.64	0.0616	-1.134	ACTB,ACTC1,ACTG1,LAMA4,LMNA,MYH10,MYH9,MYL6,TPM1
Cellular Effects of Sildenafil (Viagra)	2.58	0.0604	#NUM!	ACTB,ACTC1,ACTG1,MYH10,MYH9,MYL12A,MYL6,PDIA3,PPP1CB
Hypoxia Signaling in the Cardiovascular System	2.49	0.0811	#NUM!	HSP90AA1,HSP90AB1,HSP90B1,LDHA,P4HB,UBE2L3
VEGF Signaling	2.49	0.0707	1.633	ACTB,ACTC1,ACTG1,ACTN1,ACTN4,EIF1,VCL
14-3-3-mediated Signaling	2.46	0.063	2	PDIA3,TUBA1B,TUBB,TUBB4B,TUBB6,VIM,YWHAH,YWHAZ
Acute Phase Response Signaling	2.46	0.0541	1.342	AHSG,ALB,C1R,C1S,FN1,HNRNPK,ITIH2,SERPINE1,SERPINF1,TNFRSF11B
Paxillin Signaling	2.28	0.0648	2.646	ACTB,ACTC1,ACTG1,ACTN1,ACTN4,TLN1,VCL
Pyruvate Fermentation to Lactate	2.27	0.333	#NUM!	LDHA,LDHB
Granzyme A Signaling	2.25	0.158	#NUM!	APEX1,NME1,SET
Osteoarthritis Pathway	2.19	0.047	0.707	ACAN,ANXA2,COL2A1,DCN,DKK1,FN1,GREM1,HMGB1,HTRA1,MMP1,TIMP3
Aspartate Degradation II	2.13	0.286	#NUM!	MDH1,MDH2
Role of Tissue Factor in Cancer	2.12	0.0603	#NUM!	CCN2,CFL1,CFL2,CXCL1,MMP1,P4HB,PDIA6
Regulation of Cellular Mechanics by Calpain Protease	2.1	0.0674	#NUM!	ACTN1,ACTN4,CAST,EZR,TLN1,VCL
Tight Junction Signaling	2.08	0.0506	#NUM!	ACTB,ACTC1,ACTG1,MYH10,MYH9,MYL6,SPTAN1,TNFRSF11B,VCL
Tumor Microenvironment Pathway	2.06	0.0503	2.828	COL1A1,COL1A2,COL3A1,CXCL12,FN1,MMP1,MMP14,MMP2,TNC
Actin Nucleation by ARP-WASP Complex	2.01	0.0645	2.449	ACTR2,ACTR3,ARPC1B,ARPC2,ARPC3,ARPC4
TCA Cycle II (Eukaryotic)	1.96	0.125	#NUM!	FH,MDH1,MDH2
Death Receptor Signaling	1.95	0.0625	1.633	ACTB,ACTC1,ACTG1,HSPB1,LMNA,SPTAN1
Granulocyte Adhesion and Diapedesis	1.92	0.0476	#NUM!	CXCL1,CXCL12,EZR,MMP1,MMP14,MMP2,MSN,RDX,TNFRSF11B
Sucrose Degradation V (Mammalian)	1.91	0.222	#NUM!	ALDOA,TPI1
Sirtuin Signaling Pathway	1.91	0.0411	0.333	ACLY,APEX1,APP,ATP5F1B,LDHA,LDHB,PGAM1,PGK1,SF3A1,TUBA1B,XRCC5,XRCC6
Ephrin B Signaling	1.88	0.0694	#NUM!	CAP1,CFL1,CFL2,CXCL12,HNRNPK
Glioma Invasiveness Signaling	1.86	0.0685	-0.447	MMP2,TIMP1,TIMP2,TIMP3,VTN
Spliceosomal Cycle	1.82	0.0816	2	DDX39B,HSPA8,SF3A1,SF3B3
Gap Junction Signaling	1.8	0.0455	#NUM!	ACTB,ACTC1,ACTG1,DBN1,PDIA3,TUBA1B,TUBB,TUBB4B,TUBB6
Ephrin Receptor Signaling	1.76	0.0448	3	ACTR2,ACTR3,ARPC1B,ARPC2,ARPC3,ARPC4,CFL1,CFL2,CXCL12
Acetyl-CoA Biosynthesis III (from Citrate)	1.71	1	#NUM!	ACLY
UDP-N-acetyl-D-galactosamine Biosynthesis II	1.59	0.154	#NUM!	GPI,HK1
Estrogen Receptor Signaling	1.56	0.0347	1.897	ATP5F1B,CFL1,CFL2,HNRNPD,HSP90AA1,HSP90AB1,HSP90B1,MMP1,MMP14,MMP2,MYL12A,MYL6,PDIA3,PPP1CB
DNA Double-Strand Break Repair by Non-Homologous End Joining	1.53	0.143	#NUM!	XRCC5,XRCC6
Coagulation System	1.52	0.0857	#NUM!	PLAT,SERPINE1,TFPI
Crosstalk between Dendritic Cells and Natural Killer Cells	1.49	0.0549	#NUM!	ACTB,ACTC1,ACTG1,FSCN1,TLN1
LXR/RXR Activation	1.48	0.0488	1.633	AHSG,ALB,CLU,SERPINF1,TNFRSF11B,VTN
eNOS Signaling	1.44	0.044	-2	HSP90AA1,HSP90AB1,HSP90B1,HSPA1A/HSPA1B,HSPA4,HSPA5,HSPA8
Glucocorticoid Receptor Signaling	1.44	0.031	#NUM!	ACTB,ANXA1,ATP5F1B,HMGB1,HSP90AA1,HSP90AB1,HSP90B1,HSPA1A/HSPA1B,HSPA4,HSPA5,HSPA8,KRT1,KRT7,KRT9,MMP1,MMP2,SERPINE1,YWHAH
Chondroitin Sulfate Degradation (Metazoa)	1.42	0.125	#NUM!	ARSB,HEXB
Parkinson's Signaling	1.42	0.125	#NUM!	PARK7,UCHL1
HOTAIR Regulatory Pathway	1.39	0.0429	2.449	COL1A1,COL1A2,COL3A1,MMP1,MMP14,MMP2,VIM
fMLP Signaling in Neutrophils	1.36	0.0458	2.449	ACTR2,ACTR3,ARPC1B,ARPC2,ARPC3,ARPC4
Mechanisms of Viral Exit from Host Cells	1.34	0.0732	#NUM!	ACTB,ACTC1,ACTG1
Diphthamide Biosynthesis	1.24	0.333	#NUM!	EEF2
NADH Repair	1.24	0.333	#NUM!	GAPDH
Hypusine Biosynthesis	1.24	0.333	#NUM!	EIF5A
PFKFB4 Signaling Pathway	1.22	0.0652	#NUM!	GPI,HK1,TKT
Calcium Signaling	1.21	0.037	#NUM!	ACTC1,MYH10,MYH9,MYL6,TPM1,TPM2,TPM3,TPM4
Endoplasmic Reticulum Stress Pathway	1.21	0.0952	#NUM!	HSP90B1,HSPA5
Hepatic Fibrosis Signaling Pathway	1.17	0.031	3.051	CCN2,COL18A1,COL1A1,COL1A2,COL2A1,COL3A1,COL5A3,MMP1,MYL12A,MYL6,SERPINE1,TIMP1,TNFRSF11B
Heparan Sulfate Biosynthesis	1.15	0.05	2	EXT1,EXT2,PRDX6,XYLT1
Apelin Cardiac Fibroblast Signaling Pathway	1.14	0.087	#NUM!	CCN2,SERPINE1
IL-17 Signaling	1.13	0.0374	1.134	CXCL1,HSP90AA1,HSP90AB1,HSP90B1,MMP2,SRSF1,TNFRSF11B
Glutathione Redox Reactions II	1.12	0.25	#NUM!	PDIA3
Neuregulin Signaling	1.1	0.0427	#NUM!	DCN,HSP90AA1,HSP90AB1,HSP90B1,RPS6
FAK Signaling	1.1	0.0427	#NUM!	ACTB,ACTC1,ACTG1,TLN1,VCL
Glutathione Redox Reactions I	1.07	0.08	#NUM!	GSTP1,PRDX6
Xenobiotic Metabolism AHR Signaling Pathway	1.05	0.046	-1	GSTP1,HSP90AA1,HSP90AB1,HSP90B1
Serine Biosynthesis	1.03	0.2	#NUM!	PSAT1
Eumelanin Biosynthesis	1.03	0.2	#NUM!	MIF
Protein Kinase A Signaling	1.02	0.0299	0.707	APEX1,FLNA,FLNB,FLNC,MYH10,MYL12A,MYL6,PDIA3,PPP1CB,PYGB,YWHAH,YWHAZ
FXR/RXR Activation	1	0.0397	#NUM!	AHSG,ALB,CLU,SERPINF1,VTN
Ferroptosis Signaling Pathway	1	0.0397	-2.236	G3BP1,H2AX,H2BU1,HSPB1,TXNRD1
MSP-RON Signaling Pathway	0.987	0.0517	#NUM!	ACTB,ACTC1,ACTG1
Role of p14/p19ARF in Tumor Suppression	0.963	0.069	#NUM!	NPM1,SF3A1
Pentose Phosphate Pathway (Non-oxidative Branch)	0.955	0.167	#NUM!	TKT
Rapoport-Luebering Glycolytic Shunt	0.955	0.167	#NUM!	PGAM1
GDP-mannose Biosynthesis	0.955	0.167	#NUM!	GPI
p70S6K Signaling	0.936	0.0379	#NUM!	EEF2,PDIA3,RPS6,YWHAH,YWHAZ
Trehalose Degradation II (Trehalase)	0.889	0.143	#NUM!	HK1
Superpathway of Serine and Glycine Biosynthesis I	0.889	0.143	#NUM!	PSAT1
Thioredoxin Pathway	0.889	0.143	#NUM!	TXNRD1
Glycoaminoglycan-protein Linkage Region Biosynthesis	0.889	0.143	#NUM!	XYLT1
Mitotic Roles of Polo-Like Kinase	0.86	0.0455	#NUM!	HSP90AA1,HSP90AB1,HSP90B1
Inhibition of Angiogenesis by TSP1	0.851	0.0588	#NUM!	HSPG2,THBS1
Role of Osteoblasts, Osteoclasts and Chondrocytes in Rheumatoid Arthritis	0.827	0.0312	#NUM!	BMP1,COL1A1,DKK1,GSN,MMP1,MMP14,TNFRSF11B
PPAR Signaling	0.807	0.0374	-2	HSP90AA1,HSP90AB1,HSP90B1,TNFRSF11B
Complement System	0.79	0.0541	#NUM!	C1R,C1S
Docosahexaenoic Acid (DHA) Signaling	0.772	0.0526	#NUM!	APP,SERPINF1
Heparan Sulfate Biosynthesis (Late Stages)	0.77	0.0411	#NUM!	EXT1,EXT2,PRDX6
CDK5 Signaling	0.757	0.0357	#NUM!	LAMA2,LAMB1,LAMC1,PPP1CB
Prostate Cancer Signaling	0.757	0.0357	#NUM!	GSTP1,HSP90AA1,HSP90AB1,HSP90B1
Antigen Presentation Pathway	0.754	0.0513	#NUM!	PDIA3,PSMB5
Pentose Phosphate Pathway	0.75	0.1	#NUM!	TKT
Bladder Cancer Signaling	0.721	0.0345	#NUM!	MMP1,MMP14,MMP2,THBS1
PI3K/AKT Signaling	0.714	0.0302	2.449	CDC37,HSP90AA1,HSP90AB1,HSP90B1,YWHAH,YWHAZ
VDR/RXR Activation	0.712	0.0385	#NUM!	IGFBP3,IGFBP5,IGFBP6
GDP-glucose Biosynthesis	0.712	0.0909	#NUM!	HK1
PAK Signaling	0.703	0.0339	#NUM!	CFL1,CFL2,MYL12A,MYL6
Neuroprotective Role of THOP1 in Alzheimer's Disease	0.703	0.0339	1	APP,C1R,HTRA1,PRSS23
Aryl Hydrocarbon Receptor Signaling	0.701	0.0314	#NUM!	GSTP1,HSP90AA1,HSP90AB1,HSP90B1,HSPB1
Oncostatin M Signaling	0.69	0.0465	#NUM!	MMP1,TIMP3
Chemokine Signaling	0.69	0.0375	#NUM!	CFL1,CXCL12,PPP1CB
BEX2 Signaling Pathway	0.68	0.037	#NUM!	CDH2,LGALS1,MMP2
Glucose and Glucose-1-phosphate Degradation	0.678	0.0833	#NUM!	HK1
Glycogen Degradation II	0.678	0.0833	#NUM!	PYGB
BER pathway	0.678	0.0833	#NUM!	APEX1
Assembly of RNA Polymerase III Complex	0.646	0.0769	#NUM!	SF3A1
HIPPO signaling	0.638	0.0353	#NUM!	PPP1CB,YWHAH,YWHAZ
Ephrin A Signaling	0.633	0.0426	#NUM!	CFL1,CFL2
BMP signaling pathway	0.62	0.0345	#NUM!	BMP1,FST,GREM1
Role of IL-17A in Psoriasis	0.618	0.0714	#NUM!	CXCL1
Glycogen Degradation III	0.618	0.0714	#NUM!	PYGB
Colanic Acid Building Blocks Biosynthesis	0.618	0.0714	#NUM!	GPI
Cell Cycle: G2/M DNA Damage Checkpoint Regulation	0.595	0.04	#NUM!	YWHAH,YWHAZ
FAT10 Cancer Signaling Pathway	0.595	0.04	#NUM!	EEF1A1,TNFRSF11B
Extrinsic Prothrombin Activation Pathway	0.569	0.0625	#NUM!	TFPI
MSP-RON Signaling In Cancer Cells Pathway	0.55	0.029	2	FLNA,VIM,YWHAH,YWHAZ
Glutaryl-CoA Degradation	0.547	0.0588	#NUM!	PARK7
Dermatan Sulfate Degradation (Metazoa)	0.547	0.0588	#NUM!	HEXB
Differential Regulation of Cytokine Production in Macrophages and T Helper Cells by IL-17A and IL-17F	0.526	0.0556	#NUM!	CXCL1
Hereditary Breast Cancer Signaling	0.524	0.0282	#NUM!	ACTB,H2AX,NPM1,RPS27A
Apelin Cardiomyocyte Signaling Pathway	0.519	0.0303	#NUM!	MYL12A,MYL6,PDIA3
Role of IL-17A in Arthritis	0.516	0.0351	#NUM!	CXCL1,MMP1
Xenobiotic Metabolism CAR Signaling Pathway	0.511	0.0265	2.236	GSTP1,HSP90AA1,HSP90AB1,HSP90B1,RACK1
Xenobiotic Metabolism PXR Signaling Pathway	0.496	0.026	-0.447	GSTP1,HSP90AA1,HSP90AB1,HSP90B1,PPP1CB
Regulation Of The Epithelial Mesenchymal Transition By Growth Factors Pathway	0.496	0.026	2.236	CDH2,MMP1,MMP2,TNFRSF11B,VIM
PCP pathway	0.487	0.0333	#NUM!	CTHRC1,PFN1
Phagosome Formation	0.481	0.0268	#NUM!	FN1,MRC2,PDIA3,VTN
NAD Signaling Pathway	0.47	0.0265	2	H2BU1,HSPD1,LDHA,LDHB
Telomerase Signaling	0.461	0.028	#NUM!	HSP90AA1,HSP90AB1,HSP90B1
Pyrimidine Deoxyribonucleotides De Novo Biosynthesis I	0.455	0.0455	#NUM!	NME1
Differential Regulation of Cytokine Production in Intestinal Epithelial Cells by IL-17A and IL-17F	0.439	0.0435	#NUM!	CXCL1
Phospholipases	0.433	0.0303	#NUM!	PDIA3,PRDX6
Antioxidant Action of Vitamin C	0.428	0.0268	#NUM!	PDIA3,PRDX6,TXNRD1
Tryptophan Degradation III (Eukaryotic)	0.425	0.0417	#NUM!	PARK7
Vitamin-C Transport	0.425	0.0417	#NUM!	TXNRD1
Cdc42 Signaling	0.407	0.0217	2.887	ACTR2,ACTR3,ARPC1B,ARPC2,ARPC3,ARPC4,CFL1,CFL2,IQGAP1,MYL12A,MYL6,PPP1CB
IL-17A Signaling in Gastric Cells	0.398	0.0385	#NUM!	CXCL1
Airway Pathology in Chronic Obstructive Pulmonary Disease	0.394	0.0254	#NUM!	CXCL1,MMP1,MMP2
ERK/MAPK Signaling	0.394	0.0234	#NUM!	HSPB1,PPP1CB,TLN1,YWHAH,YWHAZ
Nitric Oxide Signaling in the Cardiovascular System	0.388	0.0252	#NUM!	HSP90AA1,HSP90AB1,HSP90B1
HMGB1 Signaling	0.387	0.024	#NUM!	HMGB1,PLAT,SERPINE1,TNFRSF11B
ERK5 Signaling	0.387	0.0278	#NUM!	YWHAH,YWHAZ
Mitochondrial Dysfunction	0.374	0.0235	#NUM!	APP,ATP5F1B,PARK7,PRDX5
Role of Macrophages, Fibroblasts and Endothelial Cells in Rheumatoid Arthritis	0.35	0.0215	#NUM!	CXCL12,DKK1,FN1,MIF,MMP1,PDIA3,TNFRSF11B
IL-6 Signaling	0.341	0.0234	#NUM!	COL1A1,HSPB1,TNFRSF11B
Renal Cell Carcinoma Signaling	0.334	0.025	#NUM!	FH,RPS27A
GABA Receptor Signaling	0.327	0.0229	#NUM!	AP2A1,AP2B1,RPS27A
Glutathione-mediated Detoxification	0.321	0.0303	#NUM!	GSTP1
Gα12/13 Signaling	0.318	0.0226	#NUM!	CDH2,MYL12A,MYL6
Pyrimidine Ribonucleotides Interconversion	0.312	0.0294	#NUM!	NME1
TR/RXR Activation	0.311	0.0238	#NUM!	COL6A3,ENO1
CCR3 Signaling in Eosinophils	0.309	0.0222	#NUM!	CFL1,CFL2,PPP1CB
Nucleotide Excision Repair Pathway	0.303	0.0286	#NUM!	RAD23B
Apelin Adipocyte Signaling Pathway	0.3	0.0233	#NUM!	GSTP1,PRDX6
MIF-mediated Glucocorticoid Regulation	0.295	0.0278	#NUM!	MIF
Pyrimidine Ribonucleotides De Novo Biosynthesis	0.295	0.0278	#NUM!	NME1
Regulation Of The Epithelial Mesenchymal Transition In Development Pathway	0.295	0.023	#NUM!	LOX,S100A4
Production of Nitric Oxide and Reactive Oxygen Species in Macrophages	0.291	0.0209	1	ALB,CLU,PPP1CB,TNFRSF11B
PPARα/RXRα Activation	0.284	0.0207	#NUM!	HSP90AA1,HSP90AB1,HSP90B1,PDIA3
IL-17A Signaling in Fibroblasts	0.278	0.0263	#NUM!	MMP1
RAR Activation	0.274	0.0204	#NUM!	ACTB,IGFBP3,MMP1,RPL7A
Thyroid Hormone Metabolism II (via Conjugation and/or Degradation)	0.271	0.0256	#NUM!	EXT2
TGF-β Signaling	0.252	0.0208	#NUM!	INHBA,SERPINE1
Factors Promoting Cardiogenesis in Vertebrates	0.247	0.0199	#NUM!	BMP1,DKK1,PDIA3
p53 Signaling	0.243	0.0204	#NUM!	SERPINE2,THBS1
MIF Regulation of Innate Immunity	0.237	0.0227	#NUM!	MIF
tRNA Splicing	0.237	0.0227	#NUM!	APEX1
Role of IL-17F in Allergic Inflammatory Airway Diseases	0.231	0.0222	#NUM!	CXCL1
iNOS Signaling	0.22	0.0213	#NUM!	HMGA1
Myc Mediated Apoptosis Signaling	0.203	0.02	#NUM!	TNFRSF11B
Triacylglycerol Degradation	0.199	0.0196	#NUM!	PRDX6
Amyloid Processing	0.199	0.0196	#NUM!	APP
Synaptic Long Term Potentiation	0	0.0155	#NUM!	PDIA3,PPP1CB
Synaptic Long Term Depression	0	0.0103	#NUM!	PDIA3,PRDX6
LPS/IL-1 Mediated Inhibition of RXR Function	0	0.00794	#NUM!	GSTP1,TNFRSF11B
Hepatic Cholestasis	0	0.00529	#NUM!	TNFRSF11B
Ceramide Signaling	0	0.0111	#NUM!	TNFRSF11B
Role of BRCA1 in DNA Damage Response	0	0.0125	#NUM!	ACTB
Erythropoietin Signaling Pathway	0	0.00565	#NUM!	HBA1/HBA2
α-Adrenergic Signaling	0	0.00943	#NUM!	PYGB
Activation of IRF by Cytosolic Pattern Recognition Receptors	0	0.0154	#NUM!	PPIB
IL-8 Signaling	0	0.019	2	CXCL1,IQGAP1,LASP1,MMP2
IL-12 Signaling and Production in Macrophages	0	0.0147	#NUM!	ALB,CLU
Role of Pattern Recognition Receptors in Recognition of Bacteria and Viruses	0	0.00641	#NUM!	PTX3
Lymphotoxin β Receptor Signaling	0	0.0182	#NUM!	CXCL1
CXCR4 Signaling	0	0.018	#NUM!	CXCL12,MYL12A,MYL6
CTLA4 Signaling in Cytotoxic T Lymphocytes	0	0.00877	#NUM!	AP2A1,AP2B1,CLTA,CLTC
Induction of Apoptosis by HIV1	0	0.0154	#NUM!	TNFRSF11B
T Helper Cell Differentiation	0	0.00223	#NUM!	TNFRSF11B
CD28 Signaling in T Helper Cells	0	0.0121	2.449	ACTR2,ACTR3,ARPC1B,ARPC2,ARPC3,ARPC4
Dendritic Cell Maturation	0	0.0159	3	COL18A1,COL1A1,COL1A2,COL2A1,COL3A1,COL5A3,FSCN1,PDIA3,TNFRSF11B
Melatonin Signaling	0	0.0139	#NUM!	PDIA3
Neuropathic Pain Signaling In Dorsal Horn Neurons	0	0.0099	#NUM!	PDIA3
Endothelin-1 Signaling	0	0.0105	#NUM!	PDIA3,PRDX6
Relaxin Signaling	0	0.00654	#NUM!	APEX1
Thrombin Signaling	0	0.019	#NUM!	MYL12A,MYL6,PDIA3,PPP1CB
Cardiac Hypertrophy Signaling	0	0.0155	2	HSPB1,MYL12A,MYL6,PDIA3
Molecular Mechanisms of Cancer	0	0.00225	#NUM!	BMP1
Lipid Antigen Presentation by CD1	0	0.00761	#NUM!	AP2A1,AP2B1,PDIA3
Corticotropin Releasing Hormone Signaling	0	0.00671	#NUM!	KRT1
Maturity Onset Diabetes of Young (MODY) Signaling	0	0.0128	#NUM!	GAPDH
GNRH Signaling	0	0.00532	#NUM!	MMP2
Human Embryonic Stem Cell Pluripotency	0	0.012	#NUM!	BMP1,INHBA
ATM Signaling	0	0.0103	#NUM!	H2AX
Androgen Signaling	0	0.0118	#NUM!	HSP90AA1,HSPA4
Role of NANOG in Mammalian Embryonic Stem Cell Pluripotency	0	0.00833	#NUM!	BMP1
Growth Hormone Signaling	0	0.0141	#NUM!	IGFBP3
CREB Signaling in Neurons	0	0.00166	#NUM!	PDIA3
Type I Diabetes Mellitus Signaling	0	0.00411	#NUM!	HSPD1,TNFRSF11B
Basal Cell Carcinoma Signaling	0	0.0139	#NUM!	BMP1
Type II Diabetes Mellitus Signaling	0	0.0132	#NUM!	PKM,TNFRSF11B
Colorectal Cancer Metastasis Signaling	0	0.0112	#NUM!	MMP1,MMP14,MMP2
Sphingosine-1-phosphate Signaling	0	0.00847	#NUM!	PDIA3
Systemic Lupus Erythematosus Signaling	0	0.01	#NUM!	HNRNPA2B1,HNRNPC,SNRNP70,SNRPD1,SNRPD2,SNRPD3
AMPK Signaling	0	0.00826	#NUM!	ACTB,EEF2
Phospholipase C Signaling	0	0.00613	1	AHNAK,MYL12A,MYL6,PPP1CB
Ovarian Cancer Signaling	0	0.00633	#NUM!	MMP2
HER-2 Signaling in Breast Cancer	0	0.0102	#NUM!	MMP2,RPS6
Leptin Signaling in Obesity	0	0.0135	#NUM!	PDIA3
Role of NFAT in Cardiac Hypertrophy	0	0.00455	#NUM!	PDIA3
Breast Cancer Regulation by Stathmin1	0	0.0118	-0.378	MMP2,PPP1CB,STMN1,TUBA1B,TUBB,TUBB4B,TUBB6
RANK Signaling in Osteoclasts	0	0.011	#NUM!	GSN
Glioblastoma Multiforme Signaling	0	0.00585	#NUM!	PDIA3
Role of MAPK Signaling in the Pathogenesis of Influenza	0	0.0123	#NUM!	PRDX6
Antiproliferative Role of TOB in T Cell Signaling	0	0.00248	#NUM!	PABPC1
PI3K Signaling in B Lymphocytes	0	0.00699	#NUM!	PDIA3
P2Y Purigenic Receptor Signaling Pathway	0	0.00775	#NUM!	PDIA3
IL-17A Signaling in Airway Cells	0	0.0149	#NUM!	CXCL1
Dopamine-DARPP32 Feedback in cAMP Signaling	0	0.011	#NUM!	PDIA3,PPP1CB
Transcriptional Regulatory Network in Embryonic Stem Cells	0	0.0185	#NUM!	SET
VEGF Family Ligand-Receptor Interactions	0	0.0119	#NUM!	NRP1
GDNF Family Ligand-Receptor Interactions	0	0.0132	#NUM!	PDLIM7
Nicotine Degradation III	0	0.0172	#NUM!	EXT2
D-myo-inositol-5-phosphate Metabolism	0	0.0104	#NUM!	PPP1CB,SET
Melatonin Degradation I	0	0.0164	#NUM!	EXT2
Pyridoxal 5'-phosphate Salvage Pathway	0	0.0152	#NUM!	PDXK
Chondroitin Sulfate Biosynthesis	0	0.0179	#NUM!	XYLT1
Dermatan Sulfate Biosynthesis	0	0.0169	#NUM!	XYLT1
D-myo-inositol (1,4,5,6)-Tetrakisphosphate Biosynthesis	0	0.0113	#NUM!	PPP1CB,SET
Nicotine Degradation II	0	0.0152	#NUM!	EXT2
Superpathway of Inositol Phosphate Compounds	0	0.00858	#NUM!	PPP1CB,SET
Serotonin Degradation	0	0.0147	#NUM!	EXT2
D-myo-inositol (3,4,5,6)-tetrakisphosphate Biosynthesis	0	0.0113	#NUM!	PPP1CB,SET
3-phosphoinositide Degradation	0	0.0106	#NUM!	PPP1CB,SET
3-phosphoinositide Biosynthesis	0	0.00985	#NUM!	PPP1CB,SET
Salvage Pathways of Pyrimidine Ribonucleotides	0	0.0102	#NUM!	NME1
Superpathway of Melatonin Degradation	0	0.0152	#NUM!	EXT2
PEDF Signaling	0	0.0119	#NUM!	SERPINF1
Regulation of the Epithelial-Mesenchymal Transition Pathway	0	0.0154	#NUM!	CDH2,LOX,MMP2
Sperm Motility	0	0.00787	#NUM!	PDIA3,PRDX6
Tec Kinase Signaling	0	0.0054	#NUM!	ACTB,ACTC1,ACTG1
UVA-Induced MAPK Signaling	0	0.0102	#NUM!	PDIA3
Oxidative Phosphorylation	0	0.00917	#NUM!	ATP5F1B
Wnt/Ca+ pathway	0	0.0156	#NUM!	PDIA3
Toll-like Receptor Signaling	0	0.0128	#NUM!	RPS27A
Cell Cycle: G1/S Checkpoint Regulation	0	0.0147	#NUM!	RPL5
SAPK/JNK Signaling	0	0.00208	#NUM!	HNRNPK
PTEN Signaling	0	0.00667	#NUM!	YWHAH
Cardiac β-adrenergic Signaling	0	0.0115	#NUM!	APEX1,PPP1CB
Xenobiotic Metabolism Signaling	0	0.0138	#NUM!	GSTP1,HSP90AA1,HSP90AB1,HSP90B1
IL-4 Signaling	0	0.0109	#NUM!	HMGA1
B Cell Receptor Signaling	0	0.0103	#NUM!	CFL1,CFL2
Wnt/β-catenin Signaling	0	0.0173	#NUM!	CDH2,DKK1,RPS27A
Insulin Receptor Signaling	0	0.0143	#NUM!	ACLY,PPP1CB
Dopamine Receptor Signaling	0	0.013	#NUM!	PPP1CB
cAMP-mediated signaling	0	0.00437	#NUM!	APEX1
p38 MAPK Signaling	0	0.00847	#NUM!	HSPB1
Apoptosis Signaling	0	0.0192	#NUM!	LMNA,SPTAN1
NF-κB Signaling	0	0.00182	#NUM!	TNFRSF11B
G-Protein Coupled Receptor Signaling	0	0.00362	#NUM!	APEX1
GPCR-Mediated Integration of Enteroendocrine Signaling Exemplified by an L Cell	0	0.0137	#NUM!	PDIA3
GPCR-Mediated Nutrient Sensing in Enteroendocrine Cells	0	0.00862	#NUM!	PDIA3
Gustation Pathway	0	0.00599	#NUM!	APEX1
Autophagy	0	0.00469	#NUM!	TNFRSF11B
Macropinocytosis Signaling	0	0.0132	#NUM!	ACTN4
PD-1, PD-L1 cancer immunotherapy pathway	0	0.00943	#NUM!	TNFRSF11B
Sumoylation Pathway	0	0.00971	#NUM!	SERBP1
Neuroinflammation Signaling Pathway	0	0.0127	2	APP,CXCL12,HMGB1,MFGE8
Opioid Signaling Pathway	0	0.0181	0.447	AP2A1,AP2B1,CLTA,CLTC,PENK
Adrenomedullin signaling pathway	0	0.0101	#NUM!	MMP2,PDIA3
Iron homeostasis signaling pathway	0	0.0144	#NUM!	BMP1,HBA1/HBA2
Th17 Activation Pathway	0	0.00649	#NUM!	HSP90AA1,HSP90AB1,HSP90B1
NER (Nucleotide Excision Repair, Enhanced Pathway)	0	0.00971	#NUM!	RAD23B
Endocannabinoid Neuronal Synapse Pathway	0	0.0068	#NUM!	PDIA3
Endocannabinoid Cancer Inhibition Pathway	0	0.014	#NUM!	MMP2,VIM
Cardiac Hypertrophy Signaling (Enhanced)	0	0.00929	2.236	APEX1,HSPB1,PDIA3,RPS6,TNFRSF11B
Systemic Lupus Erythematosus In T Cell Signaling Pathway	0	0.00486	#NUM!	EZR,MSN,RDX
Senescence Pathway	0	0.00337	#NUM!	SERPINE1
White Adipose Tissue Browning Pathway	0	0.0147	#NUM!	LDHA,LDHB
Necroptosis Signaling Pathway	0	0.0127	#NUM!	FKBP1A,TNFRSF11B
Xenobiotic Metabolism General Signaling Pathway	0	0.00699	#NUM!	GSTP1
Insulin Secretion Signaling Pathway	0	0.0112	#NUM!	EIF1,PABPC1,PDIA3
Kinetochore Metaphase Signaling Pathway	0	0.019	#NUM!	H2AX,PPP1CB
GM-CSF Signaling	0	0.0143	#NUM!	RACK1
Eicosanoid Signaling	0	0.0149	#NUM!	PRDX6
Role of MAPK Signaling in Promoting the Pathogenesis of Influenza	0	0.00893	#NUM!	PRDX6
Role of MAPK Signaling in Inhibiting the Pathogenesis of Influenza	0	0.0132	#NUM!	PRDX6

## Sheet: 3mM Metf secretome
© 2000-2021 QIAGEN. All rights reserved.
Ingenuity Canonical Pathways	-log(p-value)	Ratio	z-score	Molecules
EIF2 Signaling	14.7	0.112	2.84	ACTB,HNRNPA1,HSPA5,PABPC1,PPP1CA,RPL12,RPL13,RPL18,RPL24,RPL4,RPL6,RPL7,RPL7A,RPLP0,RPLP1,RPLP2,RPS12,RPS16,RPS2,RPS21,RPS28,RPS6,RPS8,RPSA,WARS1
Hepatic Fibrosis / Hepatic Stellate Cell Activation	14.2	0.119	#NUM!	CCN2,COL12A1,COL1A1,COL1A2,COL3A1,COL4A1,COL4A2,COL5A1,COL5A2,COL6A1,COL6A2,COL6A3,FN1,IGFBP4,IGFBP5,MMP1,MMP2,MYH9,MYL6,SERPINE1,STAT1,TIMP1,TIMP2
Remodeling of Epithelial Adherens Junctions	13.5	0.221	2.236	ACTB,ACTG1,ACTN1,ACTN4,ACTR3,ARPC1B,ARPC3,ARPC4,IQGAP1,MAPRE1,NME1,TUBA1B,TUBB,TUBB4B,VCL
BAG2 Signaling Pathway	13.3	0.19	1.633	ANXA2,HSPA1A/HSPA1B,HSPA4,HSPA5,HSPA8,PSMA2,PSMA3,PSMA4,PSMA5,PSMA6,PSMA7,PSMB1,PSMB2,PSMB5,PSMC6,PSME1
Protein Ubiquitination Pathway	12.7	0.0909	#NUM!	CRYAB,HSP90AB1,HSP90B1,HSPA1A/HSPA1B,HSPA4,HSPA5,HSPA8,HSPB1,HSPB6,HSPD1,HSPE1,PSMA2,PSMA3,PSMA4,PSMA5,PSMA6,PSMA7,PSMB1,PSMB2,PSMB5,PSMC6,PSME1,UBA1,UBE2L3,UCHL1
Actin Cytoskeleton Signaling	12	0.0939	3.128	ACTB,ACTG1,ACTN1,ACTN4,ACTR3,ARPC1B,ARPC3,ARPC4,CFL1,CFL2,EZR,FN1,GSN,IQGAP1,MSN,MYH9,MYL12A,MYL6,PFN1,RDX,TLN1,TMSB10/TMSB4X,VCL
FAT10 Signaling Pathway	10.8	0.214	#NUM!	PSMA2,PSMA3,PSMA4,PSMA5,PSMA6,PSMA7,PSMB1,PSMB2,PSMB5,PSMC6,PSME1,UBA1
GP6 Signaling Pathway	10.4	0.126	4	COL12A1,COL1A1,COL1A2,COL3A1,COL4A1,COL4A2,COL5A1,COL5A2,COL6A1,COL6A2,COL6A3,LAMA4,LAMB1,LAMB2,LAMC1,TLN1
Polyamine Regulation in Colon Cancer	8.97	0.177	#NUM!	PSMA2,PSMA3,PSMA4,PSMA5,PSMA6,PSMA7,PSMB1,PSMB2,PSMB5,PSMC6,PSME1
Glycolysis I	8.72	0.308	2.828	ALDOA,ENO1,GAPDH,GPI,PGAM1,PGK1,PKM,TPI1
Gluconeogenesis I	8.72	0.308	2.828	ALDOA,ENO1,GAPDH,GPI,MDH1,MDH2,PGAM1,PGK1
RhoA Signaling	8.56	0.113	3.742	ACTB,ACTG1,ACTR3,ARPC1B,ARPC3,ARPC4,CFL1,CFL2,EZR,MSN,MYL12A,MYL6,PFN1,RDX
ILK Signaling	8.41	0.0859	2	ACTB,ACTG1,ACTN1,ACTN4,CFL1,CFL2,FERMT2,FLNB,FLNC,FN1,MYH9,MYL6,NACA,RSU1,TMSB10/TMSB4X,VCL,VIM
Huntington's Disease Signaling	8.37	0.0712	#NUM!	ATP5F1B,CLTC,CYCS,HSPA1A/HSPA1B,HSPA4,HSPA5,HSPA8,PENK,PSMA2,PSMA3,PSMA4,PSMA5,PSMA6,PSMA7,PSMB1,PSMB2,PSMB5,PSMC6,PSME1,TGM2
Epithelial Adherens Junction Signaling	8.08	0.0949	#NUM!	ACTB,ACTG1,ACTN1,ACTN4,ACTR3,ARPC1B,ARPC3,ARPC4,IQGAP1,MYH9,MYL6,TUBA1B,TUBB,TUBB4B,VCL
HIF1α Signaling	7.28	0.0769	1.5	APEX1,GPI,HSPA1A/HSPA1B,HSPA4,HSPA5,HSPA8,LDHA,LDHB,MMP1,MMP14,MMP2,PKM,RACK1,RPS6,SERPINE1,VIM
RhoGDI Signaling	6.31	0.0698	-2.138	ACTB,ACTG1,ACTR3,ARHGDIA,ARPC1B,ARPC3,ARPC4,CFL1,CFL2,EZR,MSN,MYH9,MYL12A,MYL6,RDX
Inhibition of ARE-Mediated mRNA Degradation Pathway	6.26	0.0807	#NUM!	PSMA2,PSMA3,PSMA4,PSMA5,PSMA6,PSMA7,PSMB1,PSMB2,PSMB5,PSMC6,PSME1,YWHAH,YWHAZ
Leukocyte Extravasation Signaling	6.13	0.0725	2.496	ACTB,ACTG1,ACTN1,ACTN4,EZR,MMP1,MMP14,MMP2,MSN,MYL6,RDX,TIMP1,TIMP2,VCL
Regulation of Actin-based Motility by Rho	6.08	0.0948	3	ACTB,ACTR3,ARHGDIA,ARPC1B,ARPC3,ARPC4,CFL1,GSN,MYL12A,MYL6,PFN1
Inhibition of Matrix Metalloproteases	5.94	0.179	0	HSPG2,MMP1,MMP14,MMP2,THBS2,TIMP1,TIMP2
Aldosterone Signaling in Epithelial Cells	5.38	0.0732	#NUM!	CRYAB,HSP90AB1,HSP90B1,HSPA1A/HSPA1B,HSPA4,HSPA5,HSPA8,HSPB1,HSPB6,HSPD1,HSPE1,PDIA3
Germ Cell-Sertoli Cell Junction Signaling	5.19	0.0702	#NUM!	ACTB,ACTG1,ACTN1,ACTN4,CFL1,CFL2,GSN,IQGAP1,TUBA1B,TUBB,TUBB4B,VCL
Signaling by Rho Family GTPases	5.12	0.056	3.606	ACTB,ACTG1,ACTR3,ARPC1B,ARPC3,ARPC4,CFL1,CFL2,EZR,IQGAP1,MSN,MYL12A,MYL6,RDX,VIM
Integrin Signaling	4.91	0.061	3.464	ACTB,ACTG1,ACTN1,ACTN4,ACTR3,ARPC1B,ARPC3,ARPC4,GSN,MYL12A,PFN1,TLN1,VCL
Role of PKR in Interferon Induction and Antiviral Response	4.59	0.0735	-1.265	CYCS,HMGB1,HSP90AB1,HSP90B1,HSPA1A/HSPA1B,HSPA4,HSPA5,HSPA8,NPM1,STAT1
Coronavirus Pathogenesis Pathway	4.44	0.0591	-2.887	EEF1A1,NPM1,RPS12,RPS16,RPS2,RPS21,RPS28,RPS6,RPS8,RPSA,SERPINE1,STAT1
Fcγ Receptor-mediated Phagocytosis in Macrophages and Monocytes	4.23	0.0851	2.828	ACTB,ACTG1,ACTR3,ARPC1B,ARPC3,ARPC4,EZR,TLN1
Clathrin-mediated Endocytosis Signaling	3.98	0.057	#NUM!	ACTB,ACTG1,ACTR3,ALB,AP2A1,ARPC1B,ARPC3,ARPC4,CLTC,HSPA8,PICALM
Axonal Guidance Signaling	3.9	0.0375	#NUM!	ACTR3,ARPC1B,ARPC3,ARPC4,BMP1,CFL1,CFL2,DPYSL2,MMP1,MMP14,MMP2,MYL12A,MYL6,PDIA3,PFN1,SEMA7A,TUBA1B,TUBB,TUBB4B
Agranulocyte Adhesion and Diapedesis	3.59	0.0514	#NUM!	ACTB,ACTG1,EZR,FN1,MMP1,MMP14,MMP2,MSN,MYH9,MYL6,RDX
Unfolded protein response	3.53	0.0778	2.449	HSP90B1,HSPA1A/HSPA1B,HSPA4,HSPA5,HSPA8,P4HB,VCP
Reelin Signaling in Neurons	3.35	0.0635	2.121	ACTR3,APP,ARPC1B,ARPC3,ARPC4,CFL1,MAP1B,RELN
Synaptogenesis Signaling Pathway	3.25	0.0417	3.051	ACTR3,AP2A1,ARPC1B,ARPC3,ARPC4,CFL1,COMP,HSPA8,MAP1B,RELN,THBS1,THBS2,TLN1
Caveolar-mediated Endocytosis Signaling	3.16	0.08	#NUM!	ACTB,ACTG1,ALB,CAVIN1,FLNB,FLNC
IGF-1 Signaling	3.15	0.0673	#NUM!	CCN2,IGFBP4,IGFBP5,IGFBP6,IGFBP7,YWHAH,YWHAZ
Regulation of eIF4 and p70S6K Signaling	2.97	0.0503	#NUM!	PABPC1,RPS12,RPS16,RPS2,RPS21,RPS28,RPS6,RPS8,RPSA
Parkinson's Signaling	2.86	0.188	#NUM!	CYCS,PARK7,UCHL1
Semaphorin Neuronal Repulsive Signaling Pathway	2.84	0.053	0	ACAN,CFL1,CFL2,DPYSL2,DPYSL3,MYL12A,MYL6,VCAN
Semaphorin Signaling in Neurons	2.73	0.0806	#NUM!	CFL1,CFL2,DPYSL2,DPYSL3,SEMA7A
Phagosome Maturation	2.69	0.0503	#NUM!	EEA1,PRDX1,PRDX2,PRDX5,PRDX6,TUBA1B,TUBB,TUBB4B
NRF2-mediated Oxidative Stress Response	2.66	0.0422	2.236	ACTB,ACTG1,CCT7,ERP29,GSTP1,HSP90AB1,HSP90B1,PPIB,PRDX1,VCP
Natural Killer Cell Signaling	2.65	0.0452	-0.333	CFL1,CFL2,COL1A1,COL1A2,COL3A1,HSPA1A/HSPA1B,HSPA4,HSPA5,HSPA8
14-3-3-mediated Signaling	2.64	0.0551	2	PDIA3,TUBA1B,TUBB,TUBB4B,VIM,YWHAH,YWHAZ
Sertoli Cell-Sertoli Cell Junction Signaling	2.55	0.0437	#NUM!	ACTB,ACTG1,ACTN1,ACTN4,SPTBN1,TUBA1B,TUBB,TUBB4B,VCL
Pyruvate Fermentation to Lactate	2.54	0.333	#NUM!	LDHA,LDHB
mTOR Signaling	2.46	0.0425	#NUM!	FKBP1A,RPS12,RPS16,RPS2,RPS21,RPS28,RPS6,RPS8,RPSA
Rac Signaling	2.44	0.0507	2.646	ACTR3,ARPC1B,ARPC3,ARPC4,CFL1,CFL2,IQGAP1
Virus Entry via Endocytic Pathways	2.43	0.0577	#NUM!	ACTB,ACTG1,AP2A1,CLTC,FLNB,FLNC
Coronavirus Replication Pathway	2.42	0.0889	2	HNRNPA1,TUBA1B,TUBB,TUBB4B
Aspartate Degradation II	2.39	0.286	#NUM!	MDH1,MDH2
Hypoxia Signaling in the Cardiovascular System	2.39	0.0676	#NUM!	HSP90AB1,HSP90B1,LDHA,P4HB,UBE2L3
Tumor Microenvironment Pathway	2.38	0.0447	2.646	COL1A1,COL1A2,COL3A1,FN1,MMP1,MMP14,MMP2,TNC
Paxillin Signaling	2.35	0.0556	2.449	ACTB,ACTG1,ACTN1,ACTN4,TLN1,VCL
Dilated Cardiomyopathy Signaling Pathway	2.31	0.0479	-0.447	ACTB,ACTG1,LAMA4,LMNA,MYH9,MYL6,TPM1
Apelin Liver Signaling Pathway	2.24	0.115	#NUM!	COL1A1,COL1A2,COL3A1
Osteoarthritis Pathway	2.19	0.0385	0.816	ACAN,ANXA2,DCN,DKK1,FN1,GREM1,HMGB1,HTRA1,MMP1
Sucrose Degradation V (Mammalian)	2.17	0.222	#NUM!	ALDOA,TPI1
Pentose Phosphate Pathway	2.08	0.2	#NUM!	PGD,TKT
Regulation of Cellular Mechanics by Calpain Protease	2.06	0.0562	#NUM!	ACTN1,ACTN4,EZR,TLN1,VCL
HOTAIR Regulatory Pathway	2.05	0.0429	2.449	COL1A1,COL1A2,COL3A1,MMP1,MMP14,MMP2,VIM
Sirtuin Signaling Pathway	2.03	0.0342	0.378	ACLY,APEX1,APP,ATP5F1B,LDHA,LDHB,PGAM1,PGK1,TRIM28,TUBA1B
Glucocorticoid Receptor Signaling	2.03	0.0275	#NUM!	ACTB,ANXA1,ATP5F1B,HMGB1,HSP90AB1,HSP90B1,HSPA1A/HSPA1B,HSPA4,HSPA5,HSPA8,KRT7,MMP1,MMP2,SERPINE1,STAT1,YWHAH
Atherosclerosis Signaling	1.97	0.0462	#NUM!	ALB,COL1A1,COL1A2,COL3A1,MMP1,PRDX6
Death Receptor Signaling	1.92	0.0521	1.342	ACTB,ACTG1,CYCS,HSPB1,LMNA
VEGF Signaling	1.87	0.0505	1.342	ACTB,ACTG1,ACTN1,ACTN4,VCL
Acetyl-CoA Biosynthesis III (from Citrate)	1.85	1	#NUM!	ACLY
Docosahexaenoic Acid (DHA) Signaling	1.78	0.0789	#NUM!	APP,CYCS,SERPINF1
Acute Phase Response Signaling	1.77	0.0378	1	ALB,C1R,C1S,FN1,HNRNPK,SERPINE1,SERPINF1
Agrin Interactions at Neuromuscular Junction	1.75	0.0571	#NUM!	ACTB,ACTG1,LAMB1,LAMC1
tRNA Charging	1.75	0.0769	#NUM!	GARS1,TARS1,WARS1
Telomere Extension by Telomerase	1.73	0.133	#NUM!	HNRNPA1,HNRNPA2B1
Ephrin B Signaling	1.71	0.0556	#NUM!	CAP1,CFL1,CFL2,HNRNPK
Cellular Effects of Sildenafil (Viagra)	1.7	0.0403	#NUM!	ACTB,ACTG1,MYH9,MYL12A,MYL6,PDIA3
Intrinsic Prothrombin Activation Pathway	1.66	0.0714	#NUM!	COL1A1,COL1A2,COL3A1
Gap Junction Signaling	1.63	0.0354	#NUM!	ACTB,ACTG1,DBN1,PDIA3,TUBA1B,TUBB,TUBB4B
Role of Tissue Factor in Cancer	1.6	0.0431	#NUM!	CCN2,CFL1,CFL2,MMP1,P4HB
eNOS Signaling	1.58	0.0377	-2	HSP90AB1,HSP90B1,HSPA1A/HSPA1B,HSPA4,HSPA5,HSPA8
Granzyme A Signaling	1.53	0.105	#NUM!	APEX1,NME1
Estrogen Receptor Signaling	1.52	0.0272	1.414	ATP5F1B,CFL1,CFL2,HSP90AB1,HSP90B1,MMP1,MMP14,MMP2,MYL12A,MYL6,PDIA3
Endoplasmic Reticulum Stress Pathway	1.45	0.0952	#NUM!	HSP90B1,HSPA5
p70S6K Signaling	1.39	0.0379	#NUM!	EEF2,PDIA3,RPS6,YWHAH,YWHAZ
Crosstalk between Dendritic Cells and Natural Killer Cells	1.39	0.044	#NUM!	ACTB,ACTG1,FSCN1,TLN1
Apelin Cardiac Fibroblast Signaling Pathway	1.38	0.087	#NUM!	CCN2,SERPINE1
Diphthamide Biosynthesis	1.38	0.333	#NUM!	EEF2
NADH Repair	1.38	0.333	#NUM!	GAPDH
Hypusine Biosynthesis	1.38	0.333	#NUM!	EIF5A
Actin Nucleation by ARP-WASP Complex	1.36	0.043	2	ACTR3,ARPC1B,ARPC3,ARPC4
TCA Cycle II (Eukaryotic)	1.34	0.0833	#NUM!	MDH1,MDH2
Glutathione Redox Reactions I	1.31	0.08	#NUM!	GSTP1,PRDX6
Granulocyte Adhesion and Diapedesis	1.27	0.0317	#NUM!	EZR,MMP1,MMP14,MMP2,MSN,RDX
Pentose Phosphate Pathway (Oxidative Branch)	1.25	0.25	#NUM!	PGD
Glutathione Redox Reactions II	1.25	0.25	#NUM!	PDIA3
Protein Kinase A Signaling	1.21	0.0249	1.134	APEX1,FLNB,FLNC,MYL12A,MYL6,PDIA3,PPP1CA,PYGB,YWHAH,YWHAZ
Ephrin Receptor Signaling	1.17	0.0299	2.449	ACTR3,ARPC1B,ARPC3,ARPC4,CFL1,CFL2
Eumelanin Biosynthesis	1.16	0.2	#NUM!	MIF
Aryl Hydrocarbon Receptor Signaling	1.11	0.0314	#NUM!	GSTP1,HSP90AB1,HSP90B1,HSPB1,TGM2
Pentose Phosphate Pathway (Non-oxidative Branch)	1.09	0.167	#NUM!	TKT
Rapoport-Luebering Glycolytic Shunt	1.09	0.167	#NUM!	PGAM1
GDP-mannose Biosynthesis	1.09	0.167	#NUM!	GPI
Bladder Cancer Signaling	1.08	0.0345	#NUM!	MMP1,MMP14,MMP2,THBS1
Inhibition of Angiogenesis by TSP1	1.08	0.0588	#NUM!	HSPG2,THBS1
ERK/MAPK Signaling	1.07	0.028	1	HSPB1,PPP1CA,STAT1,TLN1,YWHAH,YWHAZ
Neuregulin Signaling	1.07	0.0342	#NUM!	DCN,HSP90AB1,HSP90B1,RPS6
FAK Signaling	1.07	0.0342	#NUM!	ACTB,ACTG1,TLN1,VCL
Glioma Invasiveness Signaling	1.07	0.0411	#NUM!	MMP2,TIMP1,TIMP2
Heparan Sulfate Biosynthesis (Late Stages)	1.07	0.0411	#NUM!	EXT1,EXT2,PRDX6
PAK Signaling	1.06	0.0339	#NUM!	CFL1,CFL2,MYL12A,MYL6
Neuroprotective Role of THOP1 in Alzheimer's Disease	1.06	0.0339	1	APP,C1R,HTRA1,PRSS23
Calcium Signaling	1.05	0.0278	#NUM!	MYH9,MYL6,TPM1,TPM2,TPM3,TPM4
Mitochondrial Dysfunction	1.02	0.0294	#NUM!	APP,ATP5F1B,CYCS,PARK7,PRDX5
Complement System	1.01	0.0541	#NUM!	C1R,C1S
Role of Osteoblasts, Osteoclasts and Chondrocytes in Rheumatoid Arthritis	0.996	0.0268	#NUM!	BMP1,COL1A1,DKK1,GSN,MMP1,MMP14
Heparan Sulfate Biosynthesis	0.979	0.0375	#NUM!	EXT1,EXT2,PRDX6
Antigen Presentation Pathway	0.975	0.0513	#NUM!	PDIA3,PSMB5
Tight Junction Signaling	0.959	0.0281	#NUM!	ACTB,ACTG1,MYH9,MYL6,VCL
Mechanisms of Viral Exit from Host Cells	0.939	0.0488	#NUM!	ACTB,ACTG1
fMLP Signaling in Neutrophils	0.932	0.0305	2	ACTR3,ARPC1B,ARPC3,ARPC4
HIPPO signaling	0.921	0.0353	#NUM!	PPP1CA,YWHAH,YWHAZ
Oncostatin M Signaling	0.907	0.0465	#NUM!	MMP1,STAT1
Xenobiotic Metabolism AHR Signaling Pathway	0.896	0.0345	#NUM!	GSTP1,HSP90AB1,HSP90B1
PFKFB4 Signaling Pathway	0.857	0.0435	#NUM!	GPI,TKT
iNOS Signaling	0.842	0.0426	#NUM!	HMGA1,STAT1
Ephrin A Signaling	0.842	0.0426	#NUM!	CFL1,CFL2
Hepatic Fibrosis Signaling Pathway	0.842	0.0215	2.333	CCN2,COL1A1,COL1A2,COL3A1,MMP1,MYL12A,MYL6,SERPINE1,TIMP1
Spliceosomal Cycle	0.815	0.0408	#NUM!	DDX39B,HSPA8
Glycogen Degradation II	0.801	0.0833	#NUM!	PYGB
BER pathway	0.801	0.0833	#NUM!	APEX1
Cell Cycle: G2/M DNA Damage Checkpoint Regulation	0.801	0.04	#NUM!	YWHAH,YWHAZ
UVA-Induced MAPK Signaling	0.788	0.0306	#NUM!	CYCS,PDIA3,STAT1
Apelin Cardiomyocyte Signaling Pathway	0.777	0.0303	#NUM!	MYL12A,MYL6,PDIA3
NAD Signaling Pathway	0.775	0.0265	2	H2BC15,HSPD1,LDHA,LDHB
UDP-N-acetyl-D-galactosamine Biosynthesis II	0.77	0.0769	#NUM!	GPI
Glycogen Degradation III	0.74	0.0714	#NUM!	PYGB
Colanic Acid Building Blocks Biosynthesis	0.74	0.0714	#NUM!	GPI
MSP-RON Signaling Pathway	0.701	0.0345	#NUM!	ACTB,ACTG1
Granzyme B Signaling	0.688	0.0625	#NUM!	CYCS
PCP pathway	0.678	0.0333	#NUM!	CTHRC1,PFN1
CDK5 Signaling	0.672	0.0268	#NUM!	LAMB1,LAMC1,PPP1CA
Prostate Cancer Signaling	0.672	0.0268	#NUM!	GSTP1,HSP90AB1,HSP90B1
RAN Signaling	0.666	0.0588	#NUM!	IPO5
Glutaryl-CoA Degradation	0.666	0.0588	#NUM!	PARK7
Activation of IRF by Cytosolic Pattern Recognition Receptors	0.627	0.0308	#NUM!	PPIB,STAT1
Mitotic Roles of Polo-Like Kinase	0.618	0.0303	#NUM!	HSP90AB1,HSP90B1
Phospholipases	0.618	0.0303	#NUM!	PDIA3,PRDX6
GM-CSF Signaling	0.582	0.0286	#NUM!	RACK1,STAT1
Ferroptosis Signaling Pathway	0.575	0.0238	#NUM!	G3BP1,H2BC15,HSPB1
Pyrimidine Deoxyribonucleotides De Novo Biosynthesis I	0.569	0.0455	#NUM!	NME1
ERK5 Signaling	0.564	0.0278	#NUM!	YWHAH,YWHAZ
Xenobiotic Metabolism CAR Signaling Pathway	0.55	0.0212	2	GSTP1,HSP90AB1,HSP90B1,RACK1
IL-22 Signaling	0.536	0.0417	#NUM!	STAT1
Tumoricidal Function of Hepatic Natural Killer Cells	0.536	0.0417	#NUM!	CYCS
Tryptophan Degradation III (Eukaryotic)	0.536	0.0417	#NUM!	PARK7
Xenobiotic Metabolism PXR Signaling Pathway	0.536	0.0208	0	GSTP1,HSP90AB1,HSP90B1,PPP1CA
Role of JAK family kinases in IL-6-type Cytokine Signaling	0.521	0.04	#NUM!	STAT1
VDR/RXR Activation	0.517	0.0256	#NUM!	IGFBP5,IGFBP6
Role of JAK1, JAK2 and TYK2 in Interferon Signaling	0.507	0.0385	#NUM!	STAT1
MSP-RON Signaling In Cancer Cells Pathway	0.506	0.0217	#NUM!	VIM,YWHAH,YWHAZ
PI3K/AKT Signaling	0.504	0.0201	2	HSP90AB1,HSP90B1,YWHAH,YWHAZ
Role of BRCA1 in DNA Damage Response	0.502	0.025	#NUM!	ACTB,STAT1
BEX2 Signaling Pathway	0.495	0.0247	#NUM!	LGALS1,MMP2
TR/RXR Activation	0.475	0.0238	#NUM!	COL6A3,ENO1
Role of p14/p19ARF in Tumor Suppression	0.469	0.0345	#NUM!	NPM1
Apelin Adipocyte Signaling Pathway	0.461	0.0233	#NUM!	GSTP1,PRDX6
BMP signaling pathway	0.455	0.023	#NUM!	BMP1,GREM1
Phagosome Formation	0.45	0.0201	#NUM!	FN1,MRC2,PDIA3
Factors Promoting Cardiogenesis in Vertebrates	0.44	0.0199	#NUM!	BMP1,DKK1,PDIA3
Glutathione-mediated Detoxification	0.425	0.0303	#NUM!	GSTP1
Role of JAK2 in Hormone-like Cytokine Signaling	0.415	0.0294	#NUM!	STAT1
Pyrimidine Ribonucleotides Interconversion	0.415	0.0294	#NUM!	NME1
Cdc42 Signaling	0.412	0.0163	3	ACTR3,ARPC1B,ARPC3,ARPC4,CFL1,CFL2,IQGAP1,MYL12A,MYL6
Coagulation System	0.405	0.0286	#NUM!	SERPINE1
IL-9 Signaling	0.405	0.0286	#NUM!	STAT1
Nucleotide Excision Repair Pathway	0.405	0.0286	#NUM!	RAD23B
TGF-β Signaling	0.401	0.0208	#NUM!	INHBA,SERPINE1
MIF-mediated Glucocorticoid Regulation	0.395	0.0278	#NUM!	MIF
Pyrimidine Ribonucleotides De Novo Biosynthesis	0.395	0.0278	#NUM!	NME1
Interferon Signaling	0.395	0.0278	#NUM!	STAT1
p53 Signaling	0.39	0.0204	#NUM!	SERPINE2,THBS1
TWEAK Signaling	0.386	0.027	#NUM!	CYCS
IL-17A Signaling in Fibroblasts	0.377	0.0263	#NUM!	MMP1
Thyroid Hormone Metabolism II (via Conjugation and/or Degradation)	0.369	0.0256	#NUM!	EXT2
Sumoylation Pathway	0.366	0.0194	#NUM!	ARHGDIA,SERBP1
Apoptosis Signaling	0.361	0.0192	#NUM!	CYCS,LMNA
Telomerase Signaling	0.347	0.0187	#NUM!	HSP90AB1,HSP90B1
PPAR Signaling	0.347	0.0187	#NUM!	HSP90AB1,HSP90B1
Oxidative Phosphorylation	0.337	0.0183	#NUM!	ATP5F1B,CYCS
MIF Regulation of Innate Immunity	0.331	0.0227	#NUM!	MIF
tRNA Splicing	0.331	0.0227	#NUM!	APEX1
Antioxidant Action of Vitamin C	0.324	0.0179	#NUM!	PDIA3,PRDX6
Role of Macrophages, Fibroblasts and Endothelial Cells in Rheumatoid Arthritis	0.309	0.0154	#NUM!	DKK1,FN1,MIF,MMP1,PDIA3
IL-17 Signaling	0.304	0.016	#NUM!	HSP90AB1,HSP90B1,MMP2
Cardiac Hypertrophy Signaling	0.301	0.0155	2	HSPB1,MYL12A,MYL6,PDIA3
Airway Pathology in Chronic Obstructive Pulmonary Disease	0.3	0.0169	#NUM!	MMP1,MMP2
p38 MAPK Signaling	0.3	0.0169	#NUM!	HSPB1,STAT1
Nitric Oxide Signaling in the Cardiovascular System	0.296	0.0168	#NUM!	HSP90AB1,HSP90B1
Production of Nitric Oxide and Reactive Oxygen Species in Macrophages	0.292	0.0157	#NUM!	ALB,PPP1CA,STAT1
Myc Mediated Apoptosis Signaling	0.292	0.02	#NUM!	CYCS
FAT10 Cancer Signaling Pathway	0.292	0.02	#NUM!	EEF1A1
Regulation Of The Epithelial Mesenchymal Transition By Growth Factors Pathway	0.288	0.0156	#NUM!	MMP1,MMP2,VIM
PPARα/RXRα Activation	0.286	0.0155	#NUM!	HSP90AB1,HSP90B1,PDIA3
Triacylglycerol Degradation	0.286	0.0196	#NUM!	PRDX6
Amyloid Processing	0.286	0.0196	#NUM!	APP
LXR/RXR Activation	0.281	0.0163	#NUM!	ALB,SERPINF1
TNFR1 Signaling	0.28	0.0192	#NUM!	CYCS
RAR Activation	0.277	0.0153	#NUM!	ACTB,MMP1,RPL7A
Colorectal Cancer Metastasis Signaling	0.273	0.0149	2	MMP1,MMP14,MMP2,STAT1
FXR/RXR Activation	0.271	0.0159	#NUM!	ALB,SERPINF1
Lymphotoxin β Receptor Signaling	0.264	0.0182	#NUM!	CYCS
EGF Signaling	0.264	0.0182	#NUM!	STAT1
IL-6 Signaling	0.264	0.0156	#NUM!	COL1A1,HSPB1
Synaptic Long Term Potentiation	0.26	0.0155	#NUM!	PDIA3,PPP1CA
CD27 Signaling in Lymphocytes	0.253	0.0175	#NUM!	CYCS
CNTF Signaling	0.253	0.0175	#NUM!	STAT1
Role of IL-17A in Arthritis	0.253	0.0175	#NUM!	MMP1
Nicotine Degradation III	0.249	0.0172	#NUM!	EXT2
Cancer Drug Resistance By Drug Efflux	0.249	0.0172	#NUM!	YBX1
Gα12/13 Signaling	0.247	0.015	#NUM!	MYL12A,MYL6
CCR3 Signaling in Eosinophils	0.241	0.0148	#NUM!	CFL1,CFL2
Thrombin Signaling	0.24	0.0143	#NUM!	MYL12A,MYL6,PDIA3
Retinoic acid Mediated Apoptosis Signaling	0.239	0.0167	#NUM!	CYCS
IL-12 Signaling and Production in Macrophages	0.238	0.0147	#NUM!	ALB,STAT1
White Adipose Tissue Browning Pathway	0.238	0.0147	#NUM!	LDHA,LDHB
IL-8 Signaling	0.237	0.0142	#NUM!	IQGAP1,LASP1,MMP2
Melatonin Degradation I	0.234	0.0164	#NUM!	EXT2
Iron homeostasis signaling pathway	0.229	0.0144	#NUM!	BMP1,HBA1/HBA2
Insulin Receptor Signaling	0.227	0.0143	#NUM!	ACLY,PPP1CA
Thrombopoietin Signaling	0.226	0.0159	#NUM!	STAT1
Wnt/Ca+ pathway	0.222	0.0156	#NUM!	PDIA3
Induction of Apoptosis by HIV1	0.218	0.0154	#NUM!	CYCS
Nicotine Degradation II	0.214	0.0152	#NUM!	EXT2
Superpathway of Melatonin Degradation	0.214	0.0152	#NUM!	EXT2
Eicosanoid Signaling	0.21	0.0149	#NUM!	PRDX6
Serotonin Degradation	0.206	0.0147	#NUM!	EXT2
Role of JAK1 and JAK3 in γc Cytokine Signaling	0.202	0.0145	#NUM!	STAT1
Amyotrophic Lateral Sclerosis Signaling	0	0.0087	#NUM!	CYCS
Synaptic Long Term Depression	0	0.0103	#NUM!	PDIA3,PRDX6
LPS/IL-1 Mediated Inhibition of RXR Function	0	0.00397	#NUM!	GSTP1
Ceramide Signaling	0	0.0111	#NUM!	CYCS
Erythropoietin Signaling Pathway	0	0.00565	#NUM!	HBA1/HBA2
α-Adrenergic Signaling	0	0.00943	#NUM!	PYGB
Role of Pattern Recognition Receptors in Recognition of Bacteria and Viruses	0	0.00641	#NUM!	PTX3
Role of NFAT in Regulation of the Immune Response	0	0.00176	#NUM!	IPO5
Cytotoxic T Lymphocyte-mediated Apoptosis of Target Cells	0	0.00248	#NUM!	CYCS
IL-3 Signaling	0	0.0127	#NUM!	STAT1
CXCR4 Signaling	0	0.012	#NUM!	MYL12A,MYL6
CTLA4 Signaling in Cytotoxic T Lymphocytes	0	0.00439	#NUM!	AP2A1,CLTC
IL-15 Production	0	0.00813	#NUM!	STAT1
T Helper Cell Differentiation	0	0.00223	#NUM!	STAT1
CD28 Signaling in T Helper Cells	0	0.00808	2	ACTR3,ARPC1B,ARPC3,ARPC4
Dendritic Cell Maturation	0	0.0106	2.449	COL1A1,COL1A2,COL3A1,FSCN1,PDIA3,STAT1
Melatonin Signaling	0	0.0139	#NUM!	PDIA3
Neuropathic Pain Signaling In Dorsal Horn Neurons	0	0.0099	#NUM!	PDIA3
Endothelin-1 Signaling	0	0.0105	#NUM!	PDIA3,PRDX6
Relaxin Signaling	0	0.00654	#NUM!	APEX1
Renin-Angiotensin Signaling	0	0.00833	#NUM!	STAT1
Molecular Mechanisms of Cancer	0	0.00449	#NUM!	BMP1,CYCS
Lipid Antigen Presentation by CD1	0	0.00508	#NUM!	AP2A1,PDIA3
HMGB1 Signaling	0	0.012	#NUM!	HMGB1,SERPINE1
Maturity Onset Diabetes of Young (MODY) Signaling	0	0.0128	#NUM!	GAPDH
FLT3 Signaling in Hematopoietic Progenitor Cells	0	0.0125	#NUM!	STAT1
GNRH Signaling	0	0.00532	#NUM!	MMP2
Human Embryonic Stem Cell Pluripotency	0	0.012	#NUM!	BMP1,INHBA
ATM Signaling	0	0.0103	#NUM!	TRIM28
Androgen Signaling	0	0.00592	#NUM!	HSPA4
Role of NANOG in Mammalian Embryonic Stem Cell Pluripotency	0	0.00833	#NUM!	BMP1
Growth Hormone Signaling	0	0.0141	#NUM!	STAT1
Prolactin Signaling	0	0.0116	#NUM!	STAT1
CREB Signaling in Neurons	0	0.00166	#NUM!	PDIA3
Type I Diabetes Mellitus Signaling	0	0.00616	#NUM!	CYCS,HSPD1,STAT1
Small Cell Lung Cancer Signaling	0	0.0104	#NUM!	CYCS
Basal Cell Carcinoma Signaling	0	0.0139	#NUM!	BMP1
Type II Diabetes Mellitus Signaling	0	0.00658	#NUM!	PKM
Pancreatic Adenocarcinoma Signaling	0	0.00794	#NUM!	STAT1
Sphingosine-1-phosphate Signaling	0	0.00847	#NUM!	PDIA3
Systemic Lupus Erythematosus Signaling	0	0.00835	#NUM!	HNRNPA2B1,HNRNPC,SNRPD1,SNRPD2,SNRPD3
AMPK Signaling	0	0.00826	#NUM!	ACTB,EEF2
Hereditary Breast Cancer Signaling	0	0.0141	#NUM!	ACTB,NPM1
Phospholipase C Signaling	0	0.00613	1	AHNAK,MYL12A,MYL6,TGM2
Ovarian Cancer Signaling	0	0.00633	#NUM!	MMP2
HER-2 Signaling in Breast Cancer	0	0.0102	#NUM!	MMP2,RPS6
Leptin Signaling in Obesity	0	0.0135	#NUM!	PDIA3
Role of NFAT in Cardiac Hypertrophy	0	0.00455	#NUM!	PDIA3
Breast Cancer Regulation by Stathmin1	0	0.00845	-0.447	MMP2,PPP1CA,TUBA1B,TUBB,TUBB4B
RANK Signaling in Osteoclasts	0	0.011	#NUM!	GSN
Glioblastoma Multiforme Signaling	0	0.00585	#NUM!	PDIA3
Nur77 Signaling in T Lymphocytes	0	0.00204	#NUM!	CYCS
Role of MAPK Signaling in the Pathogenesis of Influenza	0	0.0123	#NUM!	PRDX6
Role of Hypercytokinemia/hyperchemokinemia in the Pathogenesis of Influenza	0	0.0116	#NUM!	STAT1
Antiproliferative Role of TOB in T Cell Signaling	0	0.00248	#NUM!	PABPC1
PI3K Signaling in B Lymphocytes	0	0.00699	#NUM!	PDIA3
P2Y Purigenic Receptor Signaling Pathway	0	0.00775	#NUM!	PDIA3
Dopamine-DARPP32 Feedback in cAMP Signaling	0	0.011	#NUM!	PDIA3,PPP1CA
GDNF Family Ligand-Receptor Interactions	0	0.0132	#NUM!	PDLIM7
D-myo-inositol-5-phosphate Metabolism	0	0.00518	#NUM!	PPP1CA
D-myo-inositol (1,4,5,6)-Tetrakisphosphate Biosynthesis	0	0.00565	#NUM!	PPP1CA
Superpathway of Inositol Phosphate Compounds	0	0.00429	#NUM!	PPP1CA
D-myo-inositol (3,4,5,6)-tetrakisphosphate Biosynthesis	0	0.00565	#NUM!	PPP1CA
3-phosphoinositide Degradation	0	0.00529	#NUM!	PPP1CA
3-phosphoinositide Biosynthesis	0	0.00493	#NUM!	PPP1CA
Salvage Pathways of Pyrimidine Ribonucleotides	0	0.0102	#NUM!	NME1
PEDF Signaling	0	0.0119	#NUM!	SERPINF1
Regulation of the Epithelial-Mesenchymal Transition Pathway	0	0.0103	#NUM!	LOX,MMP2
Sperm Motility	0	0.00787	#NUM!	PDIA3,PRDX6
Tec Kinase Signaling	0	0.0054	#NUM!	ACTB,ACTG1,STAT1
SAPK/JNK Signaling	0	0.00208	#NUM!	HNRNPK
PTEN Signaling	0	0.00667	#NUM!	YWHAH
Cardiac β-adrenergic Signaling	0	0.0115	#NUM!	APEX1,PPP1CA
JAK/Stat Signaling	0	0.0122	#NUM!	STAT1
GABA Receptor Signaling	0	0.00763	#NUM!	AP2A1
Xenobiotic Metabolism Signaling	0	0.0104	#NUM!	GSTP1,HSP90AB1,HSP90B1
IL-4 Signaling	0	0.0109	#NUM!	HMGA1
B Cell Receptor Signaling	0	0.0103	#NUM!	CFL1,CFL2
Wnt/β-catenin Signaling	0	0.00578	#NUM!	DKK1
Chemokine Signaling	0	0.0125	#NUM!	CFL1
Dopamine Receptor Signaling	0	0.013	#NUM!	PPP1CA
cAMP-mediated signaling	0	0.00437	#NUM!	APEX1
G-Protein Coupled Receptor Signaling	0	0.00362	#NUM!	APEX1
PDGF Signaling	0	0.0116	#NUM!	STAT1
GPCR-Mediated Integration of Enteroendocrine Signaling Exemplified by an L Cell	0	0.0137	#NUM!	PDIA3
GPCR-Mediated Nutrient Sensing in Enteroendocrine Cells	0	0.00862	#NUM!	PDIA3
Gustation Pathway	0	0.00599	#NUM!	APEX1
Macropinocytosis Signaling	0	0.0132	#NUM!	ACTN4
Th1 and Th2 Activation Pathway	0	0.00581	#NUM!	STAT1
Th1 Pathway	0	0.0082	#NUM!	STAT1
IL-7 Signaling Pathway	0	0.0128	#NUM!	STAT1
Neuroinflammation Signaling Pathway	0	0.0127	2	APP,HMGB1,MFGE8,STAT1
Opioid Signaling Pathway	0	0.0109	#NUM!	AP2A1,CLTC,PENK
Adrenomedullin signaling pathway	0	0.0101	#NUM!	MMP2,PDIA3
Th17 Activation Pathway	0	0.00433	#NUM!	HSP90AB1,HSP90B1
NER (Nucleotide Excision Repair, Enhanced Pathway)	0	0.00971	#NUM!	RAD23B
Endocannabinoid Neuronal Synapse Pathway	0	0.0068	#NUM!	PDIA3
Endocannabinoid Cancer Inhibition Pathway	0	0.014	#NUM!	MMP2,VIM
Cardiac Hypertrophy Signaling (Enhanced)	0	0.00743	2	APEX1,HSPB1,PDIA3,RPS6
T Cell Exhaustion Signaling Pathway	0	0.00184	#NUM!	STAT1
Systemic Lupus Erythematosus In T Cell Signaling Pathway	0	0.00486	#NUM!	EZR,MSN,RDX
Systemic Lupus Erythematosus In B Cell Signaling Pathway	0	0.00361	#NUM!	STAT1
Senescence Pathway	0	0.00673	#NUM!	PPP1CA,SERPINE1
Necroptosis Signaling Pathway	0	0.0127	#NUM!	FKBP1A,STAT1
Xenobiotic Metabolism General Signaling Pathway	0	0.00699	#NUM!	GSTP1
Insulin Secretion Signaling Pathway	0	0.0112	#NUM!	PABPC1,PDIA3,STAT1
Regulation Of The Epithelial Mesenchymal Transition In Development Pathway	0	0.0115	#NUM!	LOX
Kinetochore Metaphase Signaling Pathway	0	0.00952	#NUM!	PPP1CA
MSP-RON Signaling In Macrophages Pathway	0	0.00855	#NUM!	STAT1
Role of MAPK Signaling in Promoting the Pathogenesis of Influenza	0	0.00893	#NUM!	PRDX6
Role of MAPK Signaling in Inhibiting the Pathogenesis of Influenza	0	0.0132	#NUM!	PRDX6

## Sheet: 6mM Metf secretome
© 2000-2021 QIAGEN. All rights reserved.
Ingenuity Canonical Pathways	-log(p-value)	Ratio	z-score	Molecules
Hepatic Fibrosis / Hepatic Stellate Cell Activation	16.5	0.134	#NUM!	A2M,CCN2,COL12A1,COL1A1,COL1A2,COL2A1,COL3A1,COL4A1,COL4A2,COL5A1,COL5A2,COL6A1,COL6A2,COL6A3,FN1,IGFBP3,IGFBP4,IGFBP5,MMP1,MMP2,MYH9,MYL6,SERPINE1,TIMP1,TIMP2,VEGFC
BAG2 Signaling Pathway	12.8	0.19	1.89	ANXA2,HSP90AA1,HSPA1A/HSPA1B,HSPA4,HSPA5,HSPA8,PSMA1,PSMA2,PSMA3,PSMA5,PSMA6,PSMA7,PSMB1,PSMB2,PSMB4,PSME1
EIF2 Signaling	12.2	0.103	2.309	ACTB,HNRNPA1,HSPA5,PABPC1,PPP1CA,RPL12,RPL13,RPL24,RPL30,RPL4,RPL7,RPLP0,RPLP2,RPS12,RPS16,RPS18,RPS21,RPS28,RPS5,RPS6,RPS8,RPSA,WARS1
Protein Ubiquitination Pathway	12	0.0909	#NUM!	HSP90AA1,HSP90AB1,HSP90B1,HSPA1A/HSPA1B,HSPA4,HSPA5,HSPA8,HSPB1,HSPB6,HSPD1,HSPE1,HSPH1,PSMA1,PSMA2,PSMA3,PSMA5,PSMA6,PSMA7,PSMB1,PSMB2,PSMB4,PSME1,UBA1,UBE2L3,UCHL1
GP6 Signaling Pathway	11	0.134	4.123	COL12A1,COL1A1,COL1A2,COL2A1,COL3A1,COL4A1,COL4A2,COL5A1,COL5A2,COL6A1,COL6A2,COL6A3,LAMA4,LAMB1,LAMB2,LAMC1,TLN1
Remodeling of Epithelial Adherens Junctions	10.5	0.191	2.236	ACTB,ACTG1,ACTN1,ACTN4,ACTR3,ARPC1B,ARPC3,ARPC4,IQGAP1,NME1,TUBA1B,TUBB,TUBB4B
FAT10 Signaling Pathway	9.15	0.196	#NUM!	PSMA1,PSMA2,PSMA3,PSMA5,PSMA6,PSMA7,PSMB1,PSMB2,PSMB4,PSME1,UBA1
RhoA Signaling	9.14	0.121	3.873	ACTB,ACTG1,ACTR3,ARPC1B,ARPC3,ARPC4,CFL1,CFL2,EZR,MSN,MYL12A,MYL6,PFN1,SEPTIN11,SEPTIN9
Epithelial Adherens Junction Signaling	8.55	0.101	#NUM!	ACTB,ACTG1,ACTN1,ACTN4,ACTR3,ARPC1B,ARPC3,ARPC4,CDH2,IQGAP1,LMO7,MYH9,MYL6,TUBA1B,TUBB,TUBB4B
Actin Cytoskeleton Signaling	8.09	0.0776	2.982	ACTB,ACTG1,ACTN1,ACTN4,ACTR3,ARPC1B,ARPC3,ARPC4,CFL1,CFL2,EZR,FN1,IQGAP1,MSN,MYH9,MYL12A,MYL6,PFN1,TLN1
HIF1α Signaling	7.64	0.0817	1.698	APEX1,HSP90AA1,HSPA1A/HSPA1B,HSPA4,HSPA5,HSPA8,LDHA,LDHB,MMP1,MMP14,MMP2,PKM,RACK1,RPS6,SERPINE1,VEGFC,VIM
Polyamine Regulation in Colon Cancer	7.5	0.161	#NUM!	PSMA1,PSMA2,PSMA3,PSMA5,PSMA6,PSMA7,PSMB1,PSMB2,PSMB4,PSME1
ILK Signaling	7.15	0.0808	2.324	ACTB,ACTG1,ACTN1,ACTN4,CFL1,CFL2,FERMT2,FLNB,FLNC,FN1,MYH9,MYL6,NACA,RSU1,VEGFC,VIM
Huntington's Disease Signaling	7.14	0.0676	#NUM!	ATP5F1B,CLTC,CYCS,HSPA1A/HSPA1B,HSPA4,HSPA5,HSPA8,PENK,PSMA1,PSMA2,PSMA3,PSMA5,PSMA6,PSMA7,PSMB1,PSMB2,PSMB4,PSME1,TGM2
Inhibition of Matrix Metalloproteases	6.96	0.205	0.378	A2M,HSPG2,MMP1,MMP14,MMP2,THBS2,TIMP1,TIMP2
Signaling by Rho Family GTPases	6.75	0.0672	3.5	ACTB,ACTG1,ACTR3,ARPC1B,ARPC3,ARPC4,CDH2,CFL1,CFL2,EZR,IQGAP1,MSN,MYL12A,MYL6,SEPTIN11,SEPTIN9,STMN1,VIM
RhoGDI Signaling	5.93	0.0698	-2.138	ACTB,ACTG1,ACTR3,ARHGDIA,ARPC1B,ARPC3,ARPC4,CDH2,CFL1,CFL2,EZR,MSN,MYH9,MYL12A,MYL6
Aldosterone Signaling in Epithelial Cells	5.83	0.0793	#NUM!	HSP90AA1,HSP90AB1,HSP90B1,HSPA1A/HSPA1B,HSPA4,HSPA5,HSPA8,HSPB1,HSPB6,HSPD1,HSPE1,HSPH1,PDIA3
Glycolysis I	5.67	0.231	2.449	ENO1,GAPDH,PGAM1,PGK1,PKM,TPI1
Inhibition of ARE-Mediated mRNA Degradation Pathway	5.15	0.0745	#NUM!	PSMA1,PSMA2,PSMA3,PSMA5,PSMA6,PSMA7,PSMB1,PSMB2,PSMB4,PSME1,YWHAH,YWHAZ
Clathrin-mediated Endocytosis Signaling	5.05	0.0674	#NUM!	ACTB,ACTG1,ACTR3,ALB,AP2A1,ARPC1B,ARPC3,ARPC4,CLTC,CLU,HSPA8,PICALM,VEGFC
Unfolded protein response	5.02	0.1	2.646	HSP90B1,HSPA1A/HSPA1B,HSPA4,HSPA5,HSPA8,HSPH1,P4HB,PDIA6,VCP
Regulation of Actin-based Motility by Rho	4.94	0.0862	3	ACTB,ACTR3,ARHGDIA,ARPC1B,ARPC3,ARPC4,CFL1,MYL12A,MYL6,PFN1
Germ Cell-Sertoli Cell Junction Signaling	4.88	0.0702	#NUM!	A2M,ACTB,ACTG1,ACTN1,ACTN4,CDH2,CFL1,CFL2,IQGAP1,TUBA1B,TUBB,TUBB4B
Coronavirus Pathogenesis Pathway	4.82	0.064	-3.051	EEF1A1,KPNB1,NPM1,RPS12,RPS16,RPS18,RPS21,RPS28,RPS5,RPS6,RPS8,RPSA,SERPINE1
Gluconeogenesis I	4.39	0.192	2.236	ENO1,GAPDH,MDH2,PGAM1,PGK1
Leukocyte Extravasation Signaling	4.36	0.0622	2.309	ACTB,ACTG1,ACTN1,ACTN4,EZR,MMP1,MMP14,MMP2,MSN,MYL6,TIMP1,TIMP2
Role of PKR in Interferon Induction and Antiviral Response	4.34	0.0735	-1.897	CYCS,HMGB1,HSP90AA1,HSP90AB1,HSP90B1,HSPA1A/HSPA1B,HSPA4,HSPA5,HSPA8,NPM1
Fcγ Receptor-mediated Phagocytosis in Macrophages and Monocytes	4.02	0.0851	2.828	ACTB,ACTG1,ACTR3,ARPC1B,ARPC3,ARPC4,EZR,TLN1
Axonal Guidance Signaling	3.96	0.0395	#NUM!	ACTR3,ARPC1B,ARPC3,ARPC4,BMP1,CFL1,CFL2,DPYSL2,MMP1,MMP14,MMP2,MYL12A,MYL6,PDIA3,PFN1,SEMA7A,TUBA1B,TUBB,TUBB4B,VEGFC
Acute Phase Response Signaling	3.87	0.0595	1.633	A2M,AHSG,ALB,C1R,C1S,C3,FN1,HNRNPK,ITIH2,SERPINE1,SERPINF1
Reelin Signaling in Neurons	3.86	0.0714	2.333	ACTR3,APP,ARPC1B,ARPC3,ARPC4,CDH2,CFL1,MAP1B,RELN
IGF-1 Signaling	3.71	0.0769	#NUM!	CCN2,IGFBP3,IGFBP4,IGFBP5,IGFBP6,IGFBP7,YWHAH,YWHAZ
tRNA Charging	3.52	0.128	2.236	EPRS1,GARS1,HARS1,TARS1,WARS1
Synaptogenesis Signaling Pathway	3.47	0.0449	3.207	ACTR3,AP2A1,ARPC1B,ARPC3,ARPC4,CDH2,CFL1,COMP,HSPA8,MAP1B,RELN,THBS1,THBS2,TLN1
mTOR Signaling	3.36	0.0519	#NUM!	FKBP1A,RPS12,RPS16,RPS18,RPS21,RPS28,RPS5,RPS6,RPS8,RPSA,VEGFC
Regulation of eIF4 and p70S6K Signaling	3.36	0.0559	#NUM!	PABPC1,RPS12,RPS16,RPS18,RPS21,RPS28,RPS5,RPS6,RPS8,RPSA
Integrin Signaling	3.35	0.0516	3.317	ACTB,ACTG1,ACTN1,ACTN4,ACTR3,ARPC1B,ARPC3,ARPC4,MYL12A,PFN1,TLN1
Apelin Liver Signaling Pathway	3.22	0.154	2	COL1A1,COL1A2,COL2A1,COL3A1
Atherosclerosis Signaling	3.06	0.0615	#NUM!	ALB,CLU,COL1A1,COL1A2,COL2A1,COL3A1,MMP1,PRDX6
Hypoxia Signaling in the Cardiovascular System	3.03	0.0811	#NUM!	HSP90AA1,HSP90AB1,HSP90B1,LDHA,P4HB,UBE2L3
Osteoarthritis Pathway	3.01	0.047	1.414	ACAN,ANXA2,COL2A1,DCN,DKK1,FN1,GREM1,HMGB1,HTRA1,MMP1,VEGFC
Caveolar-mediated Endocytosis Signaling	3	0.08	#NUM!	ACTB,ACTG1,ALB,CAVIN1,FLNB,FLNC
Natural Killer Cell Signaling	3	0.0503	-0.632	CFL1,CFL2,COL1A1,COL1A2,COL2A1,COL3A1,HSPA1A/HSPA1B,HSPA4,HSPA5,HSPA8
NRF2-mediated Oxidative Stress Response	2.96	0.0464	2.236	ACTB,ACTG1,ERP29,GSTP1,HSP90AA1,HSP90AB1,HSP90B1,PPIB,PRDX1,STIP1,VCP
Telomere Extension by Telomerase	2.86	0.2	#NUM!	HNRNPA1,HNRNPA2B1,XRCC6
Parkinson's Signaling	2.77	0.188	#NUM!	CYCS,PARK7,UCHL1
Agranulocyte Adhesion and Diapedesis	2.76	0.0467	#NUM!	ACTB,ACTG1,EZR,FN1,MMP1,MMP14,MMP2,MSN,MYH9,MYL6
Role of Tissue Factor in Cancer	2.69	0.0603	#NUM!	CCN2,CFL1,CFL2,MMP1,P4HB,PDIA6,VEGFC
Semaphorin Neuronal Repulsive Signaling Pathway	2.65	0.053	0	ACAN,CFL1,CFL2,DPYSL2,DPYSL3,MYL12A,MYL6,VCAN
Semaphorin Signaling in Neurons	2.6	0.0806	#NUM!	CFL1,CFL2,DPYSL2,DPYSL3,SEMA7A
eNOS Signaling	2.51	0.0503	-1.342	HSP90AA1,HSP90AB1,HSP90B1,HSPA1A/HSPA1B,HSPA4,HSPA5,HSPA8,VEGFC
Phagosome Maturation	2.51	0.0503	#NUM!	EEA1,PRDX1,PRDX2,PRDX5,PRDX6,TUBA1B,TUBB,TUBB4B
Pyruvate Fermentation to Lactate	2.48	0.333	#NUM!	LDHA,LDHB
14-3-3-mediated Signaling	2.47	0.0551	2	PDIA3,TUBA1B,TUBB,TUBB4B,VIM,YWHAH,YWHAZ
Death Receptor Signaling	2.45	0.0625	1.633	ACTB,ACTG1,CYCS,HSPB1,LMNA,SPTAN1
Intrinsic Prothrombin Activation Pathway	2.42	0.0952	2	COL1A1,COL1A2,COL2A1,COL3A1
Agrin Interactions at Neuromuscular Junction	2.37	0.0714	#NUM!	ACTB,ACTG1,AGRN,LAMB1,LAMC1
Sertoli Cell-Sertoli Cell Junction Signaling	2.35	0.0437	#NUM!	A2M,ACTB,ACTG1,ACTN1,ACTN4,SPTAN1,TUBA1B,TUBB,TUBB4B
Coronavirus Replication Pathway	2.32	0.0889	2	HNRNPA1,TUBA1B,TUBB,TUBB4B
Virus Entry via Endocytic Pathways	2.28	0.0577	#NUM!	ACTB,ACTG1,AP2A1,CLTC,FLNB,FLNC
Rac Signaling	2.27	0.0507	2.646	ACTR3,ARPC1B,ARPC3,ARPC4,CFL1,CFL2,IQGAP1
Tumor Microenvironment Pathway	2.2	0.0447	2.646	COL1A1,COL1A2,COL3A1,FN1,MMP1,MMP14,MMP2,VEGFC
Dilated Cardiomyopathy Signaling Pathway	2.14	0.0479	-0.447	ACTB,ACTG1,LAMA4,LMNA,MYH9,MYL6,TPM1
Glucocorticoid Receptor Signaling	2.08	0.0293	#NUM!	A2M,ACTB,ANXA1,ATP5F1B,HMGB1,HSP90AA1,HSP90AB1,HSP90B1,HSPA1A/HSPA1B,HSPA4,HSPA5,HSPA8,KRT1,MMP1,MMP2,SERPINE1,YWHAH
Estrogen Receptor Signaling	2.02	0.0322	1.667	ATP5F1B,CFL1,CFL2,HSP90AA1,HSP90AB1,HSP90B1,MMP1,MMP14,MMP2,MYL12A,MYL6,PDIA3,VEGFC
Pentose Phosphate Pathway	2.02	0.2	#NUM!	PGD,TKT
HOTAIR Regulatory Pathway	1.9	0.0429	2.449	COL1A1,COL1A2,COL3A1,MMP1,MMP14,MMP2,VIM
Sirtuin Signaling Pathway	1.84	0.0342	0.378	ACLY,APEX1,APP,ATP5F1B,LDHA,LDHB,PGAM1,PGK1,TUBA1B,XRCC6
Acetyl-CoA Biosynthesis III (from Citrate)	1.82	1	#NUM!	ACLY
VEGF Signaling	1.75	0.0505	2.236	ACTB,ACTG1,ACTN1,ACTN4,VEGFC
Complement System	1.73	0.0811	#NUM!	C1R,C1S,C3
Docosahexaenoic Acid (DHA) Signaling	1.7	0.0789	#NUM!	APP,CYCS,SERPINF1
Ephrin B Signaling	1.62	0.0556	#NUM!	CAP1,CFL1,CFL2,HNRNPK
Paxillin Signaling	1.6	0.0463	2.236	ACTB,ACTG1,ACTN1,ACTN4,TLN1
Cellular Effects of Sildenafil (Viagra)	1.57	0.0403	#NUM!	ACTB,ACTG1,MYH9,MYL12A,MYL6,PDIA3
UDP-D-xylose and UDP-D-glucuronate Biosynthesis	1.52	0.5	#NUM!	UGDH
Bladder Cancer Signaling	1.49	0.0431	#NUM!	MMP1,MMP14,MMP2,THBS1,VEGFC
Granzyme A Signaling	1.48	0.105	#NUM!	APEX1,NME1
Neuregulin Signaling	1.47	0.0427	#NUM!	DCN,HSP90AA1,HSP90AB1,HSP90B1,RPS6
Ephrin Receptor Signaling	1.46	0.0348	2.449	ACTR3,ARPC1B,ARPC3,ARPC4,CFL1,CFL2,VEGFC
Aryl Hydrocarbon Receptor Signaling	1.45	0.0377	-2	GSTP1,HSP90AA1,HSP90AB1,HSP90B1,HSPB1,TGM2
BEX2 Signaling Pathway	1.45	0.0494	1	CDH2,LGALS1,MMP2,VEGFC
Endoplasmic Reticulum Stress Pathway	1.4	0.0952	#NUM!	HSP90B1,HSPA5
LXR/RXR Activation	1.39	0.0407	2.236	AHSG,ALB,C3,CLU,SERPINF1
FXR/RXR Activation	1.36	0.0397	#NUM!	AHSG,ALB,C3,CLU,SERPINF1
Xenobiotic Metabolism AHR Signaling Pathway	1.36	0.046	-1	GSTP1,HSP90AA1,HSP90AB1,HSP90B1
Diphthamide Biosynthesis	1.35	0.333	#NUM!	EEF2
NADH Repair	1.35	0.333	#NUM!	GAPDH
Hypusine Biosynthesis	1.35	0.333	#NUM!	EIF5A
Regulation of Cellular Mechanics by Calpain Protease	1.33	0.0449	#NUM!	ACTN1,ACTN4,EZR,TLN1
Apelin Cardiac Fibroblast Signaling Pathway	1.32	0.087	#NUM!	CCN2,SERPINE1
Crosstalk between Dendritic Cells and Natural Killer Cells	1.3	0.044	#NUM!	ACTB,ACTG1,FSCN1,TLN1
TCA Cycle II (Eukaryotic)	1.29	0.0833	#NUM!	FH,MDH2
p70S6K Signaling	1.29	0.0379	#NUM!	EEF2,PDIA3,RPS6,YWHAH,YWHAZ
Actin Nucleation by ARP-WASP Complex	1.27	0.043	2	ACTR3,ARPC1B,ARPC3,ARPC4
Glutathione Redox Reactions I	1.26	0.08	#NUM!	GSTP1,PRDX6
Hepatic Fibrosis Signaling Pathway	1.24	0.0263	2.714	CCN2,COL1A1,COL1A2,COL2A1,COL3A1,MMP1,MYL12A,MYL6,SERPINE1,TIMP1,VEGFC
Pentose Phosphate Pathway (Oxidative Branch)	1.22	0.25	#NUM!	PGD
Glutathione Redox Reactions II	1.22	0.25	#NUM!	PDIA3
IL-17 Signaling	1.17	0.0321	1.633	HSP90AA1,HSP90AB1,HSP90B1,MMP2,SRSF1,VEGFC
Eumelanin Biosynthesis	1.13	0.2	#NUM!	MIF
Mitotic Roles of Polo-Like Kinase	1.1	0.0455	#NUM!	HSP90AA1,HSP90AB1,HSP90B1
Gap Junction Signaling	1.08	0.0303	#NUM!	ACTB,ACTG1,PDIA3,TUBA1B,TUBB,TUBB4B
Pentose Phosphate Pathway (Non-oxidative Branch)	1.06	0.167	#NUM!	TKT
Rapoport-Luebering Glycolytic Shunt	1.06	0.167	#NUM!	PGAM1
Protein Kinase A Signaling	1.05	0.0249	1.134	APEX1,FLNB,FLNC,MYL12A,MYL6,PDIA3,PPP1CA,PYGB,YWHAH,YWHAZ
Prostate Cancer Signaling	1.04	0.0357	#NUM!	GSTP1,HSP90AA1,HSP90AB1,HSP90B1
Inhibition of Angiogenesis by TSP1	1.02	0.0588	#NUM!	HSPG2,THBS1
Coagulation System	1	0.0571	#NUM!	A2M,SERPINE1
Glioma Invasiveness Signaling	1	0.0411	#NUM!	MMP2,TIMP1,TIMP2
Heparan Sulfate Biosynthesis (Late Stages)	1	0.0411	#NUM!	EXT1,EXT2,PRDX6
Aspartate Degradation II	0.991	0.143	#NUM!	MDH2
PAK Signaling	0.975	0.0339	#NUM!	CFL1,CFL2,MYL12A,MYL6
Neuroprotective Role of THOP1 in Alzheimer's Disease	0.975	0.0339	1	APP,C1R,HTRA1,PRSS23
Nitric Oxide Signaling in the Cardiovascular System	0.963	0.0336	2	HSP90AA1,HSP90AB1,HSP90B1,VEGFC
VDR/RXR Activation	0.936	0.0385	#NUM!	IGFBP3,IGFBP5,IGFBP6
Mitochondrial Dysfunction	0.924	0.0294	#NUM!	APP,ATP5F1B,CYCS,PARK7,PRDX5
Heparan Sulfate Biosynthesis	0.91	0.0375	#NUM!	EXT1,EXT2,PRDX6
Ferroptosis Signaling Pathway	0.896	0.0317	-2	G3BP1,H2AX,H2BC15,HSPB1
Mechanisms of Viral Exit from Host Cells	0.889	0.0488	#NUM!	ACTB,ACTG1
Sucrose Degradation V (Mammalian)	0.889	0.111	#NUM!	TPI1
Tight Junction Signaling	0.863	0.0281	#NUM!	ACTB,ACTG1,MYH9,MYL6,SPTAN1
fMLP Signaling in Neutrophils	0.854	0.0305	2	ACTR3,ARPC1B,ARPC3,ARPC4
HIPPO signaling	0.854	0.0353	#NUM!	PPP1CA,YWHAH,YWHAZ
MSP-RON Signaling In Cancer Cells Pathway	0.796	0.029	2	VEGFC,VIM,YWHAH,YWHAZ
Ephrin A Signaling	0.793	0.0426	#NUM!	CFL1,CFL2
Granulocyte Adhesion and Diapedesis	0.788	0.0265	#NUM!	EZR,MMP1,MMP14,MMP2,MSN
Xenobiotic Metabolism CAR Signaling Pathway	0.788	0.0265	2.236	GSTP1,HSP90AA1,HSP90AB1,HSP90B1,RACK1
Glycogen Degradation II	0.775	0.0833	#NUM!	PYGB
BER pathway	0.775	0.0833	#NUM!	APEX1
Xenobiotic Metabolism PXR Signaling Pathway	0.77	0.026	-0.447	GSTP1,HSP90AA1,HSP90AB1,HSP90B1,PPP1CA
Spliceosomal Cycle	0.767	0.0408	#NUM!	DDX39B,HSPA8
Cell Cycle: G2/M DNA Damage Checkpoint Regulation	0.752	0.04	#NUM!	YWHAH,YWHAZ
PI3K/AKT Signaling	0.726	0.0251	2.236	HSP90AA1,HSP90AB1,HSP90B1,YWHAH,YWHAZ
Apelin Cardiomyocyte Signaling Pathway	0.717	0.0303	#NUM!	MYL12A,MYL6,PDIA3
DNA Double-Strand Break Repair by Non-Homologous End Joining	0.714	0.0714	#NUM!	XRCC6
Glycogen Degradation III	0.714	0.0714	#NUM!	PYGB
Colanic Acid Building Blocks Biosynthesis	0.714	0.0714	#NUM!	UGDH
NAD Signaling Pathway	0.701	0.0265	2	H2BC15,HSPD1,LDHA,LDHB
Apoptosis Signaling	0.674	0.0288	#NUM!	CYCS,LMNA,SPTAN1
Granzyme B Signaling	0.662	0.0625	#NUM!	CYCS
Chondroitin Sulfate Degradation (Metazoa)	0.662	0.0625	#NUM!	ARSB
MSP-RON Signaling Pathway	0.656	0.0345	#NUM!	ACTB,ACTG1
Telomerase Signaling	0.65	0.028	#NUM!	HSP90AA1,HSP90AB1,HSP90B1
PPAR Signaling	0.65	0.028	#NUM!	HSP90AA1,HSP90AB1,HSP90B1
ERK/MAPK Signaling	0.64	0.0234	#NUM!	HSPB1,PPP1CA,TLN1,YWHAH,YWHAZ
RAN Signaling	0.638	0.0588	#NUM!	KPNB1
Glutaryl-CoA Degradation	0.638	0.0588	#NUM!	PARK7
PCP pathway	0.635	0.0333	#NUM!	CTHRC1,PFN1
CDK5 Signaling	0.613	0.0268	#NUM!	LAMB1,LAMC1,PPP1CA
Role of Osteoblasts, Osteoclasts and Chondrocytes in Rheumatoid Arthritis	0.59	0.0223	#NUM!	BMP1,COL1A1,DKK1,MMP1,MMP14
FAK Signaling	0.578	0.0256	#NUM!	ACTB,ACTG1,TLN1
Phospholipases	0.575	0.0303	#NUM!	PDIA3,PRDX6
Pyrimidine Deoxyribonucleotides De Novo Biosynthesis I	0.542	0.0455	#NUM!	NME1
Growth Hormone Signaling	0.53	0.0282	#NUM!	A2M,IGFBP3
ERK5 Signaling	0.523	0.0278	#NUM!	YWHAH,YWHAZ
Tumoricidal Function of Hepatic Natural Killer Cells	0.511	0.0417	#NUM!	CYCS
Tryptophan Degradation III (Eukaryotic)	0.511	0.0417	#NUM!	PARK7
IL-6 Signaling	0.509	0.0234	#NUM!	A2M,COL1A1,HSPB1
Gα12/13 Signaling	0.48	0.0226	#NUM!	CDH2,MYL12A,MYL6
Regulation Of The Epithelial Mesenchymal Transition By Growth Factors Pathway	0.474	0.0208	2	CDH2,MMP1,MMP2,VIM
PPARα/RXRα Activation	0.47	0.0207	#NUM!	HSP90AA1,HSP90AB1,HSP90B1,PDIA3
Role of p14/p19ARF in Tumor Suppression	0.444	0.0345	#NUM!	NPM1
TR/RXR Activation	0.435	0.0238	#NUM!	COL6A3,ENO1
Hereditary Breast Cancer Signaling	0.434	0.0211	#NUM!	ACTB,H2AX,NPM1
Endocannabinoid Cancer Inhibition Pathway	0.429	0.021	#NUM!	MMP2,VEGFC,VIM
Role of Macrophages, Fibroblasts and Endothelial Cells in Rheumatoid Arthritis	0.426	0.0185	#NUM!	DKK1,FN1,MIF,MMP1,PDIA3,VEGFC
Apelin Adipocyte Signaling Pathway	0.423	0.0233	#NUM!	GSTP1,PRDX6
BMP signaling pathway	0.417	0.023	#NUM!	BMP1,GREM1
Phagosome Formation	0.401	0.0201	#NUM!	FN1,MRC2,PDIA3
Glutathione-mediated Detoxification	0.4	0.0303	#NUM!	GSTP1
IL-8 Signaling	0.397	0.019	2	IQGAP1,LASP1,MMP2,VEGFC
Factors Promoting Cardiogenesis in Vertebrates	0.393	0.0199	#NUM!	BMP1,DKK1,PDIA3
Pyrimidine Ribonucleotides Interconversion	0.39	0.0294	#NUM!	NME1
Nucleotide Excision Repair Pathway	0.381	0.0286	#NUM!	RAD23B
Calcium Signaling	0.379	0.0185	#NUM!	MYH9,MYL6,TPM1,TPM4
MIF-mediated Glucocorticoid Regulation	0.372	0.0278	#NUM!	MIF
Pyrimidine Ribonucleotides De Novo Biosynthesis	0.372	0.0278	#NUM!	NME1
TGF-β Signaling	0.366	0.0208	#NUM!	INHBA,SERPINE1
TWEAK Signaling	0.363	0.027	#NUM!	CYCS
p53 Signaling	0.355	0.0204	#NUM!	SERPINE2,THBS1
IL-17A Signaling in Fibroblasts	0.355	0.0263	#NUM!	MMP1
UVA-Induced MAPK Signaling	0.355	0.0204	#NUM!	CYCS,PDIA3
Thyroid Hormone Metabolism II (via Conjugation and/or Degradation)	0.346	0.0256	#NUM!	EXT2
Antigen Presentation Pathway	0.346	0.0256	#NUM!	PDIA3
Sumoylation Pathway	0.331	0.0194	#NUM!	ARHGDIA,SERBP1
Cdc42 Signaling	0.33	0.0163	3	ACTR3,ARPC1B,ARPC3,ARPC4,CFL1,CFL2,IQGAP1,MYL12A,MYL6
Kinetochore Metaphase Signaling Pathway	0.321	0.019	#NUM!	H2AX,PPP1CA
Oncostatin M Signaling	0.315	0.0233	#NUM!	MMP1
MIF Regulation of Innate Immunity	0.309	0.0227	#NUM!	MIF
tRNA Splicing	0.309	0.0227	#NUM!	APEX1
Oxidative Phosphorylation	0.304	0.0183	#NUM!	ATP5F1B,CYCS
PFKFB4 Signaling Pathway	0.295	0.0217	#NUM!	TKT
Antioxidant Action of Vitamin C	0.292	0.0179	#NUM!	PDIA3,PRDX6
Amyotrophic Lateral Sclerosis Signaling	0.28	0.0174	#NUM!	CYCS,VEGFC
Myc Mediated Apoptosis Signaling	0.271	0.02	#NUM!	CYCS
FAT10 Cancer Signaling Pathway	0.271	0.02	#NUM!	EEF1A1
Airway Pathology in Chronic Obstructive Pulmonary Disease	0.268	0.0169	#NUM!	MMP1,MMP2
Triacylglycerol Degradation	0.265	0.0196	#NUM!	PRDX6
Amyloid Processing	0.265	0.0196	#NUM!	APP
TNFR1 Signaling	0.26	0.0192	#NUM!	CYCS
Cardiac Hypertrophy Signaling	0.256	0.0155	2	HSPB1,MYL12A,MYL6,PDIA3
Production of Nitric Oxide and Reactive Oxygen Species in Macrophages	0.253	0.0157	#NUM!	ALB,CLU,PPP1CA
Lymphotoxin β Receptor Signaling	0.243	0.0182	#NUM!	CYCS
Regulation of the Epithelial-Mesenchymal Transition Pathway	0.242	0.0154	#NUM!	CDH2,LOX,MMP2
RAR Activation	0.24	0.0153	#NUM!	ACTB,IGFBP3,MMP1
HER-2 Signaling in Breast Cancer	0.24	0.0153	#NUM!	KPNB1,MMP2,RPS6
CD27 Signaling in Lymphocytes	0.234	0.0175	#NUM!	CYCS
Role of IL-17A in Arthritis	0.234	0.0175	#NUM!	MMP1
Synaptic Long Term Potentiation	0.231	0.0155	#NUM!	PDIA3,PPP1CA
Nicotine Degradation III	0.229	0.0172	#NUM!	EXT2
Cancer Drug Resistance By Drug Efflux	0.229	0.0172	#NUM!	YBX1
Retinoic acid Mediated Apoptosis Signaling	0.22	0.0167	#NUM!	CYCS
Melatonin Degradation I	0.215	0.0164	#NUM!	EXT2
Wnt/Ca+ pathway	0.203	0.0156	#NUM!	PDIA3
Activation of IRF by Cytosolic Pattern Recognition Receptors	0.199	0.0154	#NUM!	PPIB
Induction of Apoptosis by HIV1	0.199	0.0154	#NUM!	CYCS
Synaptic Long Term Depression	0	0.0103	#NUM!	PDIA3,PRDX6
LPS/IL-1 Mediated Inhibition of RXR Function	0	0.00397	#NUM!	GSTP1
Ceramide Signaling	0	0.0111	#NUM!	CYCS
Role of BRCA1 in DNA Damage Response	0	0.0125	#NUM!	ACTB
α-Adrenergic Signaling	0	0.00943	#NUM!	PYGB
IL-12 Signaling and Production in Macrophages	0	0.0147	#NUM!	ALB,CLU
Role of Pattern Recognition Receptors in Recognition of Bacteria and Viruses	0	0.0128	#NUM!	C3,PTX3
Role of NFAT in Regulation of the Immune Response	0	0.00176	#NUM!	KPNB1
Cytotoxic T Lymphocyte-mediated Apoptosis of Target Cells	0	0.00248	#NUM!	CYCS
CXCR4 Signaling	0	0.012	#NUM!	MYL12A,MYL6
CTLA4 Signaling in Cytotoxic T Lymphocytes	0	0.00439	#NUM!	AP2A1,CLTC
CCR3 Signaling in Eosinophils	0	0.0148	#NUM!	CFL1,CFL2
CD28 Signaling in T Helper Cells	0	0.00808	2	ACTR3,ARPC1B,ARPC3,ARPC4
Dendritic Cell Maturation	0	0.0106	2.449	COL1A1,COL1A2,COL2A1,COL3A1,FSCN1,PDIA3
Melatonin Signaling	0	0.0139	#NUM!	PDIA3
Neuropathic Pain Signaling In Dorsal Horn Neurons	0	0.0099	#NUM!	PDIA3
Endothelin-1 Signaling	0	0.0105	#NUM!	PDIA3,PRDX6
Relaxin Signaling	0	0.00654	#NUM!	APEX1
Thrombin Signaling	0	0.0143	#NUM!	MYL12A,MYL6,PDIA3
Molecular Mechanisms of Cancer	0	0.00449	#NUM!	BMP1,CYCS
Lipid Antigen Presentation by CD1	0	0.00508	#NUM!	AP2A1,PDIA3
Corticotropin Releasing Hormone Signaling	0	0.00671	#NUM!	KRT1
HMGB1 Signaling	0	0.012	#NUM!	HMGB1,SERPINE1
Maturity Onset Diabetes of Young (MODY) Signaling	0	0.0128	#NUM!	GAPDH
GNRH Signaling	0	0.00532	#NUM!	MMP2
Human Embryonic Stem Cell Pluripotency	0	0.012	#NUM!	BMP1,INHBA
ATM Signaling	0	0.0103	#NUM!	H2AX
Androgen Signaling	0	0.0118	#NUM!	HSP90AA1,HSPA4
Role of NANOG in Mammalian Embryonic Stem Cell Pluripotency	0	0.00833	#NUM!	BMP1
CREB Signaling in Neurons	0	0.00166	#NUM!	PDIA3
Renal Cell Carcinoma Signaling	0	0.0125	#NUM!	FH
Type I Diabetes Mellitus Signaling	0	0.00411	#NUM!	CYCS,HSPD1
Small Cell Lung Cancer Signaling	0	0.0104	#NUM!	CYCS
Basal Cell Carcinoma Signaling	0	0.0139	#NUM!	BMP1
Type II Diabetes Mellitus Signaling	0	0.00658	#NUM!	PKM
Colorectal Cancer Metastasis Signaling	0	0.0149	2	MMP1,MMP14,MMP2,VEGFC
Pancreatic Adenocarcinoma Signaling	0	0.00794	#NUM!	VEGFC
Sphingosine-1-phosphate Signaling	0	0.00847	#NUM!	PDIA3
Systemic Lupus Erythematosus Signaling	0	0.00668	#NUM!	HNRNPA2B1,SNRPD1,SNRPD2,SNRPD3
AMPK Signaling	0	0.00826	#NUM!	ACTB,EEF2
Phospholipase C Signaling	0	0.00613	1	AHNAK,MYL12A,MYL6,TGM2
Ovarian Cancer Signaling	0	0.0127	#NUM!	MMP2,VEGFC
Leptin Signaling in Obesity	0	0.0135	#NUM!	PDIA3
Role of NFAT in Cardiac Hypertrophy	0	0.00455	#NUM!	PDIA3
Breast Cancer Regulation by Stathmin1	0	0.0118	0.378	MMP2,PPP1CA,STMN1,TUBA1B,TUBB,TUBB4B,VEGFC
Glioblastoma Multiforme Signaling	0	0.00585	#NUM!	PDIA3
Nur77 Signaling in T Lymphocytes	0	0.00204	#NUM!	CYCS
Role of MAPK Signaling in the Pathogenesis of Influenza	0	0.0123	#NUM!	PRDX6
Antiproliferative Role of TOB in T Cell Signaling	0	0.00248	#NUM!	PABPC1
PI3K Signaling in B Lymphocytes	0	0.014	#NUM!	C3,PDIA3
P2Y Purigenic Receptor Signaling Pathway	0	0.00775	#NUM!	PDIA3
Dopamine-DARPP32 Feedback in cAMP Signaling	0	0.011	#NUM!	PDIA3,PPP1CA
VEGF Family Ligand-Receptor Interactions	0	0.0119	#NUM!	VEGFC
GDNF Family Ligand-Receptor Interactions	0	0.0132	#NUM!	PDLIM7
D-myo-inositol-5-phosphate Metabolism	0	0.00518	#NUM!	PPP1CA
D-myo-inositol (1,4,5,6)-Tetrakisphosphate Biosynthesis	0	0.00565	#NUM!	PPP1CA
Nicotine Degradation II	0	0.0152	#NUM!	EXT2
Superpathway of Inositol Phosphate Compounds	0	0.00429	#NUM!	PPP1CA
Serotonin Degradation	0	0.0147	#NUM!	EXT2
D-myo-inositol (3,4,5,6)-tetrakisphosphate Biosynthesis	0	0.00565	#NUM!	PPP1CA
3-phosphoinositide Degradation	0	0.00529	#NUM!	PPP1CA
3-phosphoinositide Biosynthesis	0	0.00493	#NUM!	PPP1CA
Salvage Pathways of Pyrimidine Ribonucleotides	0	0.0102	#NUM!	NME1
Superpathway of Melatonin Degradation	0	0.0152	#NUM!	EXT2
PEDF Signaling	0	0.0119	#NUM!	SERPINF1
Sperm Motility	0	0.00787	#NUM!	PDIA3,PRDX6
Tec Kinase Signaling	0	0.0036	#NUM!	ACTB,ACTG1
SAPK/JNK Signaling	0	0.00208	#NUM!	HNRNPK
PTEN Signaling	0	0.00667	#NUM!	YWHAH
Cardiac β-adrenergic Signaling	0	0.0115	#NUM!	APEX1,PPP1CA
GABA Receptor Signaling	0	0.00763	#NUM!	AP2A1
Xenobiotic Metabolism Signaling	0	0.0138	#NUM!	GSTP1,HSP90AA1,HSP90AB1,HSP90B1
B Cell Receptor Signaling	0	0.0103	#NUM!	CFL1,CFL2
Wnt/β-catenin Signaling	0	0.0116	#NUM!	CDH2,DKK1
Insulin Receptor Signaling	0	0.0143	#NUM!	ACLY,PPP1CA
Chemokine Signaling	0	0.0125	#NUM!	CFL1
Dopamine Receptor Signaling	0	0.013	#NUM!	PPP1CA
cAMP-mediated signaling	0	0.00437	#NUM!	APEX1
p38 MAPK Signaling	0	0.00847	#NUM!	HSPB1
G-Protein Coupled Receptor Signaling	0	0.00362	#NUM!	APEX1
GPCR-Mediated Integration of Enteroendocrine Signaling Exemplified by an L Cell	0	0.0137	#NUM!	PDIA3
GPCR-Mediated Nutrient Sensing in Enteroendocrine Cells	0	0.00862	#NUM!	PDIA3
Gustation Pathway	0	0.00599	#NUM!	APEX1
Macropinocytosis Signaling	0	0.0132	#NUM!	ACTN4
Neuroinflammation Signaling Pathway	0	0.00952	#NUM!	APP,HMGB1,MFGE8
Opioid Signaling Pathway	0	0.0109	#NUM!	AP2A1,CLTC,PENK
Adrenomedullin signaling pathway	0	0.0151	#NUM!	C3,MMP2,PDIA3
Iron homeostasis signaling pathway	0	0.00719	#NUM!	BMP1
Th17 Activation Pathway	0	0.00649	#NUM!	HSP90AA1,HSP90AB1,HSP90B1
NER (Nucleotide Excision Repair, Enhanced Pathway)	0	0.00971	#NUM!	RAD23B
Endocannabinoid Neuronal Synapse Pathway	0	0.0068	#NUM!	PDIA3
Cardiac Hypertrophy Signaling (Enhanced)	0	0.00743	2	APEX1,HSPB1,PDIA3,RPS6
Systemic Lupus Erythematosus In T Cell Signaling Pathway	0	0.00324	#NUM!	EZR,MSN
Senescence Pathway	0	0.00673	#NUM!	PPP1CA,SERPINE1
White Adipose Tissue Browning Pathway	0	0.0147	#NUM!	LDHA,LDHB
Necroptosis Signaling Pathway	0	0.00637	#NUM!	FKBP1A
Xenobiotic Metabolism General Signaling Pathway	0	0.00699	#NUM!	GSTP1
Insulin Secretion Signaling Pathway	0	0.00746	#NUM!	PABPC1,PDIA3
Regulation Of The Epithelial Mesenchymal Transition In Development Pathway	0	0.0115	#NUM!	LOX
GM-CSF Signaling	0	0.0143	#NUM!	RACK1
Eicosanoid Signaling	0	0.0149	#NUM!	PRDX6
Role of MAPK Signaling in Promoting the Pathogenesis of Influenza	0	0.00893	#NUM!	PRDX6
Role of MAPK Signaling in Inhibiting the Pathogenesis of Influenza	0	0.0132	#NUM!	PRDX6

## Sheet: 9mM Metf secretome
© 2000-2021 QIAGEN. All rights reserved.
Ingenuity Canonical Pathways	-log(p-value)	Ratio	z-score	Molecules
Hepatic Fibrosis / Hepatic Stellate Cell Activation	14.1	0.113	#NUM!	CCN2,COL12A1,COL1A1,COL1A2,COL3A1,COL4A1,COL4A2,COL5A1,COL5A2,COL6A1,COL6A2,COL6A3,FN1,IGFBP3,IGFBP4,IGFBP5,MMP1,MMP2,MYH9,SERPINE1,TIMP1,TIMP2
Protein Ubiquitination Pathway	12.8	0.0873	#NUM!	HSP90AA1,HSP90AB1,HSP90B1,HSPA1A/HSPA1B,HSPA4,HSPA5,HSPA8,HSPB1,HSPB6,HSPD1,HSPE1,HSPH1,PSMA1,PSMA2,PSMA3,PSMA4,PSMA5,PSMA6,PSMA7,PSMB1,PSMB2,PSMB4,UBE2L3,UCHL1
BAG2 Signaling Pathway	12.7	0.179	2.236	HSP90AA1,HSPA1A/HSPA1B,HSPA4,HSPA5,HSPA8,PSMA1,PSMA2,PSMA3,PSMA4,PSMA5,PSMA6,PSMA7,PSMB1,PSMB2,PSMB4
Remodeling of Epithelial Adherens Junctions	11.5	0.191	#NUM!	ACTB,ACTG1,ACTN1,ACTN4,ACTR3,ARPC1B,IQGAP1,NME1,TUBA1B,TUBB,TUBB4B,VCL,ZYX
GP6 Signaling Pathway	11.1	0.126	4	COL12A1,COL1A1,COL1A2,COL3A1,COL4A1,COL4A2,COL5A1,COL5A2,COL6A1,COL6A2,COL6A3,LAMA4,LAMB1,LAMB2,LAMC1,TLN1
Actin Cytoskeleton Signaling	9.36	0.0776	2.357	ACTB,ACTG1,ACTN1,ACTN4,ACTR3,ARPC1B,CFL1,CFL2,EZR,FLNA,FN1,GSN,IQGAP1,MSN,MYH9,MYL12A,PFN1,TLN1,VCL
FAT10 Signaling Pathway	8.68	0.179	#NUM!	PSMA1,PSMA2,PSMA3,PSMA4,PSMA5,PSMA6,PSMA7,PSMB1,PSMB2,PSMB4
EIF2 Signaling	8.29	0.0759	1.667	ACTB,HSPA5,PABPC1,PTBP1,RPL12,RPL14,RPL18,RPL4,RPL5,RPLP0,RPLP2,RPS12,RPS16,RPS18,RPS28,RPS8,WARS1
Polyamine Regulation in Colon Cancer	8.22	0.161	#NUM!	PSMA1,PSMA2,PSMA3,PSMA4,PSMA5,PSMA6,PSMA7,PSMB1,PSMB2,PSMB4
Epithelial Adherens Junction Signaling	7.77	0.0886	#NUM!	ACTB,ACTG1,ACTN1,ACTN4,ACTR3,ARPC1B,CDH2,IQGAP1,MYH9,TUBA1B,TUBB,TUBB4B,VCL,ZYX
Inhibition of ARE-Mediated mRNA Degradation Pathway	7.67	0.087	2	PSMA1,PSMA2,PSMA3,PSMA4,PSMA5,PSMA6,PSMA7,PSMB1,PSMB2,PSMB4,YWHAE,YWHAG,YWHAH,YWHAZ
Huntington's Disease Signaling	7.59	0.0641	#NUM!	ATP5F1B,CLTC,CYCS,HSPA1A/HSPA1B,HSPA4,HSPA5,HSPA8,PENK,PSMA1,PSMA2,PSMA3,PSMA4,PSMA5,PSMA6,PSMA7,PSMB1,PSMB2,PSMB4
Glycolysis I	7.56	0.269	2.646	ALDOA,ENO1,GAPDH,PGAM1,PGK1,PKM,TPI1
ILK Signaling	7.37	0.0758	1.069	ACTB,ACTG1,ACTN1,ACTN4,CFL1,CFL2,FLNA,FLNB,FLNC,FN1,MYH9,NACA,RSU1,VCL,VIM
Germ Cell-Sertoli Cell Junction Signaling	7.34	0.0819	#NUM!	ACTB,ACTG1,ACTN1,ACTN4,CDH2,CFL1,CFL2,GSN,IQGAP1,TUBA1B,TUBB,TUBB4B,VCL,ZYX
Aldosterone Signaling in Epithelial Cells	6.69	0.0793	#NUM!	HSP90AA1,HSP90AB1,HSP90B1,HSPA1A/HSPA1B,HSPA4,HSPA5,HSPA8,HSPB1,HSPB6,HSPD1,HSPE1,HSPH1,PDIA3
Inhibition of Matrix Metalloproteases	6.25	0.179	0.816	HSPG2,MMP1,MMP2,THBS2,TIMP1,TIMP2,TIMP3
RhoA Signaling	6.24	0.0887	3.317	ACTB,ACTG1,ACTR3,ARPC1B,CFL1,CFL2,EZR,MSN,MYL12A,PFN1,SEPTIN2
Gluconeogenesis I	6.11	0.231	2.449	ALDOA,ENO1,GAPDH,MDH2,PGAM1,PGK1
Leukocyte Extravasation Signaling	5.88	0.0674	1.732	ACTB,ACTG1,ACTN1,ACTN4,CXCL12,EZR,MMP1,MMP2,MSN,TIMP1,TIMP2,TIMP3,VCL
Unfolded protein response	5.64	0.1	2.646	HSP90B1,HSPA1A/HSPA1B,HSPA4,HSPA5,HSPA8,HSPH1,P4HB,PDIA6,VCP
HIF1α Signaling	5.52	0.0625	1.387	APEX1,HSP90AA1,HSPA1A/HSPA1B,HSPA4,HSPA5,HSPA8,LDHA,LDHB,MMP1,MMP2,PKM,SERPINE1,VIM
IGF-1 Signaling	5.12	0.0865	#NUM!	CCN2,IGFBP3,IGFBP4,IGFBP5,IGFBP7,YWHAE,YWHAG,YWHAH,YWHAZ
Role of PKR in Interferon Induction and Antiviral Response	4.99	0.0735	-1.897	CYCS,HMGB1,HSP90AA1,HSP90AB1,HSP90B1,HSPA1A/HSPA1B,HSPA4,HSPA5,HSPA8,NPM1
Integrin Signaling	4.69	0.0563	3.162	ACTB,ACTG1,ACTN1,ACTN4,ACTR3,ARPC1B,GSN,MYL12A,PFN1,TLN1,VCL,ZYX
14-3-3-mediated Signaling	4.42	0.0709	2.449	PDIA3,TUBA1B,TUBB,TUBB4B,VIM,YWHAE,YWHAG,YWHAH,YWHAZ
Signaling by Rho Family GTPases	4.35	0.0485	3.317	ACTB,ACTG1,ACTR3,ARPC1B,CDH2,CFL1,CFL2,EZR,IQGAP1,MSN,MYL12A,SEPTIN2,VIM
NRF2-mediated Oxidative Stress Response	4.23	0.0506	2.449	ACTB,ACTG1,ERP29,GSTP1,HSP90AA1,HSP90AB1,HSP90B1,PPIB,PRDX1,STIP1,TXNRD1,VCP
RhoGDI Signaling	3.97	0.0512	-1.897	ACTB,ACTG1,ACTR3,ARPC1B,CDH2,CFL1,CFL2,EZR,MSN,MYH9,MYL12A
Hypoxia Signaling in the Cardiovascular System	3.43	0.0811	#NUM!	HSP90AA1,HSP90AB1,HSP90B1,LDHA,P4HB,UBE2L3
Caveolar-mediated Endocytosis Signaling	3.4	0.08	#NUM!	ACTB,ACTG1,CAVIN1,FLNA,FLNB,FLNC
Regulation of Actin-based Motility by Rho	3.13	0.0603	2.236	ACTB,ACTR3,ARPC1B,CFL1,GSN,MYL12A,PFN1
Axonal Guidance Signaling	3.06	0.0316	#NUM!	ACTR3,ARPC1B,BMP1,CFL1,CFL2,CXCL12,DPYSL2,MMP1,MMP2,MYL12A,PDIA3,PFN1,SEMA7A,TUBA1B,TUBB,TUBB4B
Parkinson's Signaling	2.99	0.188	#NUM!	CYCS,PARK7,UCHL1
Natural Killer Cell Signaling	2.96	0.0452	-0.333	CFL1,CFL2,COL1A1,COL1A2,COL3A1,HSPA1A/HSPA1B,HSPA4,HSPA5,HSPA8
Semaphorin Signaling in Neurons	2.93	0.0806	#NUM!	CFL1,CFL2,DPYSL2,DPYSL3,SEMA7A
Reelin Signaling in Neurons	2.92	0.0556	1.89	ACTR3,APP,ARPC1B,CDH2,CFL1,MAP1B,RELN
Fcγ Receptor-mediated Phagocytosis in Macrophages and Monocytes	2.88	0.0638	2.449	ACTB,ACTG1,ACTR3,ARPC1B,EZR,TLN1
Sertoli Cell-Sertoli Cell Junction Signaling	2.86	0.0437	#NUM!	ACTB,ACTG1,ACTN1,ACTN4,SPTBN1,TUBA1B,TUBB,TUBB4B,VCL
VEGF Signaling	2.76	0.0606	1.342	ACTB,ACTG1,ACTN1,ACTN4,VCL,YWHAE
Agranulocyte Adhesion and Diapedesis	2.74	0.0421	#NUM!	ACTB,ACTG1,CXCL12,EZR,FN1,MMP1,MMP2,MSN,MYH9
Agrin Interactions at Neuromuscular Junction	2.69	0.0714	#NUM!	ACTB,ACTG1,AGRN,LAMB1,LAMC1
Virus Entry via Endocytic Pathways	2.66	0.0577	#NUM!	ACTB,ACTG1,CLTC,FLNA,FLNB,FLNC
Tumor Microenvironment Pathway	2.66	0.0447	2.646	COL1A1,COL1A2,COL3A1,CXCL12,FN1,MMP1,MMP2,TNC
Ephrin B Signaling	2.64	0.0694	#NUM!	CAP1,CFL1,CFL2,CXCL12,HNRNPK
Pyruvate Fermentation to Lactate	2.63	0.333	#NUM!	LDHA,LDHB
Paxillin Signaling	2.58	0.0556	2.449	ACTB,ACTG1,ACTN1,ACTN4,TLN1,VCL
Dilated Cardiomyopathy Signaling Pathway	2.56	0.0479	-0.447	ACTB,ACTG1,CNN1,LAMA4,LMNA,MYH9,TPM1
Semaphorin Neuronal Repulsive Signaling Pathway	2.47	0.0464	-0.378	ACAN,CFL1,CFL2,DPYSL2,DPYSL3,MYL12A,VCAN
Cell Cycle: G2/M DNA Damage Checkpoint Regulation	2.42	0.08	#NUM!	YWHAE,YWHAG,YWHAH,YWHAZ
Role of Tissue Factor in Cancer	2.42	0.0517	#NUM!	CCN2,CFL1,CFL2,MMP1,P4HB,PDIA6
Apelin Liver Signaling Pathway	2.36	0.115	#NUM!	COL1A1,COL1A2,COL3A1
eNOS Signaling	2.35	0.044	-2	HSP90AA1,HSP90AB1,HSP90B1,HSPA1A/HSPA1B,HSPA4,HSPA5,HSPA8
Phagosome Maturation	2.35	0.044	#NUM!	PRDX1,PRDX2,PRDX5,PRDX6,TUBA1B,TUBB,TUBB4B
Coronavirus Pathogenesis Pathway	2.33	0.0394	-2.121	EEF1A1,NPM1,RPS12,RPS16,RPS18,RPS28,RPS8,SERPINE1
Sucrose Degradation V (Mammalian)	2.26	0.222	#NUM!	ALDOA,TPI1
Regulation of Cellular Mechanics by Calpain Protease	2.24	0.0562	#NUM!	ACTN1,ACTN4,EZR,TLN1,VCL
Atherosclerosis Signaling	2.18	0.0462	#NUM!	COL1A1,COL1A2,COL3A1,CXCL12,MMP1,PRDX6
p70S6K Signaling	2.15	0.0455	#NUM!	EEF2,PDIA3,YWHAE,YWHAG,YWHAH,YWHAZ
Synaptogenesis Signaling Pathway	2.15	0.0321	2.53	ACTR3,ARPC1B,CDH2,CFL1,HSPA8,MAP1B,RELN,THBS1,THBS2,TLN1
Death Receptor Signaling	2.11	0.0521	1.342	ACTB,ACTG1,CYCS,HSPB1,LMNA
Glucocorticoid Receptor Signaling	2.09	0.0258	#NUM!	ACTB,ANXA1,ATP5F1B,HMGB1,HSP90AA1,HSP90AB1,HSP90B1,HSPA1A/HSPA1B,HSPA4,HSPA5,HSPA8,MMP1,MMP2,SERPINE1,YWHAH
MSP-RON Signaling In Cancer Cells Pathway	2.06	0.0435	2.449	FLNA,VIM,YWHAE,YWHAG,YWHAH,YWHAZ
Osteoarthritis Pathway	1.97	0.0342	0	ACAN,DCN,DKK1,FN1,GREM1,HMGB1,MMP1,TIMP3
Docosahexaenoic Acid (DHA) Signaling	1.9	0.0789	#NUM!	APP,CYCS,SERPINF1
Acetyl-CoA Biosynthesis III (from Citrate)	1.89	1	#NUM!	ACLY
Sirtuin Signaling Pathway	1.88	0.0308	0	ACLY,APEX1,APP,ATP5F1B,LDHA,LDHB,PGAM1,PGK1,TUBA1B
tRNA Charging	1.87	0.0769	#NUM!	GARS1,TARS1,WARS1
ERK5 Signaling	1.87	0.0556	2	YWHAE,YWHAG,YWHAH,YWHAZ
Gap Junction Signaling	1.85	0.0354	#NUM!	ACTB,ACTG1,DBN1,PDIA3,TUBA1B,TUBB,TUBB4B
Glioma Invasiveness Signaling	1.84	0.0548	-1	MMP2,TIMP1,TIMP2,TIMP3
PI3K/AKT Signaling	1.84	0.0352	2.646	HSP90AA1,HSP90AB1,HSP90B1,YWHAE,YWHAG,YWHAH,YWHAZ
Protein Kinase A Signaling	1.83	0.0274	2.121	APEX1,FLNA,FLNB,FLNC,MYL12A,PDIA3,PYGB,YWHAE,YWHAG,YWHAH,YWHAZ
Estrogen Receptor Signaling	1.82	0.0272	1.134	ATP5F1B,CFL1,CFL2,HNRNPD,HSP90AA1,HSP90AB1,HSP90B1,MMP1,MMP2,MYL12A,PDIA3
Intrinsic Prothrombin Activation Pathway	1.79	0.0714	#NUM!	COL1A1,COL1A2,COL3A1
HOTAIR Regulatory Pathway	1.73	0.0368	2.236	COL1A1,COL1A2,COL3A1,MMP1,MMP2,VIM
mTOR Signaling	1.71	0.033	#NUM!	EIF4B,FKBP1A,RPS12,RPS16,RPS18,RPS28,RPS8
Coronavirus Replication Pathway	1.71	0.0667	#NUM!	TUBA1B,TUBB,TUBB4B
HIPPO signaling	1.63	0.0471	-2	YWHAE,YWHAG,YWHAH,YWHAZ
Granzyme A Signaling	1.62	0.105	#NUM!	APEX1,NME1
Xenobiotic Metabolism AHR Signaling Pathway	1.6	0.046	-1	GSTP1,HSP90AA1,HSP90AB1,HSP90B1
Regulation of eIF4 and p70S6K Signaling	1.56	0.0335	#NUM!	PABPC1,RPS12,RPS16,RPS18,RPS28,RPS8
Endoplasmic Reticulum Stress Pathway	1.54	0.0952	#NUM!	HSP90B1,HSPA5
Crosstalk between Dendritic Cells and Natural Killer Cells	1.53	0.044	#NUM!	ACTB,ACTG1,FSCN1,TLN1
Rac Signaling	1.49	0.0362	2.236	ACTR3,ARPC1B,CFL1,CFL2,IQGAP1
Apelin Cardiac Fibroblast Signaling Pathway	1.46	0.087	#NUM!	CCN2,SERPINE1
TCA Cycle II (Eukaryotic)	1.43	0.0833	#NUM!	FH,MDH2
Diphthamide Biosynthesis	1.42	0.333	#NUM!	EEF2
NADH Repair	1.42	0.333	#NUM!	GAPDH
Hypusine Biosynthesis	1.42	0.333	#NUM!	EIF5A
Clathrin-mediated Endocytosis Signaling	1.42	0.0311	#NUM!	ACTB,ACTG1,ACTR3,ARPC1B,CLTC,HSPA8
Glutathione Redox Reactions I	1.4	0.08	#NUM!	GSTP1,PRDX6
Cellular Effects of Sildenafil (Viagra)	1.37	0.0336	#NUM!	ACTB,ACTG1,MYH9,MYL12A,PDIA3
Glutathione Redox Reactions II	1.3	0.25	#NUM!	PDIA3
Mitotic Roles of Polo-Like Kinase	1.28	0.0455	#NUM!	HSP90AA1,HSP90AB1,HSP90B1
Aryl Hydrocarbon Receptor Signaling	1.27	0.0314	#NUM!	GSTP1,HSP90AA1,HSP90AB1,HSP90B1,HSPB1
Prostate Cancer Signaling	1.25	0.0357	#NUM!	GSTP1,HSP90AA1,HSP90AB1,HSP90B1
Eumelanin Biosynthesis	1.21	0.2	#NUM!	MIF
Neuregulin Signaling	1.2	0.0342	#NUM!	DCN,HSP90AA1,HSP90AB1,HSP90B1
FAK Signaling	1.2	0.0342	#NUM!	ACTB,ACTG1,TLN1,VCL
Neuroprotective Role of THOP1 in Alzheimer's Disease	1.19	0.0339	#NUM!	APP,C1R,PRSS23,YWHAE
Mitochondrial Dysfunction	1.17	0.0294	#NUM!	APP,ATP5F1B,CYCS,PARK7,PRDX5
Inhibition of Angiogenesis by TSP1	1.16	0.0588	#NUM!	HSPG2,THBS1
Pentose Phosphate Pathway (Non-oxidative Branch)	1.13	0.167	#NUM!	TKT
Rapoport-Luebering Glycolytic Shunt	1.13	0.167	#NUM!	PGAM1
BEX2 Signaling Pathway	1.07	0.037	#NUM!	CDH2,LGALS1,MMP2
Thioredoxin Pathway	1.06	0.143	#NUM!	TXNRD1
Aspartate Degradation II	1.06	0.143	#NUM!	MDH2
Acute Phase Response Signaling	1.05	0.027	#NUM!	C1R,FN1,HNRNPK,SERPINE1,SERPINF1
Granulocyte Adhesion and Diapedesis	1.02	0.0265	#NUM!	CXCL12,EZR,MMP1,MMP2,MSN
Mechanisms of Viral Exit from Host Cells	1.02	0.0488	#NUM!	ACTB,ACTG1
Oncostatin M Signaling	0.983	0.0465	#NUM!	MMP1,TIMP3
Ephrin Receptor Signaling	0.936	0.0249	2.236	ACTR3,ARPC1B,CFL1,CFL2,CXCL12
Ephrin A Signaling	0.917	0.0426	#NUM!	CFL1,CFL2
Pentose Phosphate Pathway	0.917	0.1	#NUM!	TKT
Spliceosomal Cycle	0.886	0.0408	#NUM!	DDX39B,HSPA8
ERK/MAPK Signaling	0.854	0.0234	#NUM!	HSPB1,TLN1,YWHAG,YWHAH,YWHAZ
Glycogen Degradation II	0.845	0.0833	#NUM!	PYGB
BER pathway	0.845	0.0833	#NUM!	APEX1
Calcium Signaling	0.842	0.0231	#NUM!	MYH9,TPM1,TPM2,TPM3,TPM4
Telomerase Signaling	0.804	0.028	#NUM!	HSP90AA1,HSP90AB1,HSP90B1
PPAR Signaling	0.804	0.028	#NUM!	HSP90AA1,HSP90AB1,HSP90B1
Role of Osteoblasts, Osteoclasts and Chondrocytes in Rheumatoid Arthritis	0.796	0.0223	#NUM!	BMP1,COL1A1,DKK1,GSN,MMP1
Glycogen Degradation III	0.783	0.0714	#NUM!	PYGB
MSP-RON Signaling Pathway	0.772	0.0345	#NUM!	ACTB,ACTG1
Hepatic Fibrosis Signaling Pathway	0.77	0.0191	2.121	CCN2,COL1A1,COL1A2,COL3A1,MMP1,MYL12A,SERPINE1,TIMP1
Antioxidant Action of Vitamin C	0.762	0.0268	#NUM!	PDIA3,PRDX6,TXNRD1
Telomere Extension by Telomerase	0.757	0.0667	#NUM!	HNRNPA2B1
PCP pathway	0.747	0.0333	#NUM!	CTHRC1,PFN1
Bladder Cancer Signaling	0.733	0.0259	#NUM!	MMP1,MMP2,THBS1
Granzyme B Signaling	0.73	0.0625	#NUM!	CYCS
Chondroitin Sulfate Degradation (Metazoa)	0.73	0.0625	#NUM!	ARSB
PAK Signaling	0.717	0.0254	#NUM!	CFL1,CFL2,MYL12A
Tight Junction Signaling	0.712	0.0225	#NUM!	ACTB,ACTG1,MYH9,VCL
Nitric Oxide Signaling in the Cardiovascular System	0.71	0.0252	#NUM!	HSP90AA1,HSP90AB1,HSP90B1
Glutaryl-CoA Degradation	0.708	0.0588	#NUM!	PARK7
Phospholipases	0.686	0.0303	#NUM!	PDIA3,PRDX6
IL-17 Signaling	0.662	0.0214	2	HSP90AA1,HSP90AB1,HSP90B1,MMP2
Ferroptosis Signaling Pathway	0.662	0.0238	#NUM!	G3BP1,HSPB1,TXNRD1
Xenobiotic Metabolism CAR Signaling Pathway	0.652	0.0212	2	GSTP1,HSP90AA1,HSP90AB1,HSP90B1
Xenobiotic Metabolism PXR Signaling Pathway	0.636	0.0208	-1	GSTP1,HSP90AA1,HSP90AB1,HSP90B1
Regulation Of The Epithelial Mesenchymal Transition By Growth Factors Pathway	0.636	0.0208	2	CDH2,MMP1,MMP2,VIM
PPARα/RXRα Activation	0.631	0.0207	#NUM!	HSP90AA1,HSP90AB1,HSP90B1,PDIA3
Role of Macrophages, Fibroblasts and Endothelial Cells in Rheumatoid Arthritis	0.625	0.0185	#NUM!	CXCL12,DKK1,FN1,MIF,MMP1,PDIA3
Heparan Sulfate Biosynthesis (Late Stages)	0.622	0.0274	#NUM!	EXT2,PRDX6
Pyrimidine Deoxyribonucleotides De Novo Biosynthesis I	0.609	0.0455	#NUM!	NME1
VDR/RXR Activation	0.58	0.0256	#NUM!	IGFBP3,IGFBP5
Tumoricidal Function of Hepatic Natural Killer Cells	0.575	0.0417	#NUM!	CYCS
Tryptophan Degradation III (Eukaryotic)	0.575	0.0417	#NUM!	PARK7
Vitamin-C Transport	0.575	0.0417	#NUM!	TXNRD1
Heparan Sulfate Biosynthesis	0.565	0.025	#NUM!	EXT2,PRDX6
Chemokine Signaling	0.565	0.025	#NUM!	CFL1,CXCL12
TR/RXR Activation	0.536	0.0238	#NUM!	COL6A3,ENO1
Apelin Adipocyte Signaling Pathway	0.521	0.0233	#NUM!	GSTP1,PRDX6
NAD Signaling Pathway	0.517	0.0199	#NUM!	HSPD1,LDHA,LDHB
Factors Promoting Cardiogenesis in Vertebrates	0.517	0.0199	#NUM!	BMP1,DKK1,PDIA3
BMP signaling pathway	0.514	0.023	#NUM!	BMP1,GREM1
Role of p14/p19ARF in Tumor Suppression	0.507	0.0345	#NUM!	NPM1
Actin Nucleation by ARP-WASP Complex	0.476	0.0215	#NUM!	ACTR3,ARPC1B
Glutathione-mediated Detoxification	0.461	0.0303	#NUM!	GSTP1
TGF-β Signaling	0.458	0.0208	#NUM!	INHBA,SERPINE1
Pyrimidine Ribonucleotides Interconversion	0.451	0.0294	#NUM!	NME1
p53 Signaling	0.447	0.0204	#NUM!	SERPINE2,THBS1
UVA-Induced MAPK Signaling	0.447	0.0204	#NUM!	CYCS,PDIA3
Apelin Cardiomyocyte Signaling Pathway	0.442	0.0202	#NUM!	MYL12A,PDIA3
Coagulation System	0.44	0.0286	#NUM!	SERPINE1
MIF-mediated Glucocorticoid Regulation	0.431	0.0278	#NUM!	MIF
Pyrimidine Ribonucleotides De Novo Biosynthesis	0.431	0.0278	#NUM!	NME1
TWEAK Signaling	0.421	0.027	#NUM!	CYCS
Complement System	0.421	0.027	#NUM!	C1R
Apoptosis Signaling	0.416	0.0192	#NUM!	CYCS,LMNA
IL-17A Signaling in Fibroblasts	0.412	0.0263	#NUM!	MMP1
Thyroid Hormone Metabolism II (via Conjugation and/or Degradation)	0.403	0.0256	#NUM!	EXT2
Antigen Presentation Pathway	0.403	0.0256	#NUM!	PDIA3
Oxidative Phosphorylation	0.39	0.0183	#NUM!	ATP5F1B,CYCS
CDK5 Signaling	0.377	0.0179	#NUM!	LAMB1,LAMC1
MIF Regulation of Innate Immunity	0.365	0.0227	#NUM!	MIF
tRNA Splicing	0.365	0.0227	#NUM!	APEX1
Airway Pathology in Chronic Obstructive Pulmonary Disease	0.351	0.0169	#NUM!	MMP1,MMP2
PFKFB4 Signaling Pathway	0.35	0.0217	#NUM!	TKT
Regulation of the Epithelial-Mesenchymal Transition Pathway	0.342	0.0154	#NUM!	CDH2,LOX,MMP2
RAR Activation	0.338	0.0153	#NUM!	ACTB,IGFBP3,MMP1
Myc Mediated Apoptosis Signaling	0.323	0.02	#NUM!	CYCS
FAT10 Cancer Signaling Pathway	0.323	0.02	#NUM!	EEF1A1
Triacylglycerol Degradation	0.318	0.0196	#NUM!	PRDX6
Amyloid Processing	0.318	0.0196	#NUM!	APP
TNFR1 Signaling	0.312	0.0192	#NUM!	CYCS
IL-6 Signaling	0.312	0.0156	#NUM!	COL1A1,HSPB1
fMLP Signaling in Neutrophils	0.301	0.0153	#NUM!	ACTR3,ARPC1B
Xenobiotic Metabolism Signaling	0.296	0.0138	#NUM!	GSTP1,HSP90AA1,HSP90AB1,HSP90B1
IL-8 Signaling	0.295	0.0142	#NUM!	IQGAP1,LASP1,MMP2
Lymphotoxin β Receptor Signaling	0.295	0.0182	#NUM!	CYCS
Gα12/13 Signaling	0.293	0.015	#NUM!	CDH2,MYL12A
CCR3 Signaling in Eosinophils	0.287	0.0148	#NUM!	CFL1,CFL2
CD27 Signaling in Lymphocytes	0.284	0.0175	#NUM!	CYCS
Role of IL-17A in Arthritis	0.284	0.0175	#NUM!	MMP1
White Adipose Tissue Browning Pathway	0.284	0.0147	#NUM!	LDHA,LDHB
Nicotine Degradation III	0.279	0.0172	#NUM!	EXT2
Cancer Drug Resistance By Drug Efflux	0.279	0.0172	#NUM!	YBX1
Retinoic acid Mediated Apoptosis Signaling	0.269	0.0167	#NUM!	CYCS
Hereditary Breast Cancer Signaling	0.264	0.0141	#NUM!	ACTB,NPM1
Melatonin Degradation I	0.264	0.0164	#NUM!	EXT2
Endocannabinoid Cancer Inhibition Pathway	0.262	0.014	#NUM!	MMP2,VIM
Wnt/Ca+ pathway	0.251	0.0156	#NUM!	PDIA3
Activation of IRF by Cytosolic Pattern Recognition Receptors	0.246	0.0154	#NUM!	PPIB
Induction of Apoptosis by HIV1	0.246	0.0154	#NUM!	CYCS
Phagosome Formation	0.244	0.0134	#NUM!	FN1,PDIA3
Nicotine Degradation II	0.242	0.0152	#NUM!	EXT2
Superpathway of Melatonin Degradation	0.242	0.0152	#NUM!	EXT2
Eicosanoid Signaling	0.238	0.0149	#NUM!	PRDX6
Serotonin Degradation	0.234	0.0147	#NUM!	EXT2
Cell Cycle: G1/S Checkpoint Regulation	0.234	0.0147	#NUM!	RPL5
Growth Hormone Signaling	0.223	0.0141	#NUM!	IGFBP3
Melatonin Signaling	0.219	0.0139	#NUM!	PDIA3
Basal Cell Carcinoma Signaling	0.219	0.0139	#NUM!	BMP1
GPCR-Mediated Integration of Enteroendocrine Signaling Exemplified by an L Cell	0.215	0.0137	#NUM!	PDIA3
Leptin Signaling in Obesity	0.212	0.0135	#NUM!	PDIA3
Macropinocytosis Signaling	0.205	0.0132	#NUM!	ACTN4
Role of MAPK Signaling in Inhibiting the Pathogenesis of Influenza	0.205	0.0132	#NUM!	PRDX6
Maturity Onset Diabetes of Young (MODY) Signaling	0.198	0.0128	#NUM!	GAPDH
Synaptic Long Term Potentiation	0	0.00775	#NUM!	PDIA3
Amyotrophic Lateral Sclerosis Signaling	0	0.0087	#NUM!	CYCS
Synaptic Long Term Depression	0	0.0103	#NUM!	PDIA3,PRDX6
LPS/IL-1 Mediated Inhibition of RXR Function	0	0.00397	#NUM!	GSTP1
LXR/RXR Activation	0	0.00813	#NUM!	SERPINF1
FXR/RXR Activation	0	0.00794	#NUM!	SERPINF1
Ceramide Signaling	0	0.0111	#NUM!	CYCS
Role of BRCA1 in DNA Damage Response	0	0.0125	#NUM!	ACTB
α-Adrenergic Signaling	0	0.00943	#NUM!	PYGB
Role of Pattern Recognition Receptors in Recognition of Bacteria and Viruses	0	0.00641	#NUM!	PTX3
Cytotoxic T Lymphocyte-mediated Apoptosis of Target Cells	0	0.00248	#NUM!	CYCS
CXCR4 Signaling	0	0.012	#NUM!	CXCL12,MYL12A
CTLA4 Signaling in Cytotoxic T Lymphocytes	0	0.00219	#NUM!	CLTC
CD28 Signaling in T Helper Cells	0	0.00404	#NUM!	ACTR3,ARPC1B
Dendritic Cell Maturation	0	0.00882	2.236	COL1A1,COL1A2,COL3A1,FSCN1,PDIA3
Neuropathic Pain Signaling In Dorsal Horn Neurons	0	0.0099	#NUM!	PDIA3
Endothelin-1 Signaling	0	0.0105	#NUM!	PDIA3,PRDX6
Relaxin Signaling	0	0.00654	#NUM!	APEX1
Thrombin Signaling	0	0.00952	#NUM!	MYL12A,PDIA3
Cardiac Hypertrophy Signaling	0	0.0116	#NUM!	HSPB1,MYL12A,PDIA3
Molecular Mechanisms of Cancer	0	0.00449	#NUM!	BMP1,CYCS
Lipid Antigen Presentation by CD1	0	0.00254	#NUM!	PDIA3
HMGB1 Signaling	0	0.012	#NUM!	HMGB1,SERPINE1
GNRH Signaling	0	0.00532	#NUM!	MMP2
Human Embryonic Stem Cell Pluripotency	0	0.012	#NUM!	BMP1,INHBA
Androgen Signaling	0	0.0118	#NUM!	HSP90AA1,HSPA4
Role of NANOG in Mammalian Embryonic Stem Cell Pluripotency	0	0.00833	#NUM!	BMP1
CREB Signaling in Neurons	0	0.00166	#NUM!	PDIA3
Renal Cell Carcinoma Signaling	0	0.0125	#NUM!	FH
Type I Diabetes Mellitus Signaling	0	0.00411	#NUM!	CYCS,HSPD1
Small Cell Lung Cancer Signaling	0	0.0104	#NUM!	CYCS
Type II Diabetes Mellitus Signaling	0	0.00658	#NUM!	PKM
Colorectal Cancer Metastasis Signaling	0	0.00743	#NUM!	MMP1,MMP2
Sphingosine-1-phosphate Signaling	0	0.00847	#NUM!	PDIA3
Systemic Lupus Erythematosus Signaling	0	0.00668	#NUM!	HNRNPA2B1,HNRNPC,SNRPD2,SNRPD3
Cdc42 Signaling	0	0.0108	2.449	ACTR3,ARPC1B,CFL1,CFL2,IQGAP1,MYL12A
AMPK Signaling	0	0.00826	#NUM!	ACTB,EEF2
Phospholipase C Signaling	0	0.00307	#NUM!	AHNAK,MYL12A
Ovarian Cancer Signaling	0	0.00633	#NUM!	MMP2
HER-2 Signaling in Breast Cancer	0	0.0051	#NUM!	MMP2
Role of NFAT in Cardiac Hypertrophy	0	0.00455	#NUM!	PDIA3
Breast Cancer Regulation by Stathmin1	0	0.00676	-1	MMP2,TUBA1B,TUBB,TUBB4B
RANK Signaling in Osteoclasts	0	0.011	#NUM!	GSN
Glioblastoma Multiforme Signaling	0	0.00585	#NUM!	PDIA3
Nur77 Signaling in T Lymphocytes	0	0.00204	#NUM!	CYCS
Role of MAPK Signaling in the Pathogenesis of Influenza	0	0.0123	#NUM!	PRDX6
Antiproliferative Role of TOB in T Cell Signaling	0	0.00248	#NUM!	PABPC1
PI3K Signaling in B Lymphocytes	0	0.00699	#NUM!	PDIA3
P2Y Purigenic Receptor Signaling Pathway	0	0.00775	#NUM!	PDIA3
Dopamine-DARPP32 Feedback in cAMP Signaling	0	0.00552	#NUM!	PDIA3
Salvage Pathways of Pyrimidine Ribonucleotides	0	0.0102	#NUM!	NME1
PEDF Signaling	0	0.0119	#NUM!	SERPINF1
Sperm Motility	0	0.00787	#NUM!	PDIA3,PRDX6
Tec Kinase Signaling	0	0.0036	#NUM!	ACTB,ACTG1
SAPK/JNK Signaling	0	0.00208	#NUM!	HNRNPK
PTEN Signaling	0	0.00667	#NUM!	YWHAH
Cardiac β-adrenergic Signaling	0	0.00575	#NUM!	APEX1
B Cell Receptor Signaling	0	0.0103	#NUM!	CFL1,CFL2
Wnt/β-catenin Signaling	0	0.0116	#NUM!	CDH2,DKK1
Insulin Receptor Signaling	0	0.00714	#NUM!	ACLY
cAMP-mediated signaling	0	0.00437	#NUM!	APEX1
p38 MAPK Signaling	0	0.00847	#NUM!	HSPB1
G-Protein Coupled Receptor Signaling	0	0.00362	#NUM!	APEX1
GPCR-Mediated Nutrient Sensing in Enteroendocrine Cells	0	0.00862	#NUM!	PDIA3
Gustation Pathway	0	0.00599	#NUM!	APEX1
Sumoylation Pathway	0	0.00971	#NUM!	SERBP1
Neuroinflammation Signaling Pathway	0	0.0127	2	APP,CXCL12,HMGB1,MFGE8
Opioid Signaling Pathway	0	0.00725	#NUM!	CLTC,PENK
Adrenomedullin signaling pathway	0	0.0101	#NUM!	MMP2,PDIA3
Iron homeostasis signaling pathway	0	0.00719	#NUM!	BMP1
Th17 Activation Pathway	0	0.00649	#NUM!	HSP90AA1,HSP90AB1,HSP90B1
Endocannabinoid Neuronal Synapse Pathway	0	0.0068	#NUM!	PDIA3
Cardiac Hypertrophy Signaling (Enhanced)	0	0.00558	#NUM!	APEX1,HSPB1,PDIA3
Systemic Lupus Erythematosus In T Cell Signaling Pathway	0	0.00324	#NUM!	EZR,MSN
Senescence Pathway	0	0.00337	#NUM!	SERPINE1
Necroptosis Signaling Pathway	0	0.00637	#NUM!	FKBP1A
Xenobiotic Metabolism General Signaling Pathway	0	0.00699	#NUM!	GSTP1
Insulin Secretion Signaling Pathway	0	0.00746	#NUM!	PABPC1,PDIA3
Regulation Of The Epithelial Mesenchymal Transition In Development Pathway	0	0.0115	#NUM!	LOX
Role of MAPK Signaling in Promoting the Pathogenesis of Influenza	0	0.00893	#NUM!	PRDX6

## Sheet: Vemn secretome
Names	total	elements
SEC CTRL SEC 3mM SEC 6mM SEC 9mM	29	Actin Cytoskeleton Signaling
		BAG2 Signaling Pathway
		Aldosterone Signaling in Epithelial Cells
		Protein Ubiquitination Pathway
		Leukocyte Extravasation Signaling
		RhoA Signaling
		Caveolar-mediated Endocytosis Signaling
		RhoGDI Signaling
		Remodeling of Epithelial Adherens Junctions
		Polyamine Regulation in Colon Cancer
		Signaling by Rho Family GTPases
		ILK Signaling
		Hepatic Fibrosis / Hepatic Stellate Cell Activation
		Integrin Signaling
		GP6 Signaling Pathway
		HIF1Œ± Signaling
		EIF2 Signaling
		Gluconeogenesis I
		Huntington's Disease Signaling
		Germ Cell-Sertoli Cell Junction Signaling
		Inhibition of Matrix Metalloproteases
		IGF-1 Signaling
		Inhibition of ARE-Mediated mRNA Degradation Pathway
		Axonal Guidance Signaling
		Unfolded protein response
		FAT10 Signaling Pathway
		Epithelial Adherens Junction Signaling
		Regulation of Actin-based Motility by Rho
		Glycolysis I
SEC CTRL SEC 3mM SEC 6mM	5	Reelin Signaling in Neurons
		Clathrin-mediated Endocytosis Signaling
		Synaptogenesis Signaling Pathway
		Coronavirus Pathogenesis Pathway
		FcŒ≥ Receptor-mediated Phagocytosis in Macrophages and Monocytes
SEC 3mM SEC 6mM SEC 9mM	1	Role of PKR in Interferon Induction and Antiviral Response
SEC CTRL SEC 3mM	1	Agranulocyte Adhesion and Diapedesis
SEC CTRL SEC 6mM	6	Natural Killer Cell Signaling
		mTOR Signaling
		Apelin Liver Signaling Pathway
		tRNA Charging
		Regulation of eIF4 and p70S6K Signaling
		Atherosclerosis Signaling
SEC CTRL SEC 9mM	1	NRF2-mediated Oxidative Stress Response
SEC 6mM SEC 9mM	1	Hypoxia Signaling in the Cardiovascular System
SEC CTRL	7	Sertoli Cell-Sertoli Cell Junction Signaling
		Intrinsic Prothrombin Activation Pathway
		Semaphorin Neuronal Repulsive Signaling Pathway
		Coronavirus Replication Pathway
		Agrin Interactions at Neuromuscular Junction
		Virus Entry via Endocytic Pathways
		Telomere Extension by Telomerase
SEC 6mM	2	Acute Phase Response Signaling
		Osteoarthritis Pathway
SEC 9mM	1	14-3-3-mediated Signaling
