# Supplementary material for: Proteomic and Biological Analysis of the Effects of Metformin Senomorphics on the Mesenchymal Stromal Cells
Source: Front Bioeng Biotechnol. 2021 Oct 5;9:730813. doi: 10.3389/fbioe.2021.730813 (PMC8524175; doi:10.3389/fbioe.2021.730813)
Supplement: Supplementary file 5 [file Table1.XLSX]

## Sheet: MS data
SECRETOME					WHOLE CELL PROTEOME
CTRL	3mM	6mM	9mM		CTRL	3mM	6mM	9mM
ABI3BP	ACAN	A2M	ACAN		AACS	AAK1	AAK1	AAK1
ACAN	ACLY	ACAN	ACLY		AAK1	AARS1	AARS1	AARS1
ACLY	ACTB	ACLY	ACTB		AAMDC	ABCE1	ABCE1	ABCE1
ACTB	ACTG1	ACTB	ACTG1		AARS1	ABCF1	ABCF1	ABCF1
ACTC1	ACTN1	ACTG1	ACTN1		AATF	ABCF2	ABHD14B	ABRACL
ACTG1	ACTN4	ACTN1	ACTN4		ABCE1	ABCF3	ABI1	ACAA1
ACTN1	ACTR3	ACTN4	ACTR3		ABHD11	ABHD14B	ABRACL	ACAA2
ACTN4	AEBP1	ACTR3	ADAMTSL1		ABRACL	ABI1	ACAA2	ACAT1
ACTR3	AHNAK	ADAMTSL1	AEBP1		ACAA1	ABRACL	ACAD9	ACAT2
ADAMTS1	ALB	AEBP1	AGRN		ACAA2	ACAA1	ACAT1	ACBD3
ADAMTS2	ALDOA	AFP	AHNAK		ACAD9	ACAA2	ACAT2	ACIN1
ADAMTSL1	ANXA1	AHNAK	ALDOA		ACADM	ACADM	ACBD3	ACLY
AEBP1	ANXA2	AHSG	ANXA1		ACADVL	ACADVL	ACO1	ACO1
AFP	AP2A1	ALB	APEX1		ACAT1	ACAT1	ACO2	ACO2
AGRN	APEX1	ANXA1	APP		ACAT2	ACAT2	ACOT9	ACOT2
AHNAK	APP	ANXA2	ARPC1B		ACBD3	ACBD3	ACP1	ACOT9
AHSG	ARHGDIA	AP2A1	ARSB		ACO1	ACLY	ACSL3	ACP1
ALB	ARPC1B	APEX1	ATP5F1B		ACO2	ACO1	ACTA1	ACSL3
ALDOA	ARPC3	APP	B4GALT1		ACOT13	ACOT2	ACTA2	ACTA2
ANXA1	ARPC4TTLL3	ARHGDIA	BASP1		ACOX1	ACOT9	ACTB	ACTB
ANXA2	ATP5F1B	ARPC1B	BGN		ACP1	ACOX1	ACTG1	ACTG1
AP2A1	B4GALT1	ARPC3	BMP1		ACSL1	ACP1	ACTL6A	ACTL6A
AP2B1	BASP1	ARPC4TTLL3	C1R		ACSL3	ACSL1	ACTN1	ACTN1
APEX1	BGN	ARSB	CAP1		ACSL4	ACSL3	ACTN4	ACTN4
APLP2	BMP1	ATP5F1B	CAPZA1		ACSS2	ACSL4	ACTR10	ACTR1A
APP	C1R	B4GALT1	CAVIN1		ACTA2	ACTA2	ACTR1A	ACTR2
ARCN1	C1S	BASP1	CCN2		ACTB	ACTB	ACTR2	ACTR3
ARPC1B	CALD1	BGN	CCT2		ACTBL2	ACTG1	ACTR3	ADD1
ARPC2	CAP1	BMP1	CD248		ACTG1	ACTL6A	ADD1	ADH5
ARPC3	CAPRIN1	C1R	CDH2		ACTL6A	ACTN1	ADH5	ADIRF
ARPC4TTLL3	CAPZA1	C1S	CFL1		ACTN1	ACTN4	ADI1	ADK
ARSB	CAVIN1	C3	CFL2		ACTN4	ACTR10	ADIRF	ADSS2
ATP5F1B	CCN2	CAP1	CLEC11A		ACTR10	ACTR2	ADK	AHCY
B4GALT1	CCT3	CAPZA1	CLIC1		ACTR2	ACTR3	ADSL	AHSA1
BASP1	CCT4	CAPZA2	CLIC4		ACTR3	ADAR	ADSS2	AIMP1
BGN	CCT6A	CAPZB	CLTC		ADA	ADD1	AHCY	AK1
BMP1	CCT7	CAVIN1	CNN1		ADAMTS1	ADGRE5	AIFM1	AKR1A1
C1R	CCT8	CCDC80	CNN2		ADH5	ADH5	AIMP1	AKR1B1
C1S	CD248	CCN2	CNN3		ADI1	ADI1	AIMP2	ALDH18A1
CALU	CFL1	CCT2	COL12A1		ADIRF	ADIRF	AK1	ALDH1B1
CAP1	CFL2	CCT3	COL1A1		ADNP	ADK	AKR1A1	ALDH1L2
CAPRIN1	CLEC11A	CCT4	COL1A2		ADSL	ADRM1	AKR1B1	ALDH2
CAPZA1	CLIC1	CCT8	COL3A1		ADSS2	ADSL	AKT1S1	ALDH7A1
CAPZA2	CLIC4	CD248	COL4A1		AGA	ADSS2	ALCAM	ALDH9A1
CAPZB	CLSTN1	CDH2	COL4A2		AGPS	AFAP1	ALDH18A1	ALDOA
CAVIN1	CLTC	CFL1	COL5A1		AHCY	AGPS	ALDH1B1	ALYREF
CCN2	CNN3	CFL2	COL5A2		AHCYL1	AHCY	ALDH1L2	ANP32B
CCT2	COL12A1	CLEC11A	COL6A1		AHNAK	AHCYL1	ALDH2	ANPEP
CCT3	COL1A1	CLIC1	COL6A2		AHSA1	AHNAK	ALDH4A1	ANXA1
CCT4	COL1A2	CLIC4	COL6A3		AIFM1	AHSA1	ALDH7A1	ANXA11
CCT5	COL3A1	CLSTN1	CSRP1		AIMP1	AIFM1	ALDH9A1	ANXA5
CCT6A	COL4A1	CLTC	CST3		AIMP2	AIMP1	ALDOA	ANXA6
CCT8	COL4A2	CNDP2	CTHRC1		AIP	AIMP2	ALYREF	ANXA7
CD248	COL5A2	CNN2	CXCL12		AK1	AIP	ANP32B	AP2A1
CDC37	COL6A1	CNN3	CYCS		AK3	AK1	ANPEP	AP2A2
CDH2	COL6A2	COL12A1	DCN		AKAP11	AK5	ANXA1	AP2B1
CDV3	COL6A3	COL1A1	DCTN2		AKAP8	AKAP8	ANXA11	AP2M1
CFL1	COMP	COL1A2	DDX39B		AKAP9	AKR1A1	ANXA4	AP3B1
CFL2	CRTAP	COL2A1	DKK1		AKR1A1	AKR1B1	ANXA5	AP3D1
CIRBP	CRYAB	COL3A1	DPYSL2		AKR1B1	AKR1C1	ANXA6	AP3S1
CLEC11A	CSRP1	COL4A1	DSTN		AKR1C3	AKR1C3	ANXA7	APEX1
CLIC1	CST3	COL4A2	ECM1		AKT1S1	AKR7A2	AP1G1	APMAP
CLIC4	CTHRC1	COL5A1	EEF1A1		ALCAM	AKT1S1	AP2A1	APRT
CLSTN1	CYCS	COL5A2	EEF1B2		ALDH16A1	ALCAM	AP2A2	ARCN1
CLTA	DCN	COL6A1	EEF1G		ALDH18A1	ALDH18A1	AP2B1	ARFGAP3
CLTC	DCTN2	COL6A2	EEF2		ALDH1A3	ALDH1A3	AP2M1	ARHGAP1
CNN2	DDX39B	COL6A3	EFEMP1		ALDH1B1	ALDH1B1	AP3M1	ARHGDIA
CNN3	DKK1	COMP	EIF4B		ALDH1L2	ALDH1L2	AP3S1	ARL1
COL12A1	DPYSL2	CRTAP	EIF5A		ALDH2	ALDH2	APEX1	ARL3
COL18A1	DSTN	CSRP1	EMILIN1		ALDH4A1	ALDH7A1	API5	ARL6IP5
COL1A1	ECM1	CST3	ENO1		ALDH7A1	ALDH9A1	APMAP	ARPC1B
COL1A2	EEA1	CTHRC1	ENPP2		ALDOA	ALDOA	APPL2	ARPC2
COL2A1	EEF1A1	CYCS	ERP29		ALDOC	ALDOC	APRT	ARPC3
COL3A1	EEF1B2	DCN	EXT2		ALG2	ALYREF	ARCN1	ARPC4TTLL3
COL4A1	EEF1D	DCTN2	EZR		ALYREF	AMPD2	ARF4	ARPC5
COL4A2	EEF1G	DDX39B	FBLN1		ANP32A	ANKLE2	ARFGAP3	ARPC5L
COL5A1	EEF2	DKK1	FBLN2		ANP32B	ANLN	ARFIP1	ARSB
COL5A2	EFEMP1	DPYSL2	FBN1		ANP32E	ANO10	ARHGAP1	ASNS
COL5A3	EIF5A	DSTN	FBN2		ANPEP	ANP32A	ARHGAP17	ATG3
COL6A1	EMILIN1	ECM1	FH		ANXA1	ANP32B	ARHGDIA	ATIC
COL6A2	ENO1	EEA1	FKBP1A		ANXA11	ANPEP	ARL1	ATL3
COL6A3	ERP29	EEF1A1	FLNA		ANXA5	ANXA1	ARL3	ATOX1
COL8A1	EXT1	EEF1B2	FLNB		ANXA6	ANXA11	ARPC1B	ATP13A1
COMP	EXT2	EEF1D	FLNC		ANXA7	ANXA4	ARPC2	ATP1B3
COPG1	EZR	EEF1G	FSCN1		AP1G1	ANXA5	ARPC3	ATP2A2
CORO1B	FBLN1	EEF2	FSTL1		AP2A2	ANXA6	ARPC5	ATP2B1
CRLF1	FBLN2	EFEMP1	FUBP1		AP2B1	ANXA7	ARPC5L	ATP5F1A
CRTAP	FBN1	EFEMP2	FUS		AP3B1	AP1B1	ARSB	ATP5F1B
CRYAB	FBN2	EIF5A	G3BP1		AP3M1	AP1G1	ASNS	ATP5F1C
CSRP1	FERMT2	EMILIN1	GALNT2		AP3S1	AP1M1	ATG3	ATP5F1D
CST3	FHL2	ENO1	GAPDH		APEH	AP2A1	ATIC	ATP5PB
CTHRC1	FKBP10	ENPP2	GARS1		APEX1	AP2A2	ATL3	ATP5PD
CTTN	FKBP1A	EPRS1	GDI2		APMAP	AP2B1	ATOX1	ATP5PO
CXCL1	FLNC	ERP29	GPC1		APPL2	AP2M1	ATP1A1	ATP6V1A
CXCL12	FSCN1	EXT1	GREM1		APRT	AP3B1	ATP1B3	ATP6V1B2
DBN1	FSTL1	EXT2	GSN		ARCN1	AP3D1	ATP5F1A	ATP6V1E1
DCN	FUS	EZR	GSTP1		ARFGAP3	AP3M1	ATP5F1B	ATXN2
DCTN2	G3BP1	FBLN1	H12		ARFIP1	AP3S1	ATP5F1C	BAG2
DDX39B	GAPDH	FBLN2	H15		ARFRP1	APEH	ATP5F1D	BAG3
DKK1	GARS1	FBN1	H416		ARHGAP1	APEX1	ATP5MG	BANF1
DPYSL2	GDI2	FBN2	H4C1		ARHGAP18	APMAP	ATP5PB	BASP1
DSTN	GPI	FERMT2	H4C11		ARHGAP35	APOOL	ATP5PD	BCAP31
DYNC1I2	GREM1	FH	H4C12		ARHGDIA	APPL2	ATP5PF	BCAT1
ECM1	GSN	FHL2	H4C13		ARHGEF1	APRT	ATP5PO	BLOC1S2
EDF1	GSTP1	FKBP10	H4C14		ARHGEF12	ARCN1	ATP6V1A	BLVRB
EEA1	H12	FKBP1A	H4C15		ARL3	ARFGAP2	ATP6V1B2	BOLA2B
EEF1A1	H15	FLNB	H4C2		ARMCX2	ARFGAP3	ATP6V1E1	BTF3
EEF1B2	H2BC15	FLNC	H4C3		ARMT1	ARFIP1	B2M	BUB3
EEF1D	H416	FSCN1	H4C4		ARPC1A	ARHGAP1	BAG2	BZW1
EEF1G	H4C1	FSTL1	H4C5		ARPC1B	ARHGAP18	BAG3	C11orf68
EEF2	H4C11	FUS	H4C6		ARPC2	ARHGEF17	BANF1	C12orf57
EFEMP1	H4C12	G3BP1	H4C8		ARPC3	ARHGEF2	BASP1	C1QBP
EFEMP2	H4C13	GALNT2	H4C9		ARPC4	ARL3	BAX	CACYBP
EIF1	H4C14	GANAB	HMGB1		ARPC5	ARPC1A	BCAP31	CAD
EIF2S3B	H4C15	GAPDH	HNRNPA2B1		ARPC5L	ARPC1B	BCAT1	CALD1
EIF4H	H4C2	GARS1	HNRNPA3		ARSA	ARPC2	BGN	CALR
EIF5A	H4C3	GDI2	HNRNPAB		ARSB	ARPC3	BLOC1S2	CALU
ELN	H4C4	GPC1	HNRNPC		ASMTL	ARPC4	BLVRB	CAMK2D
EMILIN1	H4C5	GREM1	HNRNPD		ASNS	ARPC5	BOLA2B	CAND1
ENO1	H4C6	GSTP1	HNRNPDL		ASPH	ARPC5L	BRK1	CAP1
EPRS1	H4C8	H15	HNRNPH1		ASS1	ARSA	BTF3	CAP2
ERP29	H4C9	H2AX	HNRNPK		ATAD1	ARSB	BUB3	CAPG
EXT1	HBA2	H2BC15	HSP90AB1		ATG16L1	ASL	BZW1	CAPN1
EXT2	HMGA1	H416	HSP90B1		ATG3	ASNS	BZW2	CAPN2
EZR	HMGB1	H4C1	HSPA1B		ATIC	ASPH	C11orf68	CAPRIN1
FAU	HNRNPA0	H4C11	HSPA4		ATL3	ASS1	C1QBP	CAPZA1
FBLN1	HNRNPA1	H4C12	HSPA5		ATOX1	ATG3	C1orf198	CAPZA2
FBLN2	HNRNPA2B1	H4C13	HSPA8		ATP5F1A	ATIC	CACYBP	CAPZB
FBN1	HNRNPA3	H4C14	HSPB1		ATP5F1B	ATL3	CAD	CARM1
FBN2	HNRNPC	H4C15	HSPB6		ATP5F1C	ATOX1	CALR	CAT
FERMT2	HNRNPDL	H4C2	HSPD1		ATP5F1D	ATP13A1	CALU	CAV1
FH	HNRNPF	H4C3	HSPE1		ATP5IF1	ATP1A1	CAMK2D	CAVIN1
FHL2	HNRNPH1	H4C4	HSPG2		ATP5ME	ATP1B1	CAP1	CAVIN3
FKBP10	HNRNPK	H4C5	HSPH1		ATP5PB	ATP1B3	CAP2	CBR1
FKBP1A	HSP90AB1	H4C6	IGFBP3		ATP5PD	ATP2A2	CAPG	CBR3
FLNA	HSP90B1	H4C8	IGFBP4		ATP5PF	ATP2B1	CAPN1	CBS
FLNB	HSPA1B	H4C9	IGFBP5		ATP5PO	ATP5F1A	CAPN2	CBX3
FLNC	HSPA4	HARS1	IGFBP7		ATP6V0D1	ATP5F1B	CAPNS1	CCAR2
FSCN1	HSPA5	HMGB1	INHBA		ATP6V1A	ATP5ME	CAPRIN1	CCDC22
FST	HSPA8	HNRNPA0	IQGAP1		ATP6V1B2	ATP5PB	CAPZA1	CCDC47
FSTL1	HSPB1	HNRNPA1	ISLR		ATP6V1C1	ATP5PD	CAPZA2	CCT2
FUBP1	HSPB6	HNRNPA2B1	ITGBL1		ATP6V1D	ATP5PF	CAPZB	CCT3
FUS	HSPD1	HNRNPA3	LAMA4		ATP6V1E1	ATP5PO	CARM1	CCT4
G3BP1	HSPE1	HNRNPAB	LAMB1		ATP6V1G1	ATP6V1A	CAT	CCT5
GALNT5	HSPG2	HNRNPDL	LAMB2		ATXN2	ATP6V1B2	CAV1	CCT6A
GANAB	HTRA1	HNRNPH1	LAMC1		B2M	ATP6V1E1	CAVIN1	CCT7
GAPDH	IGFBP4	HNRNPK	LASP1		B4GALT1	ATP6V1G1	CAVIN3	CCT8
GARS1	IGFBP5	HSP90AB1	LDHA		BAG2	ATXN10	CBR1	CDC37
GDI2	IGFBP6	HSP90B1	LDHB		BAG3	ATXN2L	CBR3	CDC42
GPC1	IGFBP7	HSPA1B	LGALS1		BANF1	B2M	CBS	CDV3
GPI	ILF2	HSPA4	LGALS3		BASP1	BAG2	CBX3	CELF1
GREM1	INHBA	HSPA5	LGALS3BP		BAZ1B	BAG3	CCAR2	CFL2
GSN	IPO5	HSPA8	LGMN		BCAP31	BANF1	CCDC22	CHD4
GSTP1	IQGAP1	HSPB1	LMNA		BCAT1	BASP1	CCDC47	CHMP5
H13	ISLR	HSPB6	LOX		BDH2	BCAP31	CCDC6	CKAP4
H15	ITGBL1	HSPD1	LOXL1		BGN	BCAT1	CCT2	CLIC1
H2AX	KHSRP	HSPE1	LOXL2		BICD2	BCCIP	CCT3	CLIC4
H2BC13	KRT7	HSPG2	LOXL3		BLVRB	BGN	CCT4	CLINT1
H2BU1	LAMA4	HSPH1	LTBP1		BOLA2B	BLVRB	CCT5	CLTA
H3C1	LAMB1	HTRA1	LTBP2		BOP1	BOLA2B	CCT6A	CMPK1
H3C10	LAMB2	IGFBP3	LUM		BPNT1	BRK1	CCT7	CNBP
H3C11	LAMC1	IGFBP4	MAP1B		BPNT2	BTF3	CCT8	CNDP2
H3C12	LASP1	IGFBP5	MAP4		BTAF1	BTF3L4	CD9	CNN1
H3C2	LDHA	IGFBP6	MDH2		BTF3	BUB3	CDC37	CNN2
H3C3	LDHB	IGFBP7	MFAP5		BTF3L4	BUD31	CDC42	CNN3
H3C4	LGALS1	ILF3	MFGE8		BZW2	BZW1	CDV3	CNPY2
H3C6	LGALS3	INHBA	MIF		C11orf68	C11orf68	CELF1	COL12A1
H3C7	LGALS3BP	IQGAP1	MMP1		C12orf57	C12orf57	CFL1	COL1A1
H3C8	LMNA	ISLR	MMP2		C1QBP	C1QBP	CFL2	COL1A2
H416	LOX	ITGBL1	MSN		CACYBP	CACNA2D1	CHCHD2	COL6A1
H4C1	LOXL1	ITIH2	MYH9		CAD	CACYBP	CHD4	COL6A2
H4C11	LOXL2	KHSRP	MYL12A		CALR	CAD	CHMP5	COLGALT1
H4C12	LTBP1	KPNB1	NACA		CALU	CALD1	CIRBP	COMMD3
H4C13	LTBP2	KRT1	NCL		CAMK2D	CALR	CKAP4	COMT
H4C14	LUM	LAMA4	NID2		CAND1	CAMK2D	CKB	COPA
H4C15	MAP1B	LAMB1	NME1NME2		CAP1	CAMK2G	CLIC1	COPB1
H4C2	MAP4	LAMB2	NONO		CAP2	CAND1	CLIC4	COPB2
H4C3	MAPRE1	LAMC1	NPM1		CAPG	CAP1	CLINT1	COPE
H4C4	MDH1	LASP1	NUCB1		CAPN1	CAPG	CLIP1	COPG1
H4C5	MDH2	LDHA	NUCB2		CAPN2	CAPN1	CLNS1A	COPG2
H4C6	MFAP5	LDHB	OAF		CAPNS1	CAPN2	CLTA	COPS2
H4C8	MFGE8	LGALS1	P4HA1		CAPRIN1	CAPNS1	CLTB	COPS3
H4C9	MIF	LGALS3	P4HB		CAPZA1	CAPRIN1	CMPK1	COPS4
HARS1	MMP1	LGALS3BP	PABPC1		CAPZA2	CAPZA1	CNDP2	COPS8
HBA2	MMP14	LMNA	PAM		CAPZB	CAPZA2	CNN1	COPZ1
HEXB	MMP2	LOX	PAMR1		CARHSP1	CAPZB	CNN2	COTL1
HK1	MRC2	LOXL1	PARK7		CARM1	CARHSP1	CNN3	COX5A
HLAC	MSN	LOXL2	PCOLCE		CAT	CARM1	CNP	COX5B
HMGA1	MVP	LOXL3	PCOLCE2		CAV1	CAT	CNPY2	COX6B1
HMGB1	MYH9	LTBP2	PDAP1		CAVIN1	CAV1	COG3	CPNE1
HNRNPA0	MYL12A	LUM	PDIA3		CAVIN3	CAVIN1	COL1A1	CPNE3
HNRNPA1	MYL6	MAP1A	PDIA4		CBR1	CAVIN3	COL1A2	CRIP2
HNRNPA2B1	NACA	MAP1B	PDLIM1		CBR3	CBR1	COL5A1	CRK
HNRNPA3	NCL	MAP4	PDLIM5		CBS	CBR3	COL6A1	CRYAB
HNRNPAB	NID1	MDH2	PENK		CBX1	CBS	COL6A2	CS
HNRNPC	NID2	MFAP5	PFN1		CBX3	CBX1	COLGALT1	CSDE1
HNRNPD	NME1NME2	MFGE8	PGAM1		CBX5	CBX3	COMT	CSE1L
HNRNPDL	NONO	MIF	PGK1		CC2D1A	CC2D1B	COPA	CSRP1
HNRNPH1	NPM1	MMP1	PKM		CC2D1B	CCAR2	COPB1	CSTB
HNRNPK	NUCB1	MMP14	PLIN3		CCDC124	CCDC124	COPB2	CTBP1
HSP90AB1	NUCB2	MMP2	PLOD2		CCDC22	CCDC22	COPE	CTNNA1
HSP90B1	OAF	MRC2	PLOD3		CCDC47	CCDC47	COPG1	CTPS1
HSPA1B	P4HA1	MSN	PLS3		CCDC6	CCDC50	COPS2	CTSA
HSPA4	P4HA2	MYH9	PPIA		CCN2	CCDC6	COPS3	CTSB
HSPA5	P4HB	MYL12A	PPIB		CCT2	CCT2	COPS4	CTSL
HSPA8	PABPC1	MYL6	PRDX1		CCT3	CCT3	COPS7A	CTTN
HSPB1	PARK7	NACA	PRDX2		CCT4	CCT4	COPS8	DAB2
HSPB6	PCOLCE	NCL	PRDX5		CCT5	CCT5	COPZ1	DARS1
HSPD1	PCOLCE2	NID1	PRDX6		CCT6A	CCT6A	CORO1B	DBN1
HSPE1	PDAP1	NID2	PRKCSH		CCT7	CCT7	CORO1C	DCTN1
HSPG2	PDIA3	NME1NME2	PRSS23		CCT8	CCT8	COTL1	DCTN2
HSPH1	PDIA4	NONO	PSG4		CD2AP	CD2AP	COX4I1	DCTN4
HTRA1	PDLIM4	NPM1	PSMA1		CDA	CD9	COX5B	DDAH1
IGFBP3	PDLIM5	NUCB1	PSMA2		CDC37	CDC37	COX6B1	DDAH2
IGFBP4	PDLIM7	NUCB2	PSMA3		CDC37L1	CDC37L1	CPNE1	DDB1
IGFBP5	PENK	OAF	PSMA4		CDC42	CDC42	CPNE3	DDOST
IGFBP6	PFN1	OLFML3	PSMA5		CDC42BPB	CDC42BPB	CRABP2	DDRGK1
IGFBP7	PGAM1	P4HA1	PSMA6		CDC42EP1	CDC42EP2	CRIP2	DDT
ILF2	PGD	P4HB	PSMA7		CDC42EP3	CDC5L	CRK	DDX1
INHBA	PGK1	PABPC1	PSMB1		CDC5L	CDV3	CRKL	DDX19A
IQGAP1	PICALM	PAM	PSMB2		CDV3	CELF1	CRTAP	DDX21
ISLR	PKM	PARK7	PSMB4		CEBPZ	CERCAM	CRYAB	DDX39A
ITGBL1	PLOD1	PCOLCE	PTBP1		CELF1	CFL1	CS	DDX39B
ITIH2	PLOD3	PCOLCE2	PTX3		CERCAM	CFL2	CSDE1	DDX46
JPT1	PLS3	PDAP1	PXDN		CETN2	CHCHD3	CSE1L	DDX50
KHSRP	PPIA	PDIA3	PYGB		CFL2	CHMP4B	CSRP1	DECR1
KRT1	PPIB	PDIA4	QSOX1		CHCHD3	CHMP5	CSTB	DENR
KRT7	PPP1CA	PDLIM1	RBM3		CHERP	CHORDC1	CTNNA1	DHX15
KRT9	PRDX1	PDLIM5	RBMX		CHMP2A	CIAO2B	CTNNB1	DHX9
LAMA2	PRDX2	PDLIM7	RCN1		CHMP3	CIRBP	CTPS1	DKC1
LAMA4	PRDX4	PENK	RCN3		CHMP4B	CISD1	CTSA	DLD
LAMB1	PRDX5	PFN1	RELN		CHMP5	CISD2	CTSB	DLST
LAMB2	PRDX6	PGAM1	RPL12		CHMP7	CKAP4	CTSD	DNAJA1
LAMC1	PRKCSH	PGD	RPL14		CHORDC1	CKB	CTSL	DNAJA2
LASP1	PRSS23	PGK1	RPL18		CIAO2B	CLIC1	CTSZ	DNAJB1
LDHA	PSG4	PICALM	RPL4		CIAPIN1	CLIC4	CTTN	DNAJB11
LDHB	PSG5	PKM	RPL5		CIRBP	CLINT1	CUTA	DNAJB4
LGALS1	PSMA2	PLOD1	RPLP0		CISD1	CLIP2	CYFIP1	DNAJC13
LGALS3	PSMA3	PLOD3	RPLP2		CKAP4	CLNS1A	DAB2	DNM2
LGALS3BP	PSMA4	PLS3	RPS12		CKB	CLTA	DARS1	DRG1
LGMN	PSMA5	PPIA	RPS16		CLIC1	CLTB	DAZAP1	DSP
LMNA	PSMA6	PPIB	RPS18		CLIC3	CMPK1	DBI	DSTN
LOX	PSMA7	PPIC	RPS28		CLIC4	CNBP	DBN1	DUSP3
LOXL1	PSMB1	PPP1CA	RPS8		CLIP1	CNDP2	DBNL	DUT
LOXL2	PSMB2	PRDX1	RRBP1		CLNS1A	CNN1	DCLK1	DYNC1H1
LTBP1	PSMB5	PRDX2	RSU1		CLPX	CNN2	DCTN2	DYNC1LI1
LTBP2	PSMC6	PRDX5	S100A11		CLTA	CNN3	DCTN4	DYNLL1
LUM	PSME1	PRDX6	SCUBE3		CLTB	CNP	DCTN5	DYNLRB1
MAP1B	PTX3	PRKCSH	SDF4		CMPK1	CNPY2	DDAH1	ECHS1
MAP4	PXDN	PRSS23	SEC23A		CNBP	CNPY3	DDAH2	ECI2
MDH2	PYGB	PSG4	SEMA7A		CNDP2	CNRIP1	DDB1	EDF1
MFAP5	QSOX1	PSG5	SERBP1		CNN1	COL1A1	DDRGK1	EEA1
MFGE8	RACK1	PSMA1	SERPINE1		CNN3	COL1A2	DDT	EEF1A1
MIF	RAD23B	PSMA2	SERPINE2		CNOT3	COL3A1	DDX1	EEF1B2
MMP1	RBM3	PSMA3	SERPINF1		CNP	COL5A1	DDX19B	EEF1D
MMP14	RBMX	PSMA5	SERPINH1		CNPY2	COL5A2	DDX21	EEF1G
MMP2	RCN1	PSMA6	SFPQ		CNRIP1	COL6A1	DDX39A	EEF2
MOXD1	RCN3	PSMA7	SND1		COG3	COL6A2	DDX39B	EFHD2
MRC2	RDX	PSMB1	SNRPD2		COG4	COLGALT1	DDX42	EHD1
MSN	RELN	PSMB2	SNRPD3		COL1A1	COMMD1	DDX50	EHD2
MYH10	RPL12	PSMB4	SPARC		COL1A2	COMMD9	DECR1	EHD4
MYH9	RPL13	PSME1	SPOCK1		COL3A1	COMT	DEGS1	EIF1
MYL12A	RPL18	PTX3	SPTBN1		COL5A1	COPA	DHX15	EIF2S1
MYL6	RPL24	PXDN	STC2		COL5A2	COPB1	DHX9	EIF2S2
NACA	RPL4	PYGB	STIP1		COL6A1	COPB2	DKC1	EIF2S3
NARS1	RPL6	QSOX1	TAGLN		COL6A2	COPE	DLD	EIF3A
NCL	RPL7	RACK1	TARS1		COLGALT1	COPG1	DLST	EIF3B
NIBAN2	RPL7A	RAD23B	TGFBI		COMMD1	COPG2	DNAJA1	EIF3C
NID1	RPLP0	RBM3	THBS1		COMMD3	COPS2	DNAJA2	EIF3D
NID2	RPLP1	RBMX	THBS2		COMMD6	COPS3	DNAJB1	EIF3E
NME1NME2	RPLP2	RCN1	TIMP1		COMMD8	COPS4	DNAJB11	EIF3F
NONO	RPS12	RCN3	TIMP2		COMMD9	COPS5	DNAJB4	EIF3G
NPM1	RPS16	RELN	TIMP3		COMT	COPS8	DNAJC13	EIF3H
NRP1	RPS2	RPL12	TKT		COPA	COPZ1	DNAJC7	EIF3I
NUCB1	RPS21	RPL13	TLN1		COPB1	COPZ2	DNAJC9	EIF3L
OAF	RPS28	RPL24	TNXB		COPB2	CORO1B	DNM1L	EIF3M
OLFML3	RPS6	RPL30	TPI1		COPE	COTL1	DNM2	EIF4A1
P3H1	RPS8	RPL4	TPM4		COPG1	COX4I1	DOK1	EIF4A2
P4HA1	RPSA	RPL7	TUBA1B		COPG2	COX5A	DPYSL2	EIF4B
P4HA2	RRBP1	RPLP0	TUBB		COPS3	COX5B	DRG1	EIF5
P4HB	RSU1	RPLP2	TUBB4B		COPS4	COX6B1	DSP	EIF5B
PABPC1	S100A11	RPS12	TXNDC5		COPS7A	CPNE3	DST	EIF6
PAMR1	SDF4	RPS16	TXNRD1		COPS8	CPOX	DSTN	ELAVL1
PARK7	SEC23A	RPS18	UCHL1		COPS9	CPPED1	DUSP3	ELOB
PCBP2	SEMA7A	RPS21	VASN		COPZ1	CPQ	DUT	ELOC
PCOLCE	SERBP1	RPS28	VAT1		COPZ2	CRABP2	DYNC1H1	EMD
PCOLCE2	SERPINE1	RPS5	VCAN		CORO1B	CRELD2	DYNC1LI1	ENG
PDAP1	SERPINE2	RPS6	VCL		CORO1C	CRIP2	DYNC1LI2	ENO1
PDIA3	SERPINF1	RPS8	VCP		COTL1	CRK	DYNLL1	ENO3
PDIA4	SERPINH1	RPSA	VIM		COX5A	CRKL	DYNLRB1	EPB41L2
PDIA6	SFPQ	RRBP1	WARS1		COX5B	CRYAB	ECHS1	EPB41L3
PDLIM4	SND1	RSU1	WDR1		COX6B1	CRYZ	ECPAS	EPRS1
PDLIM5	SNRPD1	S100A11	YBX1		CPNE1	CS	EDC4	ERH
PDLIM7	SNRPD2	SCUBE3	YWHAE		CPNE3	CSDE1	EDF1	ERLIN1
PDXK	SNRPD3	SDF4	YWHAG		CPOX	CSE1L	EEA1	ERLIN2
PENK	SPARC	SEC23A	YWHAH		CPPED1	CSK	EEF1A1	ERO1A
PFN1	SPOCK1	SEMA7A	YWHAZ		CRABP2	CSNK2A1	EEF1B2	ERP29
PGAM1	SPTBN1	SEPTIN11	ZYX		CRK	CSRP1	EEF1D	ERP44
PGK1	SRPX	SEPTIN9			CRKL	CSTB	EEF1G	ESD
PICALM	STAT1	SERBP1			CRYAB	CTNNA1	EEF2	ESYT1
PKM	TAGLN	SERPINE1			CRYZL1	CTNNB1	EFHD2	ETF1
PLAT	TARS1	SERPINE2			CS	CTPS1	EFL1	ETFA
PLIN3	TCP1	SERPINF1			CSK	CTSB	EFTUD2	ETFB
PLOD1	TGFBI	SERPINH1			CSNK2A1	CTSD	EHD1	ETHE1
PLOD2	TGM2	SFPQ			CSRP1	CTSL	EHD2	EXOC1
PLOD3	THBS1	SND1			CSTB	CTSZ	EHD4	EXOC7
PLS3	THBS2	SNRPD1			CSTF1	CTTN	EIF1	EZR
PPIA	TIMP1	SNRPD2			CSTF2	CUL2	EIF1AX	FABP5
PPIB	TIMP2	SNRPD3			CTNNA1	CUTA	EIF2AK2	FADD
PPIC	TKT	SPARC			CTNNBL1	CYB5R1	EIF2S1	FAH
PPP1CB	TLN1	SPOCK1			CTSA	CYB5R3	EIF2S2	FAM114A1
PRDX1	TMSB10	SPTAN1			CTSB	CYCS	EIF2S3	FAM120A
PRDX2	TNC	SSB			CTSC	CYFIP1	EIF3A	FAM3C
PRDX5	TPI1	STIP1			CTSD	CZIB	EIF3B	FAM98A
PRDX6	TPM2	STMN1			CTSL	DAB2	EIF3E	FARSA
PRKCSH	TPM4	SUB1			CTSZ	DARS1	EIF3F	FARSB
PRSS23	TRIM28	SYNCRIP			CTTN	DAZAP1	EIF3G	FASN
PSAT1	TUBA1B	TAGLN			CTTNBP2NL	DBN1	EIF3H	FBL
PSG4	TUBB	TAGLN2			CUL2	DBNL	EIF3I	FBLIM1
PSG5	TUBB4B	TARS1			CUL5	DCLK1	EIF3L	FBN1
PSMA1	TXNDC5	TBCA			CUTA	DCTD	EIF3M	FGF2
PSMA2	UBA1	TCP1			CYB5R1	DCTN1	EIF4A1	FH
PSMA3	UCHL1	TGFBI			CYB5R2	DCTN2	EIF4A3	FHL2
PSMA4	VASN	TGM2			CYCS	DCTN3	EIF4EBP1	FIS1
PSMA5	VAT1	THBS1			CYFIP1	DCTN4	EIF4G2	FKBP10
PSMA6	VCAN	THBS2			CZIB	DCUN1D1	EIF4H	FKBP1A
PSMA7	VCL	TIMP1			DAB2	DDAH1	EIF5	FKBP3
PSMB1	VCP	TIMP2			DARS1	DDAH2	EIF5B	FKBP4
PSMB2	VIM	TINAGL1			DAZAP1	DDB1	EIF6	FKBP8
PSMB5	WARS1	TKT			DBN1	DDOST	ELAVL1	FKBP9
PSME2	WDR1	TLN1			DBNL	DDT	ELOB	FLNC
PTBP1	YBX1	TNXB			DBT	DDX1	EMD	FSCN1
PTX3	YWHAH	TPI1			DCAF7	DDX17	ENAH	FSTL1
PXDN	YWHAZ	TPM4			DCLK1	DDX19A	ENDOD1	FUBP3
PYGB		TRA2B			DCTD	DDX21	ENG	FUS
QSOX1		TUBA1B			DCTN2	DDX39A	ENO1	G3BP1
RACK1		TUBB			DCTN3	DDX39B	ENO2	G3BP2
RAD23B		TUBB4B			DCTN4	DDX42	EPB41L2	GANAB
RBM3		TXNDC5			DCTN5	DDX46	EPRS1	GAPDH
RBMX		UBA1			DDAH1	DDX5	ERLIN1	GARS1
RCN1		UCHL1			DDAH2	DDX6	ERLIN2	GART
RCN3		UGDH			DDB1	DECR1	ERO1A	GBE1
RDX		VASN			DDOST	DEK	ERP29	GCN1
RELN		VAT1			DDT	DFFA	ERP44	GDI1
RPL10		VCAN			DDX1	DHX15	ESD	GDI2
RPL12		VCP			DDX18	DHX30	ESYT1	GFPT2
RPL14		VEGFC			DDX19B	DHX9	ETF1	GLB1
RPL17		VIM			DDX21	DIS3	ETFA	GLO1
RPL21		WARS1			DDX27	DKC1	ETFB	GLOD4
RPL24		WDR1			DDX39A	DLD	ETHE1	GLRX
RPL30		XRCC6			DDX39B	DLST	EXOC2	GLRX3
RPL4		YBX1			DDX42	DNAJA1	EXOC7	GLS
RPL5		YWHAH			DDX46	DNAJA2	EZR	GLUD1
RPL6		YWHAZ			DDX50	DNAJB1	FABP5	GMPS
RPL7					DDX6	DNAJB11	FADD	GNAI2
RPL7A					DECR1	DNAJB12	FAM114A1	GNB1
RPLP0					DEK	DNAJB4	FAM114A2	GNB2
RPLP1					DENR	DNAJB6	FAM3C	GNB4
RPLP2					DHX15	DNAJC10	FAM98A	GNG12
RPS12					DHX9	DNAJC3	FAM98B	GNPNAT1
RPS16					DIAPH1	DNAJC7	FARSA	GOLIM4
RPS2					DIMT1	DNAJC8	FARSB	GOPC
RPS21					DKC1	DNAJC9	FASN	GOT1
RPS27A					DLAT	DNM1L	FAU	GOT2
RPS28					DLD	DNM2	FBLIM1	GPD2
RPS5					DLST	DOCK5	FBN1	GPI
RPS6					DNAJA1	DOHH	FDPS	GPS1
RPS8					DNAJA2	DPP3	FERMT2	GRHPR
RPSA					DNAJB1	DPY30	FGF2	GRN
RRBP1					DNAJB11	DPYD	FH	GRPEL1
RSU1					DNAJB4	DR1	FHL2	GSS
S100A11					DNAJC1	DRAP1	FIP1L1	GSTK1
S100A4					DNAJC10	DRG1	FIS1	GSTO1
S100A6					DNAJC13	DSP	FKBP10	GSTP1
SCUBE3					DNAJC3	DST	FKBP1A	GYG1
SDF4					DNAJC7	DSTN	FKBP2	GYS1
SEC23A					DNAJC8	DUSP3	FKBP3	H12
SEMA7A					DNAJC9	DUT	FKBP4	H13
SEPTIN11					DNMBP	DYNC1H1	FKBP7	H14
SEPTIN7					DNMT1	DYNC1LI1	FKBP8	H15
SERBP1					DNPEP	DYNC1LI2	FKBP9	H2AC1
SERPINB2					DOCK5	DYNLL1	FLII	H2AC21
SERPINE1					DOHH	DYNLL2	FLNC	H2AZ1
SERPINE2					DOK1	DYNLRB1	FSCN1	H2BC15
SERPINF1					DPP3	ECE1	FSTL1	H2BC21
SERPINH1					DPY30	ECHS1	FUBP3	H32
SET					DPYSL2	ECI2	FUS	H33B
SF3A1					DR1	ECPAS	G3BP1	H3C1
SF3B3					DRAP1	EDC3	G3BP2	H3C10
SFPQ					DRG1	EDC4	GANAB	H3C11
SND1					DSP	EDF1	GAPDH	H3C12
SNRPD1					DST	EEA1	GARS1	H3C13
SNRPD2					DSTN	EEF1A1	GART	H3C14
SNRPD3					DUSP3	EEF1B2	GBE1	H3C15
SPARC					DUT	EEF1D	GBP1	H3C2
SPOCK1					DYNC1H1	EEF1G	GCLM	H3C3
SPTAN1					DYNC1LI1	EEF2	GCN1	H3C4
SPTBN1					DYNC1LI2	EFHD2	GDI1	H3C6
SRPX					DYNLL2	EFL1	GDI2	H3C7
SSB					DYNLRB1	EFTUD2	GFPT1	H3C8
STC2					DYNLT1	EHBP1L1	GFPT2	H416
STIP1					ECHDC1	EHD1	GIPC1	H4C1
STMN1					ECHS1	EHD2	GLB1	H4C11
SUB1					ECM1	EHD4	GLG1	H4C12
SULF1					ECPAS	EIF1	GLO1	H4C13
TAGLN					EDC3	EIF2A	GLOD4	H4C14
TAGLN2					EEA1	EIF2AK2	GLRX	H4C15
TARS1					EEF1A1	EIF2B3	GLRX3	H4C2
TBCA					EEF1B2	EIF2S1	GLUD1	H4C3
TCP1					EEF1D	EIF2S2	GMPS	H4C4
TFPI					EEF1E1	EIF2S3	GNAI2	H4C5
TGFBI					EEF1G	EIF3A	GNAQ	H4C6
THBS1					EEF2	EIF3B	GNB1	H4C8
THBS2					EFHD2	EIF3C	GNB2	H4C9
TIMP1					EFL1	EIF3D	GNG12	HADHA
TIMP2					EHBP1L1	EIF3E	GNL3	HADHB
TIMP3					EHD1	EIF3F	GNPNAT1	HARS1
TINAGL1					EHD2	EIF3G	GNS	HDGF
TKT					EHD4	EIF3H	GOLGA4	HDLBP
TLN1					EIF1	EIF3I	GOLIM4	HEBP2
TNFRSF11B					EIF1AX	EIF3K	GOT1	HERC4
TNXB					EIF1B	EIF3L	GOT2	HIBCH
TPI1					EIF2AK2	EIF3M	GPD2	HINT1
TPM4					EIF2B2	EIF4A1	GPI	HMGB1
TUBA1B					EIF2B3	EIF4E	GPX1	HMGB2
TUBB					EIF2D	EIF4H	GREM1	HNRNPA0
TUBB4B					EIF2S1	EIF5	GRHPR	HNRNPA2B1
TUBB6					EIF2S2	EIF5A	GRPEL1	HNRNPA3
TWF2					EIF2S3	EIF5B	GRSF1	HNRNPAB
TXNDC5					EIF3A	EIF6	GSDME	HNRNPD
TXNRD1					EIF3B	ELAC2	GSR	HNRNPDL
UBA1					EIF3C	ELAVL1	GSS	HNRNPF
UCHL1					EIF3D	ELOB	GSTK1	HNRNPH1
VASN					EIF3E	ELOC	GSTO1	HNRNPH2
VAT1					EIF3F	EMD	GSTP1	HNRNPH3
VCAN					EIF3G	ENAH	H12	HNRNPL
VCL					EIF3H	ENDOD1	H13	HNRNPM
VCP					EIF3I	ENG	H14	HNRNPU
VIM					EIF3J	ENO1	H15	HNRNPUL2
VTN					EIF3L	ENO2	H2AC21	HOOK3
WARS1					EIF3M	EPB41L2	H2BC21	HP1BP3
WDR1					EIF4A1	EPRS1	H3C1	HPRT1
XRCC5					EIF4E	EPS15	H3C10	HSD17B10
XRCC6					EIF4EBP1	ERC1	H3C11	HSD17B12
XYLT1					EIF4G1	ERLEC1	H3C12	HSD17B4
YWHAH					EIF4G2	ERLIN1	H3C13	HSDL2
YWHAZ					EIF4H	ERLIN2	H3C14	HSP90AB1
ZYX					EIF5	ERO1A	H3C15	HSP90B1
					EIF5A	ERP29	H3C2	HSPA1B
					EIF5B	ERP44	H3C3	HSPA4
					EIF6	ESD	H3C4	HSPA5
					ELAC2	ESYT1	H3C6	HSPA8
					ELMO2	ETF1	H3C7	HSPA9
					ELOB	ETFA	H3C8	HSPB1
					ELOC	ETHE1	H416	HSPB6
					EMD	EWSR1	H4C1	HSPB7
					ENAH	EZR	H4C11	HSPD1
					ENDOD1	FABP5	H4C12	HSPE1
					ENG	FAH	H4C13	HSPH1
					ENO1	FAHD2A	H4C14	IARS1
					ENY2	FAM114A1	H4C15	IARS2
					EPRS1	FAM114A2	H4C2	IDH1
					EPS15L1	FAM120A	H4C3	IDH2
					ERAP1	FAM3C	H4C4	IFI16
					ERCC6	FAM50A	H4C5	IGBP1
					ERH	FAM98A	H4C6	IGF2BP2
					ERLEC1	FAM98B	H4C8	IGF2R
					ERLIN1	FARSA	H4C9	IGFBP7
					ERLIN2	FARSB	HADHA	IKBIP
					ERO1A	FASN	HADHB	ILF2
					ERP29	FBLIM1	HARS1	ILF3
					ERP44	FBN1	HDAC2	ILK
					ESD	FEN1	HDGF	IMPDH2
					ESYT1	FERMT2	HDLBP	INF2
					ETF1	FGF2	HEBP1	IPO7
					ETFA	FH	HEBP2	IQGAP1
					EXOC2	FHL2	HERC4	ITGA2
					EXOC4	FIS1	HGS	ITGA5
					EXOSC3	FKBP10	HIBADH	ITGAV
					EZR	FKBP11	HIBCH	ITGB1
					FABP5	FKBP15	HINT1	ITPA
					FADD	FKBP1A	HMGB2	JPT2
					FAF2	FKBP2	HMOX1	KARS1
					FAH	FKBP3	HNRNPA0	KHDRBS1
					FAHD2A	FKBP4	HNRNPA2B1	KHSRP
					FAM114A1	FKBP7	HNRNPA3	KIF5B
					FAM114A2	FKBP8	HNRNPAB	KPNA1
					FAM120A	FKBP9	HNRNPC	KPNA2
					FAM136A	FLII	HNRNPDL	KPNA3
					FAM3C	FLNC	HNRNPF	KPNA4
					FAM98A	FLOT1	HNRNPH1	KPNA6
					FAM98B	FLOT2	HNRNPH2	KPNB1
					FARSA	FNDC3B	HNRNPH3	KRT18
					FARSB	FSCN1	HNRNPL	KRT19
					FASN	FSTL1	HNRNPM	KRT7
					FAU	FTL	HNRNPR	KRT8
					FBL	FTSJ3	HNRNPU	LAMB1
					FBLIM1	FUBP3	HOOK3	LAMB2
					FBN1	FUS	HP1BP3	LAMC1
					FDPS	FXR2	HPRT1	LAMP1
					FECH	G3BP1	HRAS	LAMTOR1
					FEN1	G3BP2	HSD17B10	LAMTOR5
					FERMT2	GAK	HSD17B12	LAP3
					FH	GALK1	HSD17B4	LARP1
					FHL2	GALNT2	HSDL2	LARS1
					FHL3	GANAB	HSP90AB1	LASP1
					FHOD1	GAPDH	HSP90B1	LDHA
					FIS1	GAPVD1	HSPA1B	LDHB
					FKBP10	GARS1	HSPA4	LETM1
					FKBP11	GART	HSPA5	LGALS1
					FKBP14	GBE1	HSPA8	LGALS3
					FKBP1A	GBP1	HSPA9	LIMS2
					FKBP2	GCLM	HSPB1	LMAN1
					FKBP3	GCN1	HSPB6	LMNA
					FKBP4	GDI1	HSPB7	LMNB1
					FKBP7	GDI2	HSPB8	LMNB2
					FKBP8	GFM1	HSPD1	LMO7
					FKBP9	GFPT1	HSPE1	LOX
					FLII	GFPT2	HSPH1	LPXN
					FLNC	GIGYF2	IAH1	LRP1
					FLOT1	GIPC1	IARS1	LRPPRC
					FNDC3B	GLB1	IARS2	LRRC47
					FSCN1	GLG1	IDE	LRRC59
					FSTL1	GLIPR2	IDH1	LSM2
					FTH1	GLO1	IDH2	LSM3
					FTL	GLRX	IDH3G	LSM5
					FTSJ3	GLRX3	IDI1	LTA4H
					FUBP3	GLS	IFI16	MACROH2A1
					FUS	GLT8D1	IFI35	MAP1A
					FXR1	GLUD1	IGBP1	MAP1B
					G3BP1	GMFB	IGF2BP1	MAP2K2
					G3BP2	GMPPB	IGF2BP2	MAP4
					GAA	GMPS	IGF2R	MAP7D1
					GALK1	GNAI2	IGFBP7	MAPK1
					GALNT2	GNB1	IKBIP	MAPK3
					GANAB	GNB2	ILF2	MAPRE1
					GAPDH	GNG12	ILF3	MARCKS
					GARS1	GNL1	IMMT	MARS1
					GART	GNL3	IMPDH2	MAT2A
					GBE1	GNPNAT1	IPO5	MAT2B
					GBP1	GNS	IPO7	MATR3
					GCLM	GOLGA1	IQGAP1	MCM4
					GCN1	GOLGA4	ITGA2	MCM5
					GDI1	GOLIM4	ITGA5	MCM6
					GDI2	GOLPH3	ITGB1	MDH2
					GET3	GOPC	ITPA	MESD
					GFM1	GORASP2	JPT1	METAP1
					GFPT1	GOSR2	KARS1	METAP2
					GFPT2	GOT1	KCMF1	MIF
					GFUS	GOT2	KHDRBS1	MLEC
					GGA1	GPD2	KHSRP	MRC2
					GIPC1	GPI	KIF5B	MRPL13
					GLB1	GPS1	KLC1	MSN
					GLG1	GPX1	KPNA2	MT2A
					GLIPR2	GPX7	KPNA3	MTAP
					GLO1	GPX8	KPNA4	MTCO2
					GLOD4	GRB2	KPNA6	MTHFD1
					GLRX	GREM1	KPNB1	MTPN
					GLRX3	GRHPR	KRT18	MVP
					GLRX5	GRN	KRT19	MYBBP1A
					GLS	GRPEL1	KRT7	MYDGF
					GLUD1	GRSF1	KRT8	MYH10
					GLUL	GSPT1	LACTB	MYH9
					GMFB	GSR	LAMB1	MYL12A
					GMPPB	GSS	LAMB2	MYL6
					GMPS	GSTK1	LAMC1	MYL9
					GNB1	GSTO1	LAMP1	NAA15
					GNB2	GSTP1	LAMTOR5	NAA50
					GNB4	GSTT2B	LAP3	NANS
					GNG12	GTF2I	LARP1	NAP1L1
					GNL1	GUK1	LASP1	NAP1L4
					GNL3	GYG1	LDHA	NAPA
					GNPNAT1	GYS1	LDHB	NARS1
					GNS	H10	LGALS1	NASP
					GOLGA1	H11	LGALS3	NCL
					GOLGA4	H12	LIMA1	NDRG1
					GOLGA5	H13	LIMS2	NDUFV2
					GOLGB1	H14	LMAN1	NECAP2
					GOLIM4	H15	LMAN2	NEK7
					GOLPH3	H2AC18	LMNA	NENF
					GON7	H2AC19	LMNB1	NIBAN2
					GOPC	H2BC21	LMNB2	NIPSNAP3A
					GORASP2	H33B	LMO7	NIT1
					GOT1	H3C1	LOX	NIT2
					GOT2	H3C10	LOXL2	NLN
					GPD2	H3C11	LPP	NME1NME2
					GPI	H3C12	LPXN	NMT1
					GPS1	H3C13	LRP1	NNMT
					GPX1	H3C14	LRPAP1	NONO
					GPX4	H3C15	LRPPRC	NOP56
					GPX7	H3C2	LRRC47	NOP58
					GRB2	H3C3	LRRC59	NPEPPS
					GREM1	H3C4	LRRFIP1	NPLOC4
					GRHPR	H3C6	LRRFIP2	NPM1
					GRPEL1	H3C7	LSM2	NQO1
					GRSF1	H3C8	LSM3	NSF
					GSR	H416	LSM5	NSUN2
					GSTM2	H4C1	LSM7	NT5E
					GSTO1	H4C11	LTA4H	NTPCR
					GSTP1	H4C12	LUC7L2	NUBP2
					GTPBP1	H4C13	MACF1	NUCB1
					GTPBP4	H4C14	MACROH2A2	NUCB2
					GYS1	H4C15	MAN2B1	NUDT21
					H10	H4C2	MAP1A	NUDT5
					H12	H4C3	MAP1B	NUTF2
					H13	H4C4	MAP2K2	OAT
					H14	H4C5	MAP4	OCIAD1
					H15	H4C6	MAP4K4	OLA1
					H2AC18	H4C8	MAP7D1	OPTN
					H2AC19	H4C9	MAPK1	OSTF1
					H2AC21	HACD3	MAPK3	OXSR1
					H2AX	HADH	MAPRE1	P3H1
					H33B	HADHA	MARCKS	P3H3
					H3C1	HADHB	MARS1	P3H4
					H3C10	HAGH	MAT2A	P4HA1
					H3C11	HARS1	MAT2B	P4HB
					H3C12	HARS2	MATR3	PA2G4
					H3C13	HDAC2	MBNL1	PABPC1
					H3C14	HDGF	MCM2	PACS1
					H3C15	HDLBP	MCM3	PACSIN2
					H3C2	HEBP1	MCM6	PAFAH1B1
					H3C3	HEBP2	MCTS1	PAFAH1B2
					H3C4	HERC4	MDH1	PAICS
					H3C6	HGS	MDH2	PAK2
					H3C7	HIBADH	MEAK7	PAPSS1
					H3C8	HINT1	METAP1	PAPSS2
					H416	HLAA	METAP2	PARK7
					H4C1	HMGB1	MGLL	PARP1
					H4C11	HMGB2	MGST1	PARVA
					H4C12	HMGN1	MICALL1	PBDC1
					H4C13	HMOX1	MIF	PC
					H4C14	HNRNPA0	MINPP1	PCBP1
					H4C15	HNRNPA2B1	MLEC	PCK2
					H4C2	HNRNPD	MMP14	PCNA
					H4C3	HNRNPDL	MOXD1	PCYOX1
					H4C4	HNRNPF	MPI	PDCD5
					H4C5	HNRNPH1	MRC2	PDCD6IP
					H4C6	HNRNPH2	MRPL3	PDGFRB
					H4C8	HNRNPH3	MSN	PDIA3
					H4C9	HNRNPM	MT2A	PDIA4
					H6PD	HNRNPR	MTAP	PDIA5
					HADHA	HNRNPUL1	MTCO2	PDLIM1
					HADHB	HNRNPUL2	MTDH	PDLIM4
					HAGH	HOMER3	MTHFD1	PDLIM5
					HARS1	HOOK3	MTHFD1L	PDLIM7
					HDAC2	HP1BP3	MTHFD2	PDXK
					HDGF	HPRT1	MTPN	PEA15
					HDGFL2	HSD17B10	MVP	PEBP1
					HDLBP	HSD17B12	MXRA7	PEPD
					HEBP1	HSD17B4	MYDGF	PFDN1
					HEBP2	HSDL2	MYH10	PFDN2
					HEXB	HSP90AB1	MYH9	PFDN5
					HGS	HSP90B1	MYL12A	PFDN6
					HIBADH	HSPA13	MYL6	PFKL
					HIBCH	HSPA1B	MYL9	PFKP
					HINT1	HSPA2	MYO1B	PFN1
					HK2	HSPA4	MYO1C	PFN2
					HMGB2	HSPA5	NAA10	PGAM1
					HMGB3	HSPA8	NAA15	PGD
					HMGN1	HSPA9	NAA50	PGK1
					HMOX1	HSPB1	NACA	PGLS
					HMOX2	HSPB6	NAMPT	PGM1
					HNRNPA0	HSPB7	NANS	PGRMC1
					HNRNPA2B1	HSPB8	NAP1L1	PHB
					HNRNPA3	HSPD1	NAP1L4	PHGDH
					HNRNPC	HSPE1	NAPA	PICALM
					HNRNPD	HSPG2	NARS1	PIP4K2A
					HNRNPDL	HSPH1	NASP	PITRM1
					HNRNPF	HYOU1	NCL	PKM
					HNRNPH1	IARS1	NDRG1	PLEC
					HNRNPH2	IARS2	NDUFV2	PLIN3
					HNRNPH3	IDE	NECAP2	PLOD1
					HNRNPK	IDH1	NEK7	PLOD2
					HNRNPL	IDH2	NENF	PLOD3
					HNRNPM	IDH3A	NHLRC2	PLS3
					HNRNPR	IDH3B	NIBAN2	PML
					HNRNPU	IDH3G	NIT2	PMM2
					HNRNPUL2BSCL2	IFI16	NLN	PNN
					HOMER3	IGBP1	NME1	PNP
					HOOK3	IGF2BP1	NME1NME2	POFUT1
					HP1BP3	IGF2BP2	NMT1	POLDIP3
					HPCAL1	IGF2R	NNMT	POR
					HPRT1	IGFBP7	NONO	POTEI
					HSBP1	IKBIP	NOP56	PPA1
					HSD17B10	ILF3	NOP58	PPIA
					HSD17B12	ILK	NPEPPS	PPIB
					HSD17B4	ILVBL	NPM1	PPIC
					HSDL2	IMMT	NPM3	PPID
					HSP90AB1	IMPDH2	NQO1	PPM1G
					HSP90B1	INF2	NRDC	PPME1
					HSPA13	IPO5	NSF	PPP1CA
					HSPA1B	IPO7	NSFL1C	PPP1CB
					HSPA2	IQGAP1	NSUN2	PPP1CC
					HSPA4	IRF2BPL	NT5E	PPP1R14B
					HSPA5	ISOC2	NUBP2	PPP2R1A
					HSPA8	ITGA2	NUCB1	PPP2R2A
					HSPA9	ITGA5	NUCB2	PPP3CA
					HSPB1	ITGAV	NUDC	PPP4R1
					HSPB6	ITGB1	NUDT21	PRAF2
					HSPB8	ITGB5	NUDT5	PRDX1
					HSPD1	ITIH3	NUP133	PRDX2
					HSPE1	ITPA	NUTF2	PRDX3
					HSPG2	IVD	OAT	PRDX4
					HYI	JPT1	OGA	PRDX5
					HYOU1	KARS1	OGDH	PRDX6
					IAH1	KCTD12	OLA1	PRKAR1A
					IARS1	KHDRBS1	OPTN	PRKAR2A
					IARS2	KIF5B	OSBP	PRKCA
					IDH1	KLC2	OSTF1	PRKCSH
					IDH2	KPNA2	OTUB1	PRPF19
					IDH3B	KPNA3	OXCT1	PRPF31
					IDH3G	KPNA4	OXSR1	PRRC1
					IFI16	KPNA6	P3H1	PSAP
					IFIT5	KPNB1	P3H3	PSAT1
					IGBP1	KRT1	P4HA1	PSMA1
					IGF2BP1	KRT18	P4HB	PSMA2
					IGF2BP2	KRT19	PA2G4	PSMA3
					IGF2BP3	KRT7	PABPC1	PSMA4
					IGF2R	KRT8	PABPN1	PSMA5
					IGFBP7	KTN1	PACS1	PSMA6
					IK	KYAT3	PACSIN2	PSMA7
					IKBIP	L3HYPDH	PAFAH1B1	PSMB1
					ILK	LAMB1	PAFAH1B2	PSMB3
					ILVBL	LAMB2	PAICS	PSMB5
					IMMT	LAMC1	PAK2	PSMB6
					IMPA1	LAMP1	PAPSS1	PSMC1
					IMPACT	LAMP2	PAPSS2	PSMC2
					IMPDH2	LAMTOR1	PARK7	PSMC4
					IPO5	LAMTOR5	PARVA	PSMC5
					IPO7	LAP3	PBDC1	PSMC6
					IPO9	LARP1	PC	PSMD10
					IQGAP1	LARP4	PCBP1	PSMD11
					IQGAP3	LARS1	PCK2	PSMD12
					IRGQ	LASP1	PCNA	PSMD14
					ITGA2	LDHA	PCNP	PSMD2
					ITGA5	LDHB	PCYT1A	PSMD3
					ITGB1	LETM1	PDAP1	PSMD4
					ITGB5	LGALS1	PDCD10	PSMD5
					ITIH3	LGALS3	PDCD5	PSMD7
					ITPA	LGMN	PDCD6	PSMD9
					IVD	LIMA1	PDCD6IP	PSME1
					JUND	LIMS2	PDIA3	PSME2
					KARS1	LMAN1	PDIA4	PSME3
					KCMF1	LMCD1	PDIA5	PSMF1
					KCTD12	LMNA	PDLIM1	PSMG1
					KHDRBS1	LMNB1	PDLIM4	PTGES3
					KIF5B	LMNB2	PDLIM5	PTP4A2
					KLC1	LMO7	PDLIM7	PTRH2
					KLC2	LONP1	PDXDC1	PTX3
					KPNA2	LOX	PDXK	PUF60
					KPNA3	LOXL2	PEA15	PXDN
					KPNA4	LPP	PEBP1	PXN
					KPNA6	LPXN	PEPD	PYCR1
					KPNB1	LRP1	PFAS	PYCR2
					KRT14	LRPAP1	PFDN2	PYGB
					KRT18	LRPPRC	PFDN5	QARS1
					KRT19	LRRC47	PFDN6	QKI
					KRT7	LRRC59	PFKP	RAB10
					KYAT3	LSM1	PFN1	RAB11A
					L3HYPDH	LSM12	PFN2	RAB18
					LACTB	LSM2	PGAM1	RAB1A
					LAMA4	LSM3	PGD	RAB1B
					LAMB1	LSM4	PGK1	RAB21
					LAMB2	LSM5	PGLS	RAB23
					LAMC1	LSM7	PGM1	RAB2A
					LAMP1	LSS	PGRMC1	RAB31
					LAMTOR1	LTA4H	PHB	RAB7A
					LAMTOR5	LUC7L	PHF5A	RAB8A
					LAP3	LUC7L2	PHGDH	RAC2
					LARP1	LUC7L3	PHPT1	RACK1
					LARP4	LUZP1	PIP4K2A	RAD23B
					LARS1	LYPLA1	PITRM1	RAI14
					LASP1	LYPLA2	PKM	RALA
					LDHA	LYRM7	PLEC	RALY
					LDHB	LZTFL1	PLIN3	RAN
					LETM1	MACROH2A1	PLOD1	RANBP1
					LGALS1	MACROH2A2	PLOD3	RANGAP1
					LGALS3	MAGED2	PLPBP	RAP1B
					LGMN	MAN2A1	PLS3	RARS1
					LIMA1	MAN2B1	PLXNB2	RBBP4
					LIMCH1	MAP1A	PMM1	RBBP7
					LIMS2	MAP1B	PMM2	RBM14
					LIN7C	MAP1S	PMPCA	RBM3
					LLPH	MAP2K1	PNP	RBMX
					LMAN1	MAP2K2	POFUT1	RCN1
					LMAN2	MAP2K3	POLDIP3	RCN3
					LMCD1	MAP4	PPA1	RHOA
					LMNA	MAP4K4	PPIA	RHOC
					LMNB1	MAP7D1	PPIB	RHOG
					LMNB2	MAP7D3	PPIC	RMDN1
					LONP1	MAPK1	PPID	RMDN3
					LOX	MAPK3	PPIH	RNH1
					LOXL2	MAPRE1	PPM1G	RNPEP
					LPP	MARCKS	PPME1	RPL10
					LPXN	MAT2A	PPP1CA	RPL10A
					LRP1	MAT2B	PPP1CB	RPL11
					LRPPRC	MATR3	PPP1CC	RPL12
					LRRC47	MCM3	PPP1R12A	RPL13
					LRRC59	MCM6	PPP1R14B	RPL13A
					LRRFIP2	MCM7	PPP1R18	RPL14
					LSM1	MCRIP1	PPP1R2	RPL18
					LSM12	MCTS1	PPP2R1A	RPL19
					LSM2	MDH1	PPP4R1	RPL21
					LSM3	MDH2	PRDX1	RPL22
					LSM4	MEAK7	PRDX2	RPL22L1
					LSM5	MESD	PRDX3	RPL23
					LSM7	METAP1	PRDX4	RPL26
					LSS	METAP2	PRDX5	RPL27
					LTA4H	MGLL	PRDX6	RPL27A
					LUC7L	MGST1	PRKAR1A	RPL29
					LUC7L3	MIF	PRKCA	RPL3
					MACF1	MLEC	PRKCSH	RPL30
					MACROH2A1	MMP14	PRMT5	RPL31
					MAGED2	MOV10	PRPF19	RPL32
					MAK16	MOXD1	PRPF4	RPL35
					MAN2B1	MPHOSPH10	PRPF8	RPL35A
					MAP1A	MPST	PRPS1	RPL36
					MAP1B	MRC2	PRPSAP2	RPL38
					MAP2K1	MRE11	PSAP	RPL4
					MAP2K2	MRPL13	PSAT1	RPL6
					MAP2K3	MRPL15	PSMA1	RPL7
					MAP2K4	MRPL47	PSMA2	RPL7A
					MAP4	MRPL49	PSMA3	RPL8
					MAP4K4	MRTO4	PSMA4	RPLP0
					MAP4K5	MSN	PSMA5	RPLP1
					MAPK1	MSRB3	PSMA6	RPLP2
					MAPK3	MT2A	PSMA7	RPN1
					MAPRE1	MTA2	PSMB1	RPN2
					MARCKS	MTAP	PSMB5	RPS10
					MARS1	MTCO2	PSMB7	RPS11
					MAT2A	MTDH	PSMC1	RPS12
					MAT2B	MTHFD1	PSMC2	RPS13
					MAVS	MTHFD1L	PSMC4	RPS14
					MBNL1	MTHFD2	PSMC5	RPS15
					MCAM	MTPN	PSMC6	RPS15A
					MCM2	MTREX	PSMD1	RPS16
					MCM6	MVP	PSMD10	RPS18
					MCM7	MXRA7	PSMD11	RPS19
					MCRIP1	MYDGF	PSMD12	RPS2
					MDH1	MYH10	PSMD13	RPS20
					MDH2	MYH9	PSMD14	RPS23
					ME1	MYL12A	PSMD2	RPS25
					MEAK7	MYL6	PSMD3	RPS26
					MESD	MYL9	PSMD4	RPS27A
					METAP1	MYO1C	PSMD5	RPS27L
					METAP2	MYO1E	PSMD7	RPS28
					MGLL	MYO6	PSMD9	RPS29
					MGMT	NAA10	PSME1	RPS3
					MGST1	NAA15	PSME2	RPS3A
					MICAL1	NAA50	PSMF1	RPS4X
					MIF	NAGK	PSMG1	RPS5
					MINPP1	NAMPT	PSPC1	RPS6
					MKRN2	NANS	PTGES3	RPS7
					MMP14	NAP1L4	PTGIS	RPS8
					MMUT	NAPA	PTP4A2	RPS9
					MOV10	NAPG	PTRH2	RPSA
					MPHOSPH10	NARS1	PTX3	RRBP1
					MPI	NASP	PUF60	RRS1
					MPP1	NAXE	PYCR1	RSL1D1
					MPRIP	NCAPH	PYGB	RSU1
					MRC2	NCKAP1	QARS1	RTCB
					MRPL1	NCL	QDPR	RTN4
					MRPL11	NDRG1	RAB10	RTRAF
					MRPL12	NDRG3	RAB11B	RUVBL1
					MRPL19	NDUFA10	RAB11FIP5	RUVBL2
					MRPL23	NDUFA12	RAB13	S100A10
					MRPL27	NDUFA2	RAB14	S100A11
					MRPL28	NDUFA5	RAB18	S100A13
					MRPL3	NDUFA6	RAB1A	S100A16
					MRPS31	NDUFA7	RAB1B	S100A4
					MRTO4	NDUFA8	RAB21	S100A6
					MSN	NDUFA9	RAB23	SAR1A
					MT1E	NDUFB10	RAB2A	SARNP
					MT2A	NDUFB4	RAB31	SARS1
					MTA2	NDUFS1	RAB3B	SBDS
					MTAP	NDUFS4	RAB3GAP1	SCAMP1
					MTCH2	NDUFS5	RAB3GAP2	SCAMP3
					MTDH	NDUFS6	RAB5B	SCARB2
					MTHFD1	NDUFS7	RAB6A	SCFD1
					MTHFD1L	NDUFS8	RAB7A	SCP2
					MTHFD2	NDUFV1	RAC1	SCRN1
					MTMR6	NDUFV2	RAC2	SDCBP
					MTPN	NECAP2	RACK1	SDF4
					MTREX	NEDD8MDP1	RAD23B	SEC13
					MVP	NEFM	RAE1	SEC22B
					MXRA7	NEK7	RALA	SEC23A
					MYBBP1A	NENF	RALY	SEC24D
					MYDGF	NES	RANBP1	SEC31A
					MYG1	NEXN	RANBP2	SEMA7A
					MYH10	NF2	RANGAP1	SERBP1
					MYH9	NIBAN2	RAP1B	SERPINB1
					MYL12A	NIFK	RAP1GDS1	SERPINB2
					MYL6	NIT2	RARS1	SERPINB6
					MYL9	NME1	RBBP4	SERPINB8
					MYO1B	NME1NME2	RBM12	SERPINE1
					MYO1C	NMT1	RBM14	SERPINH1
					MYO1D	NMT2	RBM17	SF3A3
					MYO1E	NNMT	RBM3	SF3B1
					MYPN	NOB1	RBM39	SF3B3
					NAA15	NOMO3	RBM4	SFPQ
					NAA50	NONO	RBMS3	SFXN1
					NACA	NOP2	RBMX	SGTA
					NAE1	NOP58	RCN1	SH3BGRL
					NAMPT	NPEPPS	RCN3	SH3BGRL3
					NANS	NPLOC4	RDX	SH3GL1
					NAP1L1	NPM1	RECK	SHMT2
					NAP1L4	NPM3	REXO2	SLC1A5
					NAPA	NQO1	RGS10	SLC25A24
					NAPG	NR3C1	RHOA	SLC25A3
					NARS1	NRAS	RHOC	SLC25A5
					NASP	NRDC	RHOG	SLC25A6
					NAT10	NSF	RIC8A	SLC3A2
					NCL	NSFL1C	RMDN1	SMS
					NCOR2	NSUN2	RMDN3	SMTN
					NDRG1	NT5C2	RNH1	SND1
					NDRG3	NT5E	ROCK2	SNRNP200
					NDUFA10	NUBP2	RPL10	SNRNP70
					NDUFA12	NUCB1	RPL10A	SNRPD1
					NDUFA2	NUCB2	RPL11	SNRPD3
					NDUFA4	NUDC	RPL12	SNRPE
					NDUFA5	NUDT21	RPL13	SNRPF
					NDUFA8	NUDT5	RPL13A	SNX1
					NDUFS5	NUFIP2	RPL14	SNX2
					NDUFS8	NUMA1	RPL15	SNX3
					NDUFV1	NUMB	RPL18	SNX6
					NDUFV2	NUP133	RPL21	SNX9
					NECAP2	NUP50	RPL22	SOD1
					NEK7	NUP54	RPL22L1	SOD2
					NENF	NUP93	RPL23	SPARC
					NES	NUTF2	RPL23A	SPTBN1
					NEXN	OAT	RPL24	SRI
					NFKB2	OGA	RPL26	SRM
					NHLRC2	OGDH	RPL27	SRP14
					NIBAN2	OLA1	RPL27A	SRP19
					NIFK	OPA1	RPL28	SRP54
					NIPSNAP1	OSBPL3	RPL29	SRP68
					NIPSNAP3A	OSBPL8	RPL3	SRP72
					NIT1	OSTF1	RPL30	SRP9
					NIT2	OTUB1	RPL31	SRPRA
					NLN	OXCT1	RPL32	SRRM2
					NME1	OXSR1	RPL34	SRSF1
					NME1NME2	P3H1	RPL35	SRSF3
					NMT1	P3H2	RPL36	SRSF7
					NMT2	P3H3	RPL36AL	SSB
					NNMT	P4HA1	RPL37A	SSBP1
					NNT	P4HB	RPL38	SSR4
					NOB1	PA2G4	RPL4	SSRP1
					NONO	PABPC1	RPL5	ST13
					NOP56	PABPN1	RPL6	STAM2
					NOP58	PACS1	RPL7	STAT1
					NOTCH2	PACSIN2	RPL7A	STIP1
					NPEPL1	PAFAH1B1	RPL8	STK26
					NPEPPS	PAFAH1B2	RPLP0	STK39
					NPM1	PAFAH1B3	RPLP1	STMN1
					NPM3	PAICS	RPLP2	STOM
					NQO1	PAK2	RPN1	STOML2
					NRBP1	PALLD	RPN2	STRAP
					NRDC	PAPSS1	RPRD1B	SUB1
					NSF	PAPSS2	RPS10	SUCLG1
					NSFL1C	PARK7	RPS11	SUCLG2
					NSUN2	PARP1	RPS12	SUGT1
					NT5E	PARP4	RPS13	SUMF2
					NTPCR	PARVA	RPS14	SUN2
					NUBP2	PAWR	RPS15A	TAGLN
					NUCB1	PBDC1	RPS16	TAGLN2
					NUCB2	PBK	RPS18	TALDO1
					NUDC	PC	RPS19	TARDBP
					NUDCD2	PCBP1	RPS2	TARS1
					NUDT21	PCBP2	RPS20	TAX1BP3
					NUDT5	PCK2	RPS21	TBCA
					NUDT9	PCNA	RPS23	TBCB
					NUFIP2	PCNP	RPS25	TCP1
					NUMB	PCYT1A	RPS26	TES
					NUP133	PCYT2	RPS27	TFRC
					NUP155	PDAP1	RPS27A	TGFB1I1
					NUP205	PDCD5	RPS27L	TGM2
					NUP214	PDCD6	RPS28	THBS1
					NUP43	PDHA1	RPS29	THY1
					NUP50	PDHB	RPS3	TIAL1
					NUP54	PDIA3	RPS3A	TIGAR
					NUP62	PDIA4	RPS4X	TIMM44
					NUP93	PDIA5	RPS6	TIMM9
					NUP98	PDIA6	RPS7	TIMP1
					NUTF2	PDLIM1	RPS8	TJP2
					NXN	PDLIM3	RPS9	TLN1
					OAT	PDLIM4	RPSA	TMED10
					OCIAD1	PDLIM5	RRBP1	TMED7TICAM2
					OGA	PDLIM7	RRS1	TMED9
					OLA1	PDXDC1	RSL1D1	TMEM263
					OPTN	PDXK	RSU1	TMEM43
					OSBP	PEA15	RTCB	TMOD3
					OSTF1	PEBP1	RTRAF	TMPO
					OTUB1	PES1	RUVBL1	TMSB10
					OTUD6B	PFAS	RUVBL2	TMSB4X
					OXCT1	PFDN1	S100A10	TMTC3
					OXSR1	PFDN2	S100A11	TMX1
					P3H1	PFDN4	S100A13	TMX3
					P3H2	PFDN5	S100A16	TNKS1BP1
					P3H3	PFDN6	S100A4	TNPO1
					P3H4	PFKL	SAFB	TNS1
					P4HA1	PFKP	SAR1A	TOM1
					P4HB	PFN1	SARS1	TOMM22
					PA2G4	PFN2	SART1	TOMM34
					PABPC1	PGAM1	SCAMP1	TOMM70
					PABPN1	PGAM5	SCAMP3	TOR1AIP1
					PACS1	PGD	SCFD1	TP53I3
					PACSIN2	PGK1	SCP2	TPBG
					PAFAH1B1	PGLS	SCRN1	TPD52L2
					PAFAH1B2	PGM1	SCUBE3	TPI1
					PAFAH1B3	PGM2	SDCBP	TPM1
					PAICS	PGM3	SDF4	TPM2
					PAK2	PGRMC1	SDHA	TPM4
					PAPSS1	PGRMC2	SDHB	TPMT
					PAPSS2	PHB	SEC22B	TPR
					PARK7	PHB2	SEC23A	TPT1
					PARP1	PHF5A	SEC24D	TRA2A
					PARP4	PHPT1	SEC63	TRA2B
					PARVA	PICALM	SEMA7A	TRAP1
					PAWR	PIN1	SEPHS1	TRIM25
					PBDC1	PIP4K2A	SEPTIN7	TRIM28
					PBK	PIR	SERBP1	TRMT112
					PC	PITPNB	SERPINB1	TSNAX
					PCBP1	PITRM1	SERPINB2	TTLL12
					PCBP2	PKM	SERPINB6	TUBA1B
					PCK2	PKN1	SERPINB8	TUBA1C
					PCNA	PLAA	SERPINE1	TUBB
					PCNP	PLCB3	SERPINE2	TUBB2A
					PCOLCE	PLEC	SERPINH1	TUBB3
					PCYT1A	PLEKHO2	SETD7	TUBB4B
					PDAP1	PLIN3	SF3A1	TUBB6
					PDCD10	PLOD1	SF3A3	TUFM
					PDCD5	PLOD3	SF3B1	TWF1
					PDCD6	PLPBP	SF3B2	TWF2
					PDCD6IP	PLS3	SF3B3	TXN
					PDE12	PLXNB2	SF3B4	TXNDC12
					PDHA1	PML	SFPQ	TXNDC17
					PDHB	PMM2	SFXN3	TXNDC5
					PDIA3	PNN	SGTA	TXNL1
					PDIA4	PNP	SGTB	TXNRD1
					PDIA5	POFUT1	SH3BGRL	U2AF2
					PDIA6	POGLUT3	SH3BGRL3	UACA
					PDLIM1	POLR2B	SH3GL1	UAP1
					PDLIM4	POLR2E	SH3KBP1	UBA1
					PDLIM5	POSTN	SHMT2	UBA6
					PDLIM7	PPA1	SKP1	UBE2K
					PDXK	PPIA	SLC25A24	UBE2M
					PEA15	PPIB	SLC25A3	UBE2N
					PEAK1	PPIC	SLC25A4	UBE2V1
					PEBP1	PPID	SLC25A5	UBE2V2
					PELO	PPIF	SLC25A6	UBQLN1
					PEPD	PPIG	SLC3A2	UBQLN2
					PES1	PPIL1	SMS	UBXN4
					PEX19	PPM1G	SNAP29	UCHL1
					PFAS	PPME1	SND1	UCHL3
					PFDN1	PPP1CA	SNRNP70	UFM1
					PFDN2	PPP1CB	SNRPA1	UGDH
					PFDN4	PPP1R13L	SNRPC	UGP2
					PFDN5	PPP1R14B	SNRPD1	UPF1
					PFDN6	PPP1R18	SNRPD2	UQCRC1
					PFKL	PPP1R7	SNRPD3	UQCRC2
					PFKP	PPP2CA	SNRPE	UQCRFS1P1
					PFN1	PPP2R1A	SNRPF	USO1
					PFN2	PPP2R2A	SNRPG	USP5
					PGAM1	PPP4R1	SNRPN	UTRN
					PGD	PPP5C	SNU13	VAMP3
					PGK1	PRDX1	SNX1	VAPA
					PGLS	PRDX2	SNX12	VARS1
					PGM1	PRDX3	SNX2	VASN
					PGM2	PRDX4	SNX3	VASP
					PGP	PRDX5	SNX6	VAT1
					PGRMC1	PRDX6	SNX9	VBP1
					PHB	PRKAR1A	SOD1	VCL
					PHB2	PRKAR2A	SOD2	VCP
					PHF5A	PRKCA	SPARC	VDAC1
					PHGDH	PRKCSH	SPCS2	VDAC3
					PHPT1	PRKRA	SPTBN1	VIM
					PICALM	PRMT5	SPTLC1	VPS29
					PIP4K2A	PRPF19	SQOR	VTA1
					PIR	PRPF3	SQSTM1	WARS1
					PITPNA	PRPF4	SRM	WASF2
					PITRM1	PRPF6	SRP14	WDR1
					PKM	PRPF8	SRP19	XPO1
					PLAA	PRPS2	SRP54	XRCC5
					PLBD2	PRPSAP1	SRP68	XRCC6
					PLEC	PRRC1	SRP72	YARS1
					PLIN3	PRRC2B	SRP9	YBX1
					PLOD3	PSAP	SRPRA	YBX3
					PLPBP	PSAT1	SRRM2	YTHDF2
					PLRG1	PSMA1	SRSF1	YWHAB
					PLS3	PSMA2	SRSF3	YWHAE
					PLXNB2	PSMA3	SRSF7	YWHAG
					PMM1	PSMA4	SSB	YWHAH
					PMM2	PSMA5	SSBP1	YWHAQ
					PMPCA	PSMA6	SSR3	YWHAZ
					PMPCB	PSMA7	SSR4	ZC3H15
					PNN	PSMB1	SSRP1	ZYX
					PNP	PSMB2	ST13
					PNPO	PSMB5	STAM
					PNPT1	PSMB7	STAM2
					POFUT1	PSMC1	STAT1
					POFUT2	PSMC2	STING1
					POGLUT3	PSMC4	STIP1
					POLE3	PSMC5	STMN1
					POLR2B	PSMC6	STOML2
					POLR2C	PSMD1	STRAP
					POLR2E	PSMD10	STX7
					POP1	PSMD11	SUB1
					PPA1	PSMD12	SUCLG1
					PPA2	PSMD13	SUCLG2
					PPAT	PSMD14	SUGT1
					PPFIA1	PSMD2	SUMF2
					PPIA	PSMD3	SUMO2
					PPIB	PSMD5	SUN2
					PPIC	PSMD7	SUPT16H
					PPID	PSMD8	SYAP1
					PPIF	PSMD9	TAF15
					PPIH	PSME1	TAGLN
					PPIL3	PSME2	TAGLN2
					PPIL4	PSMF1	TALDO1
					PPM1F	PSPC1	TARS1
					PPM1G	PTGES3	TAX1BP3
					PPP1CA	PTGIS	TBCA
					PPP1CB	PTGR1	TBCB
					PPP1R13L	PTK7	TCEA1
					PPP1R14B	PTMA	TCP1
					PPP1R2	PTMS	TES
					PPP2CA	PTPA	TFG
					PPP2CB	PTPN11	TFRC
					PPP2R1A	PTRH2	TGFB1I1
					PPP2R2A	PTRHD1	TGM2
					PPP2R5D	PTX3	THBS1
					PPP5C	PURB	THY1
					PRCC	PVR	TIAL1
					PRDX1	PYCR1	TIGAR
					PRDX2	PYCR2	TIMM13
					PRDX3	PYGB	TIMM44
					PRDX4	QARS1	TIMM9
					PRDX5	QDPR	TIMP1
					PRDX6	RAB10	TLN1
					PREP	RAB11FIP5	TLN2
					PREPL	RAB13	TMED10
					PRKACA	RAB14	TMED9
					PRKAR1A	RAB1A	TMEM214
					PRKCA	RAB1B	TMEM263
					PRKCSH	RAB21	TMEM43
					PRKG1	RAB23	TMOD3
					PRKRA	RAB2A	TMPO
					PRMT5	RAB31	TMSB10
					PRPF19	RAB3B	TMSB4X
					PRPF3	RAB3GAP1	TMX1
					PRPF31	RAB3GAP2	TMX3
					PRPF4	RAB5A	TNKS1BP1
					PRPF4B	RAB5B	TNPO1
					PRPF8	RAB5C	TOM1L2
					PSAP	RAB6A	TOMM22
					PSAT1	RAB7A	TOMM34
					PSMA1	RAB8A	TOMM70
					PSMA2	RAC1	TOP1
					PSMA3	RAC2	TOR1AIP1
					PSMA4	RACK1	TOR1AIP2
					PSMA5	RAD23B	TP53I3
					PSMA7	RAE1	TPI1
					PSMB1	RAI14	TPM2
					PSMB2	RALA	TPM4
					PSMB7	RALB	TPMT
					PSMB8	RALY	TPR
					PSMC1	RAN	TRA2A
					PSMC2	RANBP1	TRA2B
					PSMC3	RANBP2	TRIM25
					PSMC4	RANBP3	TRIM28
					PSMC5	RANBP9	TRPV2
					PSMC6	RANGAP1	TSFM
					PSMD1	RAP1A	TTC37
					PSMD10	RAP1B	TTLL12
					PSMD11	RAP1GDS1	TUBA1B
					PSMD12	RAPH1	TUBA1C
					PSMD14	RARS1	TUBB
					PSMD2	RBBP4	TUBB2A
					PSMD3	RBBP7	TUBB4B
					PSMD4	RBM12	TUBB6
					PSMD5	RBM14	TUBB8
					PSMD6	RBM17	TUFM
					PSMD7	RBM25	TWF1
					PSMD9	RBM3	TWF2
					PSME1	RBM39	TXLNA
					PSME2	RBM4	TXN
					PSMF1	RBMS2	TXNDC12
					PSMG1	RBMS3	TXNDC17
					PSPC1	RBMX	TXNDC5
					PSPH	RCC1	TXNDC9
					PTBP1	RCN1	TXNL1
					PTGES3	RCN3	U2AF2
					PTGIS	RDX	UACA
					PTGR1	RECK	UAP1
					PTGS1	REEP5	UBA2
					PTMA	RELA	UBA6
					PTMS	REPS1	UBE2D3
					PTP4A2	REXO2	UBE2K
					PTPN12	RFC4	UBE2M
					PTPN14	RGS10	UBE2N
					PTRH2	RHOA	UBE2V1
					PTRHD1	RHOC	UBE2V2
					PTX3	RHOG	UBQLN1
					PUF60	RIDA	UBQLN2
					PURB	RIPK1	UBXN4
					PXN	RMDN1	UBXN6
					PYCR1	RNF114	UCHL1
					PYCR3	RNH1	UCHL3
					PYGB	RNPEP	UFM1
					PYM1	ROCK2	UGDH
					QARS1	RPA1	UNC45A
					QDPR	RPF2	UQCRB
					QKI	RPL10	UQCRC1
					RAB10	RPL10A	UQCRC2
					RAB11FIP5	RPL11	UQCRFS1
					RAB13	RPL12	UROD
					RAB14	RPL13	USO1
					RAB1A	RPL13A	USP10
					RAB1B	RPL14	USP14
					RAB21	RPL15	USP5
					RAB23	RPL17	USP7
					RAB2A	RPL18	UTRN
					RAB3GAP2	RPL18A	VAMP3
					RAB5A	RPL19	VAPA
					RAB7A	RPL21	VARS1
					RAB8A	RPL22	VASN
					RABEP2	RPL22L1	VASP
					RABEPK	RPL23	VAT1
					RABGEF1	RPL23A	VBP1
					RAC1	RPL24	VCP
					RAC2	RPL26	VDAC1
					RACK1	RPL27	VDAC2
					RAD21	RPL27A	VDAC3
					RAD23A	RPL28	VIM
					RAD23B	RPL29	VPS29
					RAE1	RPL3	VPS35
					RALA	RPL30	VPS37A
					RAN	RPL31	VPS4B
					RANBP1	RPL32	VTA1
					RANBP2	RPL34	WARS1
					RANBP3	RPL35	WASF2
					RANBP9	RPL35A	WDR1
					RANGAP1	RPL36	XPO1
					RAP1A	RPL37A	XRCC5
					RAP1B	RPL38	XRCC6
					RAP1GDS1	RPL4	YAP1
					RAPH1	RPL5	YARS1
					RARS1	RPL6	YBX1
					RAVER1	RPL7	YBX3
					RBBP4	RPL7A	YWHAB
					RBBP7	RPL8	YWHAE
					RBM12	RPL9	YWHAG
					RBM14	RPLP0	YWHAH
					RBM17	RPLP1	YWHAQ
					RBM25	RPLP2	YWHAZ
					RBM28	RPN1	ZC3H15
					RBM3	RPN2	ZYX
					RBM39	RPRD1B
					RBM4	RPS10
					RBMS2	RPS11
					RBMS3	RPS12
					RBMX	RPS13
					RCC2	RPS14
					RCN1	RPS15
					RCN3	RPS15A
					RDX	RPS16
					RECK	RPS18
					RECQL	RPS19
					REXO2	RPS2
					RFTN1	RPS20
					RHOA	RPS21
					RHOC	RPS23
					RHOG	RPS25
					RHOT2	RPS26
					RIC8A	RPS27A
					RILPL1	RPS27L
					RIPK1	RPS28
					RMDN1	RPS3
					RMDN3	RPS3A
					RNASEKC17orf49	RPS4X
					RNASET2	RPS5
					RNF126	RPS6
					RNF20	RPS7
					RNH1	RPS8
					RNPEP	RPS9
					RNPS1	RPSA
					ROCK2	RRBP1
					RPA3	RRP12
					RPE	RRP8
					RPL10A	RRS1
					RPL11	RSL1D1
					RPL12	RSU1
					RPL13	RTCA
					RPL13A	RTCB
					RPL14	RTN4
					RPL15	RTRAF
					RPL18	RUFY1
					RPL18A	RUVBL1
					RPL19	RUVBL2
					RPL21	S100A10
					RPL22	S100A11
					RPL22L1	S100A13
					RPL23	S100A16
					RPL24	S100A4
					RPL26	S100A6
					RPL27	SAFB
					RPL27A	SAFB2
					RPL28	SAR1A
					RPL29	SARNP
					RPL3	SARS1
					RPL30	SASH1
					RPL31	SBDS
					RPL32	SCAMP1
					RPL34	SCAMP3
					RPL35A	SCARB2
					RPL36	SCCPDH
					RPL36A	SCFD1
					RPL38	SCP2
					RPL4	SCRN1
					RPL6	SCUBE3
					RPL7	SDCBP
					RPL7A	SDF2L1
					RPL7L1	SDF4
					RPL8	SDHA
					RPL9	SDHB
					RPL9P7	SEC13
					RPL9P8	SEC22B
					RPL9P9	SEC23A
					RPLP0	SEC23IP
					RPLP1	SEC24C
					RPLP2	SEC24D
					RPN1	SEC31A
					RPRD1A	SEC61B
					RPRD1B	SEC63
					RPS10	SELENOM
					RPS11	SEMA7A
					RPS12	SEPHS1
					RPS13	SEPTIN11
					RPS14	SEPTIN2
					RPS15	SEPTIN6
					RPS15A	SERBP1
					RPS16	SERPINB1
					RPS18	SERPINB2
					RPS19	SERPINB6
					RPS2	SERPINB8
					RPS20	SERPINE1
					RPS23	SERPINE2
					RPS25	SERPINH1
					RPS26	SET
					RPS27	SETD7
					RPS27A	SF3A1
					RPS27L	SF3A3
					RPS28	SF3B1
					RPS29	SF3B2
					RPS3	SF3B3
					RPS3A	SF3B4
					RPS4X	SF3B6
					RPS5	SFPQ
					RPS6	SFXN1
					RPS7	SFXN3
					RPS8	SGTA
					RPS9	SH3BGRL
					RPSA	SH3BGRL3
					RRBP1	SH3GL1
					RRM2	SH3GLB1
					RRS1	SH3KBP1
					RSL1D1	SHC1
					RSU1	SHMT2
					RTCA	SKP1
					RTCB	SLC25A24
					RTRAF	SLC25A3
					RUFY1	SLC25A4
					RUVBL1	SLC25A5
					RUVBL2	SLC25A6
					RWDD1	SLC3A2
					S100A10	SLC9A3R2
					S100A11	SLK
					S100A13	SMARCC1
					S100A16	SMC1A
					S100A4	SMC2
					S100A6	SMC3
					SAFB2	SMC4
					SAMM50	SMS
					SAR1A	SNAP29
					SARS1	SNAPIN
					SART1	SND1
					SBDS	SNRNP200
					SCAMP3	SNRNP40
					SCFD1	SNRNP70
					SCOC	SNRPA1
					SCP2	SNRPC
					SCRN1	SNRPD1
					SCUBE3	SNRPD2
					SCYL1	SNRPD3
					SDCBP	SNRPE
					SDF2	SNRPF
					SDF2L1	SNRPGP15
					SDF4	SNRPN
					SDHB	SNTB2
					SDSL	SNW1
					SEC13	SNX1
					SEC22B	SNX12
					SEC23A	SNX2
					SEC23IP	SNX3
					SEC24C	SNX5
					SEC24D	SNX6
					SEC61G	SNX9
					SEH1L	SOAT1
					SEL1L	SOD1
					SELENOF	SOD2
					SELENOM	SORBS3
					SEMA7A	SPAG9
					SEPTIN6	SPARC
					SEPTIN8	SPART
					SERBP1	SPATS2L
					SERPINB1	SPCS2
					SERPINB2	SPR
					SERPINB6	SPTAN1
					SERPINB8	SPTBN1
					SERPINB9	SQOR
					SERPINE1	SQSTM1
					SERPINE2	SRA1
					SERPINH1	SRI
					SETD3	SRM
					SETD7	SRP14
					SF3A1	SRP19
					SF3A2	SRP68
					SF3A3	SRP72
					SF3B1	SRP9
					SF3B3	SRPRA
					SF3B4	SRPRB
					SF3B5	SRRM1
					SFPQ	SRRM2
					SFXN1	SRRT
					SFXN3	SRSF1
					SGSH	SRSF2
					SGTA	SRSF3
					SGTB	SRSF5
					SH3BGRL	SRSF9
					SH3BGRL3	SSB
					SH3GL1	SSBP1
					SH3KBP1	SSR3
					SHC1	SSR4
					SHMT2	SSRP1
					SKIV2L	ST13
					SKP1	STAM
					SLC25A24	STAM2
					SLC25A3	STAT1
					SLC25A4	STAT2
					SLC25A5	STAT3
					SLC25A6	STAU1
					SLC3A2	STING1
					SMAD3	STIP1
					SMAD4	STK10
					SMARCC1	STK24
					SMC1A	STMN1
					SMC3	STOM
					SMG8	STOML2
					SMN1	STRN
					SMS	STT3B
					SND1	STX12
					SNRNP40	STX4
					SNRNP70	STX7
					SNRPA1	STXBP3
					SNRPC	SUB1
					SNRPD1	SUCLA2
					SNRPD2	SUCLG1
					SNRPD3	SUCLG2
					SNRPE	SUGT1
					SNRPF	SUMF2
					SNRPN	SUMO2
					SNTB2	SUN2
					SNU13	SUPT16H
					SNW1	SUPT5H
					SNX1	SWAP70
					SNX12	SYAP1
					SNX2	SYNCRIP
					SNX3	SYNPO2
					SNX4	TAGLN
					SNX6	TAGLN2
					SNX9	TALDO1
					SOD1	TARDBP
					SOD2	TARS1
					SORBS3	TATDN1
					SPARC	TAX1BP3
					SPART	TBC1D2
					SPATS2L	TBCB
					SPCS2	TBL2
					SPR	TCEA1
					SPTAN1	TCERG1
					SPTBN1	TCP1
					SPTLC1	TECR
					SPTLC2	TES
					SQOR	TFG
					SQSTM1	TFRC
					SRA1	TGFB1I1
					SRI	TGM2
					SRM	THBS1
					SRP14	THY1
					SRP19	TIA1
					SRP54	TIAL1
					SRP72	TIGAR
					SRP9	TIMM13
					SRPRA	TIMM44
					SRPRB	TIMM9
					SRRM2	TIMP1
					SRSF1	TIMP3
					SRSF11	TJP2
					SRSF3	TKT
					SRSF7	TLN1
					SRSF9	TLN2
					SSB	TM9SF2
					SSBP1	TM9SF4
					SSR3	TMED10
					SSR4	TMED9
					SSRP1	TMEM214
					ST13	TMEM263
					STAM	TMEM43
					STAM2	TMOD3
					STAT1	TMPO
					STAT2	TMSB10
					STIM1	TMSB4X
					STIP1	TMTC3
					STK10	TMX1
					STK24	TNKS1BP1
					STK38	TNPO1
					STK39	TNS1
					STMN1	TOLLIP
					STOM	TOM1
					STOML2	TOM1L2
					STRAP	TOMM22
					STX12	TOMM34
					STX7	TOMM6
					STXBP3	TOMM70
					SUB1	TOP1
					SUCLA2	TOR1AIP1
					SUCLG1	TOR1AIP2
					SUCLG2	TP53BP1
					SUMF2	TP53I3
					SUMO2	TPD52L2
					SUPT16H	TPI1
					SWAP70	TPM1
					SYAP1	TPM2
					SYNC	TPM4
					SYNCRIP	TPMT
					SYNE1	TPP2
					TAF15	TPR
					TAGLN	TPT1
					TAGLN2	TRA2B
					TALDO1	TRIM25
					TARDBP	TRIM28
					TARS1	TRIO
					TAX1BP3	TRIP4
					TBC1D2	TRIP6
					TBC1D23	TRMT112
					TBCA	TRPV2
					TBCB	TSC22D4
					TCEA1	TST
					TCP1	TTC1
					TEAD1	TTC37
					TES	TTLL12
					TFCP2	TUBA1B
					TFG	TUBA1C
					TFRC	TUBB
					TGFB1I1	TUBB2A
					TGFBI	TUBB3
					TGM2	TUBB4B
					THBS1	TUBB6
					THOC2	TUFM
					THOC3	TWF1
					THRAP3	TWF2
					THUMPD1	TXLNA
					THY1	TXN
					TIGAR	TXNDC12
					TIMM10	TXNDC17
					TIMM13	TXNDC5
					TIMM44	TXNDC9
					TIMM8A	TXNL1
					TIMM9	TXNRD2
					TIMP1	U2AF2
					TIMP3	U2SURP
					TIPRL	UACA
					TKFC	UAP1
					TKT	UBA1
					TLN1	UBA2
					TLN2	UBA3
					TMED10	UBA6
					TMED9	UBE2K
					TMEM214	UBE2M
					TMEM263	UBE2N
					TMEM43	UBE2O
					TMF1	UBE2V1
					TMOD3	UBE2V2
					TMPO	UBFD1
					TMSB10	UBL5
					TMSB4X	UBQLN1
					TMX3	UBQLN2
					TNKS1BP1	UBXN1
					TOLLIP	UCHL1
					TOM1	UCHL3
					TOM1L2	UFC1
					TOMM22	UFD1
					TOMM34	UFL1
					TOMM40	UFM1
					TOMM6	UGDH
					TOMM7	UGP2
					TOMM70	UPF1
					TOP1	UQCRB
					TP53I3	UQCRC1
					TP53RK	UQCRC2
					TPI1	UQCRFS1
					TPM2	UROD
					TPM4	USO1
					TPMT	USP10
					TPP2	USP14
					TPR	USP4
					TPRKB	USP47
					TPT1	USP5
					TRA2A	USP8
					TRA2B	UTRN
					TRADD	VAPA
					TRAP1	VAPB
					TRIM25	VARS1
					TRIM28	VASN
					TRIM32	VASP
					TRIM56	VAT1
					TRIP10	VBP1
					TRIP6	VCL
					TRMT112	VCP
					TSFM	VDAC1
					TSG101	VDAC2
					TSNAX	VDAC3
					TSR1	VIM
					TST	VPS26A
					TTC37	VPS28
					TTC9C	VPS29
					TTLL12	VPS35
					TUBA1B	VPS4B
					TUBA1C	VTA1
					TUBB	WARS1
					TUBB2A	WASF2
					TUBB4B	WDR1
					TUBB6	WDR44
					TUFM	WDR61
					TWF1	WNK1
					TWF2	XPNPEP1
					TXLNA	XPO1
					TXN	XRCC5
					TXN2	XRCC6
					TXNDC12	XRN1
					TXNDC17	XRN2
					TXNDC5	YAP1
					TXNDC9	YARS1
					TXNL1	YBX1
					TYMP	YBX3
					U2AF2	YTHDF2
					UACA	YTHDF3
					UAP1	YWHAB
					UAP1L1	YWHAE
					UBA2	YWHAG
					UBA3	YWHAH
					UBA5	YWHAQ
					UBA6	YWHAZ
					UBAP2	ZC3H15
					UBAP2L	ZC3HAV1
					UBASH3B	ZFR
					UBE2I	ZYX
					UBE2K	hCG_1984214
					UBE2M
					UBE2N
					UBE2O
					UBE2V1
					UBE2V2
					UBE2Z
					UBE4A
					UBL5
					UBP1
					UBQLN1
					UBQLN4
					UBXN4
					UBXN6
					UCHL1
					UCHL3
					UFC1
					UFD1
					UFL1
					UFM1
					UGDH
					UGP2
					UQCRB
					UQCRC1
					UQCRC2
					UROD
					USO1
					USP14
					UTRN
					VAMP3
					VAPA
					VARS1
					VASN
					VASP
					VAT1
					VCP
					VDAC1
					VDAC2
					VIM
					VPS26A
					VPS28
					VPS35
					VPS36
					VPS37A
					VPS45
					VPS4A
					VPS4B
					VTA1
					WARS1
					WASF2
					WASH2P
					WASHC4
					WASL
					WDR1
					WDR13
					WDR3
					WDR5
					WDR61
					WDR70
					XPNPEP1
					XPO1
					XRCC5
					XRCC6
					YARS1
					YBX1
					YBX3
					YLPM1
					YTHDF2
					YWHAB
					YWHAE
					YWHAG
					YWHAH
					YWHAQ
					YWHAZ
					ZC3H15
					ZC3H4
					ZC3HAV1
					ZFR
					ZNRD2
					ZW10
					ZYX
					hCG_2043426
