# Supplementary material for: Proteomic and Biological Analysis of the Effects of Metformin Senomorphics on the Mesenchymal Stromal Cells
Source: Front Bioeng Biotechnol. 2021 Oct 5;9:730813. doi: 10.3389/fbioe.2021.730813 (PMC8524175; doi:10.3389/fbioe.2021.730813)
Supplement: Supplementary file 6 [file Table5.XLSX]

## Sheet: Protein regulated by TFs
PROTEINS THAT ARE REGULATED BY UPSTREAM FACTORS IN CTRL OR IN 3mM-6mM-9mM
Metformin treated whole Cell lysate					Control whole cell lysate							Metformin Treated secretome		Control secretome
TP53	YY1	CEBPA	USF1		HOXD3	FLI1	MEF2D	ETV4	IRF2	MYOD1		FOSL1		LMO2	LEF1	HSF1	LDB1	KLF4
ACAA2	ABCE1	ACLY	AKAP12		COL1A1	AIP	CCN2	ACTA2	ARCN1	ACTA2		MAP1B		ACTB	CCDC80	ACLY	ACTB	ACTC1
ACADM	ACTA2	AKAP12	AKAP12		DSP	CCN2	COL1A2	B4GALT1	B2M	ALDOA		MMP1		ANXA1	CTTN	CCN2	ANXA1	ADAMTS1
ACADVL	ALCAM	AKR1B1	BAX		ITGA5	COL1A1	COL3A1	CAV1	CLIC1	ASS1		MMP2		COL18A1	DKK1	CCT2	COL18A1	ALB
ACAT1	BTF3	ANPEP	CAD		SERPINE1	COL1A2	FN1	FN1	DST	CBX5		SERPINE1		EFEMP2	ECM1	CCT3	EFEMP2	CLIC4
ACLY	CALR	ANXA1	CAT		TAGLN	DDX21	GCLM	MMP14	EIF2AK2	CRYAB		SERPINE2		FBLN1	FN1	CCT4	FBLN1	COL1A1
ACO1	CAPG	ARL6IP5	CBS/CBSL		TGFBI	DNMT1	HMOX1	PLEC	ERAP1	EIF2AK2		SPARC		GSN	MMP2	CCT5	GSN	COL8A1
ACSL1	CBX3	ASNS	FASN		TGM2	HSPA8	JUND	VIM	EXOSC3	EIF3E		THBS1		LGALS1	PENK	CCT6A	LGALS1	EFEMP1
ACSL3	COL1A1	CDC37	IGF2R		THBS1	LDHA	MCM6		GBP1	FSTL1				MFGE8	VIM	CCT8	MFGE8	EXT2
ACTA2	CRYAB	CKAP4	MYH9			LOX	NQO1		HK2	GRB2				MYH10		CLU	MYH10	FN1
ACTB	DNAJB4	COL1A1	P4HA1			NPM1	PCNA		IDH1	GYS1				SERPINE2		COL18A1	SERPINE2	HSPB1
ACTL6A	EEF1B2	COL1A2	PRKAR1A			RACK1	SOD1		MYH9	HSPB8				SERPINF1		COL6A2	SERPINF1	INHBA
ACTN1	HSPA5	CTNNA1	SERPINE1			RPL18	SOD2		NAMPT	IFI16						CRYAB		KRT7
ACTN4	KIF5B	DDX21				SNU13	VIM		PSMB8	LMNB2						EFEMP1		NRP1
ADD3	LMAN1	EDF1				TCP1			PSME1	MAP2K1						FBLN1		PLAT
ADGRE5	LMNB1	FASN							PSME2	MKI67						HMGB1		SERPINB2
ADH5	MAT2A	GAPDH							PTGR1	PBK						HNRNPA3		SERPINE1
AHCY	MATR3	GLRX							RNF20	PNP						HSP90AA1		SERPINH1
AK1	MCM4	GSTP1							RRBP1	PRKACA						HSP90AB1		TAGLN
AKAP12	MCM5	HSPA5							SETD3	PRKAR1A						HSPA1A/HSPA1B		THBS1
AKR1B1	MCM6	KRT7							SUPT16H	RAC2						HSPA4		TNC
ALDH18A1	PCNA	LGALS1							TPM1	RECK						HSPA8		TXNRD1
ALDH1A3	PFN2	MT2A							TXNRD1	RPL7A						HSPB1		VIM
ALDH1B1	QKI	PCNA								RRM2						HSPD1
ALDH9A1	RBBP4	PFN2								SPTBN1						HSPE1
ALDOA	RPL30	PGD								STAM						HSPH1
ANLN	SFPQ	PLOD2								STAM2						LAMA4
ANXA1	SFXN1	PTX3								STAT1						LDHA
ANXA4	SRSF1	QKI								TJP1						PGK1
ANXA6	SYNCRIP	RAB31								TKT						POSTN
AP1B1	TAGLN	SERPINB1								TOP1						SERPINH1
AP3B1	TGM2	SERPINB2														SPTAN1
APEX1	TIMP1	SERPINE1														STIP1
ARHGAP1	TRA2A	SOD1														TCP1
ARHGEF2	VIM	SOD2														VCAN
ARPC1B	YWHAE	THBS1
ASL		TUBB2A
ASNS		VCL
ASS1
ATL3
ATP1A1
ATP5F1A
ATP5PB
BAX
BCAP31
BCAT1
CALU
CAMK2D
CAND1
CAP1
CAPNS1
CARHSP1
CAT
CAV1
CISD1
CKB
CLIC4
CLTA
CLTC
CNN1
CNN2
CNN3
COL1A1
COL1A2
COL3A1
COL5A2
COL6A2
COMT
COPB1
COX5A
CPOX
CRYAB
CS
CSK
CSRP1
CSTB
CTNNB1
CTSB
CTSD
DCTN2
DDX39A
DDX5
DEK
DLD
DLST
DNAJA2
DNAJB4
DNM1L
DNM2
DSTN
DUT
ECPAS
EEF1A1
EIF4A1
EIF4G3
EIF5
ENG
ETFA
EZR
FABP5
FAM120A
FAM3C
FASN
FEN1
FERMT2
FGF2
FH
FHL1
FHL2
FKBP1A
FKBP3
FKBP4
FN1
FSTL1
FUBP1
GAPDH
GART
GBP1
GFM1
GLB1
GLRX
GNAI2
GNL3
GOLGA4
GPI
GPX1
GRB2
GSN
GSR
GSTP1
HADH
HADHA
HADHB
HDAC2
HDLBP
HMGB1
HMGB2
HMOX1
HNRNPA2B1
HSP90AB1
HSPA1A/HSPA1B
HSPA5
HSPA8
HSPB1
HSPB7
HSPD1
HSPG2
HSPH1
IDH1
IDH2
IDH3G
IFI16
IGF2BP2
IGFBP7
IKBIP
ILK
IPO7
ITGA2
ITGAV
ITGB5
KPNA2
KPNB1
KRT18
KRT8
LAMB2
LAMC1
LAMP1
LAMP2
LASP1
LDHA
LDHB
LGALS3
LIMA1
LOX
LPP
LSS
LYPLA1
MACROH2A1
MACROH2A2
MAN2A1
MAP2K1
MAP2K2
MAP2K3
MAP4
MAPK1
MAPK3
MCM3
MCM6
MCM7
MDH2
MRPL15
MRTO4
MTDH
MVP
MYH10
MYH9
MYL9
MYO1C
MYO1E
MYO6
MYOF
NAMPT
NAP1L4
NARS1
NCAPH
NDRG1
NDUFA8
NDUFS1
NDUFS6
NEDD8
NEXN
NME1
NPEPPS
NPM1
NUDT5
OAT
OGDH
OPA1
P4HA1
P4HB
PA2G4
PAFAH1B2
PAICS
PALLD
PARK7
PARP1
PARVA
PAWR
PBK
PCNA
PDHA1
PDHB
PDIA5
PDIA6
PDLIM1
PDLIM5
PEA15
PFKP
PFN1
PGD
PGM3
PKM
PLPBP
PLXNB2
PML
POLR2E
POSTN
PPIC
PPP1CA
PPP1R13L
PPP2CA
PPP5C
PRDX2
PRDX3
PRDX6
PRKAR2A
PRKCA
PRPSAP1
PSAP
PSMA1
PSMA2
PSMB1
PSMC1
PSMD1
PSMD12
PSMD2
PSMD3
PSMD8
PTPN11
QDPR
RAB5A
RAB5C
RAB8A
RAC2
RALY
RAN
RANGAP1
RBBP4
RBBP7
RBM3
RELA
RFC4
RHOA
RPL10
RPL12
RPL5
RPL7
RPN1
RPN2
RPS12
RPS16
RPS18
RPS19
RPS20
RPS25
RPS26
RPS27L
RPS3
RPS5
RPSA
RUVBL2
S100A4
SCP2
SDHA
SDHB
SEC61B
SERPINB2
SERPINB6
SERPINE1
SERPINE2
SERPINH1
SFPQ
SHC1
SLC25A4
SMC2
SMC3
SMC4
SNRPC
SNX2
SNX3
SNX5
SOD1
SOD2
SPCS2
SQOR
SRSF3
ST13
STAT1
STAT3
STAU1
STIP1
STMN1
STOM
STRN3
SUCLA2
SUCLG1
SUCLG2
TAGLN2
TALDO1
TFRC
TGFB1I1
TGM2
THBS1
THY1
TIGAR
TIMM44
TIMM9
TIMP1
TIMP3
TJP1
TKT
TLN1
TMEM43
TMSB10/TMSB4X
TOM1
TOMM22
TP53I3
TPM3
TRIM28
TRIO
TUBB
TUBB3
UBA1
UBQLN2
UGDH
UQCRC1
UQCRFS1
USO1
USP14
VAPA
VASN
VCL
VDAC1
VDAC3
VIM
XPNPEP1
XPO1
XRCC5
YBX1
YWHAG
YWHAH
ZYX

## Sheet: Venn of proteins in metf whole 
Names	total	elements
CEBPA TP53 YY1	3	PCNA
		COL1A1
		HSPA5
CEBPA TP53 USF1	3	SERPINE1
		FASN
		AKAP12
TP53 YY1	9	VIM
		DNAJB4
		RBBP4
		SFPQ
		TGM2
		MCM6
		ACTA2
		CRYAB
		TIMP1
CEBPA TP53	14	VCL
		SERPINB2
		ANXA1
		SOD2
		SOD1
		ACLY
		GAPDH
		THBS1
		AKR1B1
		PGD
		ASNS
		COL1A2
		GSTP1
		GLRX
TP53 USF1	4	P4HA1
		CAT
		MYH9
		BAX
CEBPA YY1	2	PFN2
		QKI
TP53	349	RPL10
		FERMT2
		FSTL1
		ACTN4
		PLPBP
		ACTB
		YBX1
		PSMA2
		AK1
		IFI16
		MAP4
		FH
		CARHSP1
		GNL3
		NCAPH
		LPP
		NDUFS6
		MCM3
		PDHA1
		TKT
		GSR
		HSPB1
		PFKP
		ENG
		COL3A1
		ETFA
		ILK
		COX5A
		FAM3C
		RPS18
		CNN2
		TIMM44
		PSMD1
		ALDH1A3
		SQOR
		PPP1R13L
		ADD3
		YWHAH
		ANXA6
		HMOX1
		LIMA1
		CSK
		TLN1
		COPB1
		TRIO
		PRDX3
		CTSB
		CSRP1
		RPL7
		COL6A2
		MYOF
		MRTO4
		DDX5
		DDX39A
		SMC2
		LOX
		IKBIP
		STOM
		UQCRFS1
		NDUFS1
		GSN
		LAMB2
		DLST
		RPS27L
		PML
		YWHAG
		PDIA6
		MYL9
		ADGRE5
		IGF2BP2
		ZYX
		PAWR
		SERPINH1
		DLD
		SDHB
		PAICS
		LAMP2
		PARK7
		ASL
		RPS5
		MAP2K2
		RPN1
		ACADM
		COL5A2
		FHL2
		PKM
		CPOX
		SNRPC
		PSMD8
		UBA1
		ECPAS
		DNAJA2
		ITGAV
		PSAP
		NAMPT
		GNAI2
		SHC1
		PRDX6
		THY1
		PPP5C
		FAM120A
		KRT8
		LDHA
		SERPINE2
		PSMA1
		LAMP1
		TIGAR
		ACTL6A
		CAND1
		EIF4G3
		TIMM9
		UGDH
		S100A4
		ACSL3
		RAB5A
		TIMP3
		CSTB
		CNN1
		STAT3
		RPS20
		ACADVL
		PALLD
		MAPK1
		PDLIM1
		CISD1
		NPEPPS
		MYH10
		HNRNPA2B1
		RPS26
		CLIC4
		PPIC
		XPNPEP1
		CLTA
		SMC3
		RAC2
		KPNA2
		OGDH
		LYPLA1
		POSTN
		ACAT1
		ALDH1B1
		HADHA
		IDH1
		SPCS2
		PTPN11
		RALY
		XRCC5
		ANLN
		TALDO1
		CAP1
		EIF5
		GFM1
		CAPNS1
		TAGLN2
		PEA15
		USO1
		CTNNB1
		NAP1L4
		MAP2K1
		PFN1
		PRKAR2A
		SLC25A4
		HSPA1A/HSPA1B
		ST13
		NDRG1
		RPL5
		ARHGAP1
		SNX5
		EIF4A1
		NUDT5
		P4HB
		SNX2
		MYO6
		ACO1
		ALDH18A1
		USP14
		PSMD2
		DSTN
		PSMD12
		MYO1C
		MCM7
		ATP5F1A
		TGFB1I1
		QDPR
		GRB2
		TPM3
		RPS25
		HSPD1
		DNM1L
		RPN2
		LGALS3
		PSMB1
		STRN3
		CALU
		RPL12
		ADH5
		DEK
		NDUFA8
		FABP5
		TUBB
		SERPINB6
		MAN2A1
		RBM3
		XPO1
		SUCLG2
		CKB
		GBP1
		PARVA
		VDAC3
		VDAC1
		TJP1
		SCP2
		TMEM43
		TOM1
		ACTN1
		FGF2
		KPNB1
		RPS12
		PSMD3
		HADH
		TMSB10/TMSB4X
		FKBP3
		DCTN2
		HSPB7
		IDH2
		MDH2
		AP1B1
		NPM1
		CTSD
		SEC61B
		GART
		GPX1
		TUBB3
		BCAT1
		PRPSAP1
		GPI
		ASS1
		ITGA2
		UQCRC1
		POLR2E
		APEX1
		FEN1
		TFRC
		CAMK2D
		GLB1
		ANXA4
		BCAP31
		IPO7
		RPS3
		CAV1
		LDHB
		PDHB
		ACSL1
		TOMM22
		RBBP7
		MAPK3
		RFC4
		ACAA2
		ARHGEF2
		RUVBL2
		PGM3
		CS
		IGFBP7
		HDAC2
		STIP1
		NEXN
		EZR
		MACROH2A1
		MAP2K3
		ATP5PB
		NME1
		MTDH
		HSP90AB1
		PAFAH1B2
		RPS16
		PBK
		ALDOA
		HSPG2
		SRSF3
		ATL3
		LASP1
		GOLGA4
		ARPC1B
		SUCLA2
		DNM2
		CNN3
		FKBP1A
		RHOA
		KRT18
		RELA
		HSPA8
		PSMC1
		PRKCA
		ALDH9A1
		MRPL15
		ITGB5
		RPS19
		DUT
		LAMC1
		STAT1
		CLTC
		RPSA
		SMC4
		TRIM28
		STAU1
		HMGB2
		SNX3
		MACROH2A2
		AHCY
		STMN1
		SDHA
		RAN
		HADHB
		FKBP4
		COMT
		PLXNB2
		PDLIM5
		RAB5C
		EEF1A1
		AP3B1
		FUBP1
		LSS
		MVP
		VASN
		TP53I3
		FHL1
		FN1
		HDLBP
		PPP2CA
		RANGAP1
		IDH3G
		PA2G4
		ATP1A1
		NEDD8
		HMGB1
		PPP1CA
		PRDX2
		VAPA
		UBQLN2
		PARP1
		RAB8A
		NARS1
		SUCLG1
		PDIA5
		OAT
		MYO1E
		HSPH1
		OPA1
YY1	21	TAGLN
		LMAN1
		MATR3
		CBX3
		LMNB1
		CALR
		ABCE1
		SFXN1
		CAPG
		YWHAE
		MCM5
		ALCAM
		KIF5B
		SRSF1
		EEF1B2
		SYNCRIP
		TRA2A
		RPL30
		BTF3
		MCM4
		MAT2A
CEBPA	15	TUBB2A
		CTNNA1
		LGALS1
		EDF1
		SERPINB1
		PTX3
		ARL6IP5
		MT2A
		PLOD2
		RAB31
		ANPEP
		DDX21
		CDC37
		KRT7
		CKAP4
USF1	4	PRKAR1A
		IGF2R
		CAD
		CBS/CBSL

## Sheet: Venn of proteins in CTRL whole
Names	total	elements
FLI1 HOXD3	1	COL1A1
FLI1 MEF2D	2	COL1A2
		CCN2
ETV4 MEF2D	2	FN1
		VIM
ETV4 MYOD1	1	ACTA2
IRF2 MYOD1	1	EIF2AK2
HOXD3	7	TGM2
		ITGA5
		TAGLN
		SERPINE1
		DSP
		THBS1
		TGFBI
FLI1	11	AIP
		RPL18
		LDHA
		SNU13
		HSPA8
		DNMT1
		NPM1
		DDX21
		LOX
		TCP1
		RACK1
MEF2D	9	PCNA
		MCM6
		COL3A1
		GCLM
		HMOX1
		JUND
		SOD2
		NQO1
		SOD1
ETV4	4	MMP14
		B4GALT1
		CAV1
		PLEC
IRF2	21	PTGR1
		ERAP1
		RRBP1
		CLIC1
		GBP1
		MYH9
		IDH1
		B2M
		PSMB8
		HK2
		PSME2
		SETD3
		DST
		ARCN1
		PSME1
		TPM1
		SUPT16H
		RNF20
		TXNRD1
		EXOSC3
		NAMPT
MYOD1	28	FSTL1
		PRKAR1A
		PBK
		IFI16
		CBX5
		ALDOA
		STAM
		STAM2
		TKT
		CRYAB
		LMNB2
		MKI67
		TJP1
		PRKACA
		RAC2
		HSPB8
		STAT1
		GYS1
		RRM2
		ASS1
		MAP2K1
		SPTBN1
		RECK
		PNP
		RPL7A
		TOP1
		EIF3E
		GRB2

## Sheet: Venn of proteins in CTRL secret
Names	total	elements
HSF1 KLF4 LEF1	2	FN1
		VIM
LDB1 LMO2	11	ACTB
		GSN
		SERPINE2
		MFGE8
		EFEMP2
		MYH10
		LGALS1
		ANXA1
		COL18A1
		SERPINF1
		FBLN1
HSF1 LEF1	6	MMP2
		ECM1
		CCDC80
		CTTN
		DKK1
		PENK
KLF4	20	PLAT
		EXT2
		INHBA
		TNC
		TAGLN
		ALB
		HSPB1
		SERPINE1
		THBS1
		SERPINH1
		SERPINB2
		CLIC4
		EFEMP1
		KRT7
		COL1A1
		TXNRD1
		ADAMTS1
		NRP1
		ACTC1
		COL8A1
